# Supplementary material for: Methylene blue inhibits nucleation and elongation of SOD1 amyloid fibrils
Source: PeerJ. 2020 Aug 14;8:e9719. doi: 10.7717/peerj.9719 (PMC7430317; doi:10.7717/peerj.9719)
Supplement: Supplemental Information 4 [file peerj-08-9719-s004.xlsx]

## Sheet: Fig. 1 kinetics
Time (min)	0 uM	0 uM	0 uM	5 uM	5 uM	5 uM	10uM	10uM	10uM	15uM	15uM	15uM	MB concentration
8	55	58	0	23	0	0	17	0	0	14	22	14
18	36	25	0	5	16	36	0	65	77	11	0	7
28	30	15	38	0	34	11	18	7	11	25	0	14
38	0	0	52	0	0	34	0	30	61	13	13	10
48	26	0	2	0	0	0	0	0	33	34	21	4
58	12	3	19	0	49	38	17	0	7	0	0	48
68	0	0	0	0	48	16	12	55	0	0	26	28
78	22	52	42	59	0	7	41	8	31	0	0	0
88	18	0	0	44	17	0	0	61	13	0	0	0
98	0	4	1	0	35	12	0	13	3	20	2	39
108	2	17	25	0	30	36	41	23	47	11	30	2
118	0	4	25	0	27	27	20	0	0	11	18	41
128	60	32	16	30	29	69	13	0	41	66	0	6
138	24	0	59	0	0	27	16	6	0	0	0	0
148	7	0	0	0	0	74	33	33	17	0	0	43
158	69	38	18	25	0	21	15	12	14	10	27	34
168	8	4	0	0	6	31	0	0	11	0	0	16
178	23	37	10	3	43	0	0	43	71	33	12	31
188	38	0	25	53	19	8	0	0	64	66	32	34
198	0	18	22	25	12	14	17	0	19	12	32	8
208	34	15	19	28	0	22	20	19	0	0	2	48
218	8	43	26	1	38	20	0	24	22	30	22	38
228	0	0	44	23	0	22	6	6	47	13	0	17
238	51	0	3	22	17	76	52	17	42	34	39	6
248	0	50	52	24	43	47	0	0	0	3	36	4
258	0	29	16	58	41	34	16	55	33	0	0	0
268	51	10	0	21	67	0	29	9	33	24	0	60
278	0	30	11	0	0	29	3	29	0	55	46	20
288	18	0	15	31	28	0	47	0	23	16	0	40
298	59	0	35	0	31	4	54	37	0	20	13	44
308	0	0	12	13	21	13	0	16	13	0	29	4
318	0	2	0	49	0	28	19	6	2	55	47	11
328	46	3	25	0	0	11	0	0	0	0	0	46
338	0	11	0	14	1	0	17	11	0	23	24	2
348	0	0	8	7	0	38	11	0	23	33	0	23
358	11	5	43	8	28	25	18	6	28	11	0	0
368	0	6	78	0	21	9	0	0	0	42	9	0
378	0	0	10	23	8	8	17	27	0	10	95	1
388	0	44	1	0	23	41	18	6	0	22	0	0
398	22	31	0	11	5	0	32	23	0	0	17	0
408	32	14	25	25	0	8	0	0	22	0	53	0
418	39	0	5	23	20	28	0	11	31	0	21	0
428	43	9	11	0	33	2	0	24	18	31	8	0
438	0	1	44	36	0	23	47	24	0	55	0	0
448	0	7	23	43	48	1	4	6	0	0	15	0
458	0	4	41	3	0	34	0	0	7	0	18	0
468	21	0	40	16	12	10	0	0	0	10	15	53
478	13	64	20	42	13	38	0	0	5	5	11	13
488	28	20	13	13	0	0	39	49	0	0	50	24
498	0	37	0	0	24	0	0	46	77	39	28	25
508	12	0	0	26	37	54	0	0	28	0	18	9
518	16	39	41	16	16	19	15	0	27	22	25	21
528	40	11	31	0	3	29	2	33	23	0	13	44
538	1	16	32	13	0	10	0	0	0	32	15	0
548	39	31	0	0	30	16	0	0	11	0	5	56
558	2	0	0	49	51	56	52	28	41	2	0	0
568	26	0	0	0	50	41	0	10	15	0	5	0
578	26	2	0	0	10	0	18	11	0	0	14	0
588	5	35	0	13	0	5	12	8	31	0	0	0
598	10	28	14	0	35	0	0	37	22	47	16	0
608	3	27	18	0	7	22	50	38	24	0	20	28
618	45	5	0	47	46	0	0	26	0	21	4	18
628	47	22	18	14	0	12	45	13	0	45	9	0
638	23	36	0	4	63	3	38	0	44	1	26	28
648	25	0	91	57	0	50	16	24	51	29	11	0
658	14	35	57	5	13	19	22	4	33	0	26	28
668	26	0	38	0	12	0	1	98	82	34	22	0
678	1	8	96	0	0	5	18	0	0	0	5	0
688	23	46	76	23	0	37	0	60	53	60	40	18
698	70	4	85	0	45	32	9	0	0	12	43	16
708	26	25	46	4	14	21	30	31	4	7	9	16
718	46	29	89	6	0	0	24	2	15	0	12	57
728	14	61	73	20	21	14	10	0	0	1	0	8
738	60	29	116	65	18	12	47	0	0	37	0	0
748	17	72	128	6	21	0	20	0	25	54	64	44
758	65	49	102	28	9	45	0	13	7	0	0	34
768	58	0	122	6	57	12	2	19	50	23	32	30
778	82	61	132	39	0	5	27	17	0	7	21	4
788	60	30	152	27	0	0	0	19	27	0	0	0
798	98	0	157	33	39	21	34	11	36	8	17	23
808	144	35	118	6	32	22	14	17	0	24	29	0
818	121	48	112	7	13	0	9	25	0	52	10	24
828	164	92	146	0	25	37	5	14	22	37	52	0
838	290	70	140	0	0	4	26	0	77	29	6	31
848	392	13	146	67	48	8	0	21	0	17	0	10
858	577	72	127	2	7	66	29	0	13	0	11	40
868	789	61	230	12	50	0	0	60	0	31	6	32
878	1129	59	196	23	9	34	57	18	5	23	25	71
888	2332	46	288	32	7	0	9	0	34	6	0	6
898	3703	51	263	19	3	9	1	5	0	26	42	30
908	7981	75	299	0	39	51	3	78	27	43	0	51
918	10504	41	387	28	0	17	43	0	0	7	53	16
928	12342	97	357	0	52	74	18	27	0	1	19	75
938	13915	129	554	28	0	37	4	0	24	34	0	0
948	15460	98	1662	10	38	0	23	17	44	0	10	49
958	17025	92	2375	77	61	17	5	0	23	2	27	0
968	17946	139	3321	29	0	59	0	67	15	20	0	0
978	19196	123	3933	58	0	0	29	0	0	11	1	36
988	20226	139	4269	67	45	0	9	36	0	17	28	35
998	21523	176	4550	5	21	0	0	0	15	37	0	20
1008	22717	206	4825	40	47	51	56	15	28	0	39	0
1018	23943	167	5194	8	67	0	0	24	40	0	0	6
1028	25603	232	5510	67	56	17	36	0	44	0	48	39
1038	25827	251	5759	44	64	0	0	20	20	38	15	42
1048	26691	283	6071	30	40	16	11	21	26	41	19	0
1058	27612	397	6407	43	9	6	33	42	34	32	51	57
1068	28241	406	6593	45	10	17	47	5	39	36	0	0
1078	27953	577	7238	52	53	37	46	7	57	33	42	31
1088	29041	574	7427	21	35	17	0	34	22	0	2	13
1098	29090	801	7863	61	60	35	3	28	55	32	3	38
1108	29273	815	8299	48	57	1	0	55	60	31	21	27
1118	29466	1111	8436	10	96	3	11	0	25	0	0	44
1128	29379	1256	9072	71	54	22	64	22	11	43	11	42
1138	29734	1427	9442	56	123	20	0	25	23	46	39	0
1148	30303	1837	9585	67	124	67	44	0	66	17	25	51
1158	29817	2370	10218	58	164	22	0	67	74	0	8	25
1168	30320	2393	10465	91	216	89	25	25	29	27	7	14
1178	30456	2741	10686	79	186	41	15	71	68	10	3	37
1188	30845	2945	11068	69	162	91	57	21	66	3	0	12
1198	31009	3316	11471	136	171	52	0	5	92	0	44	29
1208	30005	3059	11545	101	187	90	26	0	52	47	16	4
1218	30017	3395	12076	109	227	121	18	0	60	22	38	52
1228	30628	3978	12138	137	240	122	52	20	55	31	14	58
1238	30716	4761	12414	114	266	150	53	45	83	25	11	0
1248	31010	5411	12943	180	335	102	35	62	86	37	31	11
1258	31409	4685	13325	154	355	112	28	0	75	11	48	82
1268	30900	5678	13499	88	287	204	35	30	69	21	6	11
1278	31110	6648	13768	189	461	186	9	56	60	0	6	35
1288	30788	8836	12663	174	420	222	29	36	80	56	39	0
1298	30572	9890	13843	145	619	180	51	10	57	0	10	41
1308	30889	9211	14436	224	1012	160	34	3	31	16	34	44
1318	31435	9990	15411	173	1544	220	0	32	85	0	4	23
1328	30714	11133	15588	234	1685	292	13	44	81	67	15	8
1338	31197	12712	16418	193	1864	314	28	58	101	90	47	62
1348	31217	16044	17082	198	2056	329	35	51	149	2	27	3
1358	31344	18301	17594	216	2204	264	76	57	88	2	8	24
1368	30667	20166	17901	227	2385	316	48	87	97	10	22	11
1378	30472	21299	18659	260	2980	470	73	64	139	25	44	33
1388	31511	22892	19264	305	3243	416	33	97	89	4	69	28
1398	30786	23970	19527	299	3386	450	30	82	91	13	0	66
1408	30275	25654	19740	282	3530	517	7	91	94	14	27	3
1418	30290	26821	20328	328	3795	922	35	44	83	29	67	0
1428	31162	27153	20122	401	3891	1037	0	215	80	59	63	36
1438	30745	27395	21234	357	4327	1953	43	208	87	38	2	24
1448	31372	28308	20822	404	5206	3277	45	155	123	19	17	0
1458	31028	29420	20843	391	5190	4583	52	177	89	99	0	70
1468	31190	28783	21590	504	4773	5153	19	250	125	23	24	50
1478	31314	29985	21858	434	6326	5652	45	193	71	51	24	29
1488	31539	29798	21399	611	7051	5816	30	236	73	31	73	80
1498	30676	30143	22150	891	7339	6189	8	285	104	16	62	41
1508	31400	30358	22770	2063	7208	6714	73	260	149	0	32	30
1518	30145	30766	22085	2492	7934	6889	35	310	127	29	50	69
1528	31190	31372	22617	3150	7928	7165	15	292	61	49	39	54
1538	32010	31291	22313	3437	8358	7445	47	292	150	28	0	38
1548	31224	30921	22257	3553	8671	7536	62	316	106	38	1	41
1558	30876	30922	22714	3768	9018	8023	74	305	155	21	52	24
1568	31085	30481	23339	3985	9482	8124	39	425	152	58	63	19
1578	31410	30305	23281	4181	9397	8492	0	444	142	47	32	0
1588	31078	29635	23497	4331	9568	8821	55	507	146	71	5	26
1598	31255	29883	23648	4500	9827	9105	17	472	112	37	56	56
1608	31150	30077	23250	4662	9714	9249	85	511	178	55	42	38
1618	31260	32781	23990	4588	10037	9375	60	526	174	63	65	59
1628	30739	33493	24208	4960	10398	9532	123	694	154	52	52	13
1638	31156	33663	24283	4967	10722	9843	58	675	201	54	57	32
1648	31627	34813	23787	5184	10692	10008	73	689	187	36	38	103
1658	30155	33427	24127	5620	10730	10202	73	745	140	41	93	24
1668	31015	33773	24703	5591	10734	10323	108	772	165	57	77	34
1678	30820	34947	24779	5670	11107	10617	99	723	210	7	67	76
1688	31393	35374	24924	6031	10881	10498	76	768	180	74	43	49
1698	30629	34867	24580	6122	11160	10811	108	795	235	72	45	71
1708	31132	35179	25105	6220	10937	10973	98	884	239	54	26	29
1718	30812	31826	24942	6455	11476	11215	114	942	290	46	74	81
1728	31631	32660	25104	6368	11525	11266	42	1050	232	39	60	48
1738	31111	33537	24953	6790	11968	11192	111	1106	227	41	106	12
1748	30555	32132	25421	6812	11913	11689	94	1177	304	42	91	66
1758	30938	32212	24883	7114	12102	11604	83	1265	289	31	62	45
1768	30882	32954	25115	7326	13028	11934	116	1246	272	38	65	85
1778	31053	32788	24934	7213	12606	12006	118	1314	259	80	50	88
1788	30691	33724	26155	7457	12673	12240	82	1373	291	24	78	95
1798	31493	34403	25348	7576	13115	12373	96	1418	366	80	113	76
1808	31865	32465	25607	7669	12702	12583	72	1456	272	37	104	74
1818	30215	30652	25389	7937	12876	12795	121	1428	326	74	98	6
1828	31177	33492	25893	8090	12975	13083	150	1561	299	120	80	42
1838	31260	32075	25306	8410	13174	12769	139	1535	298	28	55	62
1848	31377	33969	26103	8794	13993	13088	162	1655	346	29	77	86
1858	30856	34387	25837	9480	13766	12884	180	1612	374	45	83	45
1868	31802	33672	25657	9590	14028	13243	140	1711	302	7	76	50
1878	30954	34991	25493	9879	13622	13588	184	1773	322	64	111	93
1888	30970	34900	25582	10129	13878	13684	152	1837	301	63	107	47
1898	30260	35801	25454	10428	14728	13606	137	1874	362	97	105	83
1908	31907	34602	25879	10439	14346	13790	231	1831	363	65	118	88
1918	31474	33018	25648	10770	14329	13680	231	1960	377	97	121	94
1928	31483	33785	25825	10840	14571	13847	270	2067	367	75	29	79
1938	30612	32499	25978	11323	14462	13740	227	2318	411	33	105	69
1948	31723	32531	25945	11657	14546	13587	282	2330	384	60	76	95
1958	30531	33699	25933	11764	14795	14094	286	2245	419	98	63	88
1968	30671	35074	26081	11813	15212	14121	274	2272	375	70	126	69
1978	31187	33218	25814	12029	15089	14287	216	2473	342	67	72	16
1988	30791	34099	25533	12084	15080	14553	347	2418	396	115	116	61
1998	30818	33659	25546	12197	16234	14350	350	2432	428	78	103	83
2008	31231	33839	25944	11990	15332	14443	240	2570	417	72	62	76
2018	31495	33940	25740	12523	15241	14478	266	2616	454	114	90	87
2028	30215	35271	26046	12554	15541	14331	274	2576	464	94	88	83
2038	31052	35735	26162	12542	16114	14552	331	2648	473	106	86	113
2048	30712	33750	26420	13167	15804	14694	274	2837	392	100	107	138
2058	30968	35223	26121	13006	15707	14809	281	2969	421	55	67	85
2068	31432	34704	26879	13446	16214	14757	310	2751	424	101	144	69
2078	31131	33857	26385	13238	15936	14971	335	3013	478	120	134	158
2088	30365	34353	26209	13163	16393	14629	334	2983	425	103	114	118
2098	30299	34063	26327	13449	16346	14798	376	2973	449	94	136	99
2108	31646	34898	25934	13672	16716	15071	449	3172	424	106	98	159
2118	30394	35282	26729	13579	16939	15520	419	3386	457	64	147	116
2128	31126	35469	26444	13651	16501	15048	510	3365	481	163	163	96
2138	30235	34910	26321	13749	16633	15166	730	3377	547	64	166	119
2148	31161	35395	26166	13791	16672	15294	787	3247	511	86	120	155
2158	30882	34918	26429	14410	16959	15198	986	3302	492	64	98	162
2168	31031	36568	26585	14378	17340	15391	1009	3475	481	96	172	95
2178	31836	35663	26585	14352	17618	15241	1034	3449	500	103	127	91
2188	30844	35625	26057	14417	17018	15406	1075	3442	539	128	174	133
2198	31139	35447	25927	14775	17263	15539	1180	3545	525	128	165	159
2208	30758	35753	26441	14741	17684	15708	1139	3898	479	90	172	77
2218	31044	34743	26144	15127	17501	15522	1214	3872	545	126	193	131
2228	30083	35813	26522	15475	17717	15365	1293	3951	515	102	177	111
2238	30619	35170	26613	15335	17312	15785	1282	4147	562	107	150	132
2248	30653	36137	26392	15158	17465	15525	1353	4187	533	140	165	141
2258	30680	35730	26560	15192	18197	15828	1393	4192	531	72	160	119
2268	29864	35674	26779	15615	18057	15866	1451	4252	542	76	139	107
2278	30676	35316	26666	15324	18216	15744	1431	4202	495	187	178	168
2288	31404	36084	26453	15661	17929	15924	1501	4314	646	147	143	85
2298	31153	35082	26735	15694	18248	15788	1562	4274	552	95	201	127
2308	31406	35526	26604	15902	18340	15810	1673	4491	576	123	156	100
2318	31545	36373	26770	15988	18332	16105	1615	4380	564	172	202	131
2328	30607	35907	26059	15974	18340	16009	1637	4189	577	152	157	110
2338	29738	36232	26860	15933	18267	16053	1649	4338	605	129	155	153
2348	30115	36120	26631	16177	18107	15785	1797	4090	608	133	213	145
2358	30715	36088	26429	16010	18013	16059	1714	4197	607	134	193	135
2368	30469	36273	26009	16690	18364	16012	1866	4509	564	159	175	132
2378	30594	36004	26489	16611	18668	16141	1952	4466	603	142	218	140
2388	30611	35145	26466	16925	18768	16235	1994	4545	632	150	178	145
2398	30230	36475	26632	16779	18542	16280	2019	4460	653	132	162	134
2408	31034	35610	26663	17219	18755	16481	1983	4510	574	155	209	144
2418	29254	34909	26441	17134	19073	16258	2208	4485	613	193	190	93
2428	31298	36099	26892	17446	19021	16488	2241	4366	692	161	236	169
2438	31222	35852	26238	17570	18810	16612	2218	4298	629	144	249	168
2448	30697	35257	26900	17747	18927	16301	2294	4518	614	147	196	144
2458	31094	35645	26736	17280	19009	16232	2256	4486	635	151	213	116
2468	30778	35761	26947	17876	19446	16520	2405	4258	660	159	270	128
2478	30960	36099	27037	17633	19327	16531	2326	4510	652	160	187	164
2488	30927	36979	26527	17825	18543	16512	2573	4572	647	112	173	112
2498	30791	36156	27012	17786	19139	16398	2643	4694	672	124	202	130
2508	30679	36058	26354	17787	19058	16504	2632	4597	622	175	178	117
2518	31044	35808	26625	17766	19726	16394	2599	4711	636	135	243	156
2528	30141	35832	26524	17765	19545	16483	2563	4997	627	130	242	197
2538	30052	35409	26488	18157	19706	16296	2748	4587	670	139	182	177
2548	31272	37002	26793	18168	19444	16749	2750	4461	642	129	197	184
2558	30611	35937	26907	17959	20313	16714	2782	4581	702	134	216	101
2568	30904	35834	26605	18118	20299	16940	2930	4790	701	119	170	133
2578	29752	35061	26935	18411	20267	16748	2779	4494	665	127	216	126
2588	30188	35859	26387	18510	19792	16840	2879	4890	695	152	233	152
2598	30743	35588	26720	18647	20177	16725	2918	4548	702	142	232	101
2608	30198	35626	26624	18458	20370	16472	3000	5259	735	109	240	160
2618	30068	36451	26785	18541	20303	16761	3186	4892	677	177	243	154
2628	31298	36587	26747	18886	19949	16769	3027	4902	692	110	246	196
2638	30437	35418	27103	18573	20272	16458	3062	4627	696	114	293	186
2648	29811	35708	26563	18739	19933	16922	3182	4924	695	105	252	166
2658	30992	36180	26347	18454	20270	17191	3218	4597	695	105	208	138
2668	30885	36027	26609	19133	20948	16551	3249	5041	709	154	223	176
2678	31389	35914	26999	19297	20462	17059	3265	4823	692	156	260	135
2688	31047	35500	26687	19147	21118	17106	3422	5123	695	133	229	142
2698	30358	35687	26906	18962	21094	17018	3437	5060	704	133	237	132
2708	30968	36978	26671	19099	20782	16902	3536	5107	742	114	254	147
2718	31089	36140	26806	19211	20747	17244	3493	5543	710	110	220	179
2728	31165	35747	26657	19531	21999	17000	3634	5367	735	166	249	161
2738	30692	35914	26764	19189	21360	16691	3701	4789	724	155	253	130
2748	30362	36483	27080	19367	20975	16961	3644	4937	728	176	219	161
2758	31143	35145	26882	19353	21051	16732	3702	4770	774	163	238	160
2768	30828	35025	27040	19463	20761	17067	4004	5449	760	163	248	187
2778	30995	36401	26622	19586	20977	16746	3706	4804	783	140	254	91
2788	31268	36186	26937	19568	20967	17138	4012	5412	753	168	225	166
2798	31111	35660	26337	19618	20600	17098	3882	4870	789	166	310	171
2808	30144	35232	27081	20121	21335	17366	4091	5175	755	157	284	162
2818	30545	36026	26757	20395	20873	17088	3954	5151	786	174	230	160
2828	30729	36378	26685	20073	21350	17351	4294	5253	791	134	286	133
2838	30293	36045	26639	20353	21391	16975	4127	5285	802	158	254	128
2848	30301	37267	26557	20094	21565	17253	4401	5514	828	108	216	163
2858	30154	35574	26799	20026	21392	17636	4251	5238	748	146	236	207
2868	30355	36171	26593	20151	21384	17306	4276	5869	755	183	255	168
2878	31278	36213	26617	20353	20880	17230	4238	5789	838	175	199	197
2888	31103	37039	27100	20334	21491	17023	4542	5345	777	132	293	189
2898	30598	35827	26661	20055	21535	17469	4422	5118	815	131	237	192
2908	30126	36224	27168	20036	21799	17086	4487	4778	811	73	266	143
2918	30826	35526	26901	20723	21540	17257	4705	4810	845	125	209	182
2928	30333	35485	26940	20670	21605	17284	4650	5807	820	127	251	171
2938	30932	36451	26920	20562	21461	17383	4623	5877	808	153	213	155
2948	30940	35851	26784	20704	22161	17395	4618	6063	851	156	223	118
2958	31594	35866	27051	20294	21657	17434	4776	5638	854	152	256	208
2968	31084	35664	26448	20932	21870	17374	4642	5741	830	107	269	186
2978	30183	35983	26824	20792	21676	17587	4824	6277	808	133	276	163
2988	30957	36263	26972	20837	22065	17643	5114	5563	807	138	253	170
2998	30279	35888	27188	20499	21920	17881	5121	5733	849	133	212	103
3008	31263	35586	26398	20639	21791	17539	5387	5473	850	146	271	193
3018	31092	36418	27103	20845	21751	17205	5107	5599	845	176	248	152
3028	30922	36624	26993	21208	21884	17667	5291	5876	851	157	289	165
3038	30683	35610	27249	20480	21820	17537	5237	5801	872	124	238	135
3048	31619	36621	27207	20845	21885	17754	5208	6401	865	120	260	169
3058	30445	35969	26677	21204	22345	17634	5094	5621	806	123	243	157
3068	29834	36343	26821	21016	21748	17649	5110	5872	839	153	221	203
3078	30489	35964	27219	21355	21634	17369	5095	6015	822	153	280	168
3088	30853	35455	27187	21006	21891	17469	5242	5716	875	140	245	128
3098	30183	36469	27462	21292	21469	17516	5285	6416	889	151	255	179
3108	30160	35779	27262	21084	21509	17925	5386	5741	826	161	260	161
3118	30436	36181	26606	21422	21977	17752	5354	5774	906	151	297	115
3128	30072	36455	27096	20740	22077	17691	5479	5875	886	165	263	160
3138	31681	35248	26727	21603	22482	17562	5677	5930	855	175	247	115
3148	30401	36103	26503	21449	21959	17902	5730	5924	848	162	256	117
3158	30629	36059	27611	21498	21995	17892	5656	6026	863	187	267	180
3168	31404	35936	26918	21307	21881	17787	5960	5946	807	143	244	160
3178	30370	35571	26531	21525	21513	17794	5854	6109	870	200	258	176
3188	30965	36209	26888	21844	21736	17668	5905	5926	926	150	287	116
3198	30154	35263	26877	21729	21378	17653	6142	5789	910	140	241	160
3208	31152	36009	27175	21406	21813	18011	6105	5734	976	169	259	182
3218	30201	36252	26977	21812	21419	17977	6278	5941	838	153	294	208
3228	30389	36269	27310	21783	21481	17939	6487	5843	865	139	269	149
3238	30260	36247	27186	21950	21509	18186	6287	5832	906	154	245	123
3248	31185	35790	27085	21737	21603	18129	6254	5911	875	163	236	171
3258	30205	35954	27006	21579	22195	18055	6279	6265	895	144	226	169
3268	30259	35843	27178	21550	21498	18305	6509	6538	900	179	218	193
3278	30081	35765	27219	21734	21969	17916	6608	6040	884	124	232	172
3288	30851	36809	26857	21470	21850	18340	6787	6116	877	169	298	143
3298	30956	36559	27544	21362	21436	18289	6638	6009	966	167	237	216
3308	30699	37274	26820	21668	21801	18285	6611	6341	928	163	260	201
3318	30334	36151	27698	22024	21544	18576	6773	6006	915	150	261	197
3328	31457	36157	27489	21909	21494	18423	6874	5955	931	137	225	200
3338	29814	35876	27072	21654	21619	18409	6741	6119	940	160	298	174
3348	31189	36333	27062	21847	21834	18536	6877	6540	932	147	236	173
3358	30384	36950	27138	22202	21828	18658	6982	6216	972	212	237	167
3368	30452	36558	27396	21948	21798	18779	6965	6208	938	204	295	164
3378	30680	36110	27026	22241	21829	18847	7036	5979	977	190	265	183
3388	31089	36478	27557	22223	21627	18628	7262	6179	948	144	237	173
3398	31102	36290	27572	22145	22030	18542	7221	5978	924	120	286	202
3408	31312	36964	26902	22052	21986	18641	7303	6510	948	198	295	177
3418	30831	36672	27475	21990	21780	19135	7212	6092	929	168	244	182
3428	30165	36258	27103	22234	21674	18846	7250	6010	980	138	292	180
3438	30370	36443	27129	21997	21891	18743	7635	6472	955	146	292	194
3448	30920	36859	27543	22561	21440	19036	7549	6612	962	143	289	156
3458	31155	37184	27113	22546	20805	18851	7591	6472	935	178	314	163
3468	31100	35241	27250	22280	21049	19326	7727	6376	952	137	271	162
3478	30447	36868	27295	22369	20684	18681	7612	5983	988	172	297	161
3488	30145	35696	27138	21952	20983	19123	7515	6127	995	161	260	134
3498	30806	36772	27240	22432	20901	19103	7610	6105	966	146	232	162
3508	30626	36181	27575	22712	21021	19317	7637	6061	996	113	290	230
3518	30635	35910	27252	22373	21081	18968	7650	6178	906	157	266	202
3528	30620	35931	27333	22215	21258	19249	7630	6063	977	158	305	194
3538	30764	36807	27403	22303	21088	19014	7616	6126	979	138	266	181
3548	30921	35919	27428	22365	21195	19162	7773	6061	992	114	294	170
3558	30515	36397	27019	22507	20903	19329	7963	6149	987	151	290	175
3568	30657	35619	26475	22089	21045	19312	7989	6053	1004	146	283	192
3578	30270	35500	26857	22349	21523	19306	7950	6116	974	133	272	146
3588	29885	36113	27540	22431	21231	19680	8069	6103	945	96	276	236
3598	31756	36112	27038	22872	20695	19466	8075	6135	986	182	299	142
3608	31125	36664	27360	22788	21066	19163	8142	6156	1015	156	237	128
3618	31128	36269	27165	22472	20844	19437	8047	6315	969	170	260	205
3628	30034	37128	27310	22629	20879	19337	8043	6129	978	161	282	183
3638	31044	35401	27459	22374	20765	19563	8223	6020	1025	144	302	106
3648	31091	36940	27542	23226	21143	19620	7952	6390	972	162	265	168
3658	29870	35998	27285	23368	21260	19609	8142	6170	1058	164	302	194
3668	30743	36263	27423	22671	21285	19155	8217	6300	1024	140	310	154
3678	31310	36296	27298	22725	20914	19947	8131	6377	990	154	265	171
3688	30872	36102	27563	22962	21113	19612	8287	6205	1018	155	252	173
3698	30083	35848	27182	22966	21261	19560	8295	6140	985	159	312	167
3708	29996	36526	26890	23046	21112	19828	8195	6110	994	159	253	154
3718	31030	35627	27012	22482	21214	19321	8240	6117	977	183	304	170
3728	30801	35348	27211	23008	20941	19726	8237	6255	926	177	300	150
3738	30103	35864	27435	22672	21073	19752	8267	6203	1024	180	307	162
3748	31492	36153	26906	23345	21224	19681	8336	6205	952	118	294	150
3758	31119	35741	27747	23010	21099	19547	8250	6132	1021	139	283	167
3768	31293	37826	27087	23059	21632	19701	8337	6311	962	136	301	156
3778	30839	38493	27349	22651	21209	20037	8403	6277	985	174	230	160

## Sheet: Fig. 2 kinetics
Time (min)	0 uM	0 uM	0 uM	25 uM	25 uM	25 uM	50 uM	50 uM	50 uM	100 uM	100 uM	100 uM	200 uM	200 uM	200 uM	400 uM	400 uM	400 uM	MB concentration
1	2.39388	2.30478	1.07721	2.01409	1.22142	0.91328	0.56098	0.62476	0.40461	0.40837	0.52591	0.36493	0.23101	0.25456	0.21663	0.12351	0.09661	0.09607
2	2.49612	2.43706	1.14389	2.19712	1.29959	0.95423	0.61001	0.6646	0.42363	0.44735	0.55891	0.39441	0.2464	0.26104	0.222	0.1254	0.09607	0.09735
3	2.59835	2.56933	1.21056	2.38016	1.37775	0.99517	0.65904	0.70445	0.44265	0.48633	0.59192	0.4239	0.26179	0.26752	0.22736	0.12728	0.09554	0.09862
4	2.68027	2.66153	1.27415	2.57969	1.4446	1.04686	0.70888	0.74821	0.46724	0.53443	0.62901	0.45642	0.27864	0.27802	0.23763	0.12986	0.09626	0.10056
5	2.7396	2.71529	1.32536	2.76709	1.55771	1.10307	0.75522	0.78502	0.50149	0.58284	0.66937	0.49302	0.29452	0.28994	0.25633	0.13444	0.0992	0.10501
6	2.74905	2.72885	1.36767	2.92055	1.72316	1.16835	0.79591	0.82497	0.54245	0.62816	0.71753	0.53262	0.30837	0.30347	0.27552	0.13972	0.10032	0.10946
7	2.73551	2.72908	1.41813	3.01744	1.90051	1.24196	0.82851	0.85948	0.58341	0.6721	0.76868	0.57705	0.31954	0.31918	0.29604	0.14707	0.10395	0.11389
8	2.76863	2.75691	1.48172	3.07702	2.01788	1.3431	0.86407	0.90684	0.62049	0.72968	0.83062	0.6262	0.33493	0.33682	0.31273	0.15211	0.10804	0.11876
9	2.92061	2.87495	1.58016	3.18714	2.11189	1.46123	0.91814	0.96552	0.66277	0.80018	0.89947	0.68038	0.35821	0.35539	0.33329	0.15947	0.11407	0.12464
10	3.16341	3.08835	1.70745	3.44508	2.26134	1.6055	0.99234	1.05047	0.71836	0.88375	0.97904	0.73765	0.39035	0.37532	0.35753	0.16808	0.12083	0.13389
11	3.43773	3.34728	1.84649	3.82718	2.49699	1.75573	1.07466	1.14889	0.78172	0.96056	1.05923	0.79693	0.42352	0.40102	0.38277	0.17802	0.12543	0.14091
12	3.69148	3.59368	1.98019	4.20112	2.74913	1.94418	1.15718	1.24712	0.84392	1.03784	1.14451	0.86254	0.45415	0.43146	0.40802	0.18894	0.13219	0.15103
13	3.93027	3.84671	2.11294	4.53737	3.00673	2.13888	1.23483	1.34104	0.90376	1.11276	1.2309	0.93051	0.48312	0.46354	0.43581	0.19786	0.13691	0.15891
14	4.16435	4.09002	2.24308	4.82208	3.22881	2.35272	1.32	1.42596	0.96387	1.18244	1.31263	0.99847	0.50866	0.48878	0.46234	0.20694	0.14307	0.16972
15	4.40852	4.3392	2.36835	5.14089	3.44104	2.5193	1.39659	1.50858	1.02277	1.24395	1.38886	1.0603	0.5305	0.50962	0.48754	0.2141	0.14757	0.17689
16	4.65939	4.57405	2.49572	5.44271	3.62818	2.67272	1.46905	1.58598	1.07692	1.3	1.4536	1.11491	0.55032	0.52769	0.50687	0.22145	0.15279	0.18455
17	4.91112	4.81129	2.63281	5.76372	3.83044	2.79744	1.53404	1.66409	1.12757	1.35976	1.52031	1.15991	0.56922	0.54681	0.52663	0.22985	0.15697	0.18674
18	5.15639	5.06472	2.77668	6.05466	4.0237	2.94364	1.60033	1.7384	1.17936	1.41527	1.5763	1.20209	0.58956	0.5633	0.54597	0.23626	0.15916	0.18906
19	5.39879	5.31184	2.91763	6.34255	4.21357	3.07738	1.67447	1.81434	1.23083	1.4641	1.63229	1.2438	0.60913	0.58214	0.56062	0.23997	0.16073	0.19027
20	5.65151	5.55907	3.05343	6.61327	4.38296	3.22583	1.74268	1.8835	1.27708	1.50633	1.68782	1.29084	0.63063	0.59593	0.57604	0.24156	0.16308	0.19735
21	5.90755	5.79692	3.19156	6.89117	4.55182	3.35003	1.81848	1.96247	1.32167	1.55483	1.74618	1.33367	0.64828	0.61216	0.58967	0.24393	0.16469	0.20096
22	6.16963	6.03678	3.33865	7.17538	4.72732	3.4842	1.88294	2.03113	1.36991	1.60634	1.79885	1.37719	0.66186	0.62564	0.60857	0.25066	0.16986	0.20579
23	6.42389	6.28093	3.48287	7.45264	4.89309	3.60856	1.94698	2.10362	1.41623	1.65482	1.84201	1.41419	0.67483	0.64158	0.62383	0.25506	0.17259	0.2105
24	6.6601	6.52463	3.61814	7.7374	5.06545	3.7372	2.00239	2.1704	1.46363	1.6917	1.88509	1.4519	0.68824	0.65543	0.6374	0.26117	0.1786	0.21708
25	6.90202	6.78255	3.75276	8.01283	5.2143	3.86335	2.05878	2.24392	1.50862	1.72335	1.92806	1.48333	0.7031	0.66861	0.65154	0.26446	0.17813	0.21799
26	7.13829	7.03367	3.88802	8.28174	5.3791	3.98301	2.12992	2.31301	1.55454	1.76027	1.97532	1.51617	0.71633	0.68139	0.66374	0.27162	0.17939	0.2159
27	7.4013	7.30137	4.0229	8.52804	5.55074	4.10021	2.196	2.37677	1.59565	1.7957	2.01773	1.54685	0.73098	0.69426	0.67452	0.27339	0.17947	0.21757
28	7.65975	7.56502	4.15095	8.77381	5.72665	4.21475	2.26411	2.4423	1.63442	1.83069	2.0543	1.57626	0.74387	0.70639	0.68049	0.27426	0.18248	0.22194
29	7.9193	7.83103	4.29068	9.02205	5.89907	4.33013	2.32137	2.50612	1.67987	1.86001	2.08677	1.60136	0.75251	0.71736	0.69194	0.27348	0.18483	0.22615
30	8.1776	8.08029	4.43899	9.27806	6.04701	4.45034	2.37694	2.5735	1.72474	1.89623	2.11358	1.62702	0.759	0.72648	0.70583	0.27885	0.18555	0.22612
31	8.42238	8.3231	4.58261	9.52227	6.21348	4.57048	2.4381	2.63588	1.76813	1.92677	2.15147	1.65694	0.7666	0.73438	0.7189	0.28237	0.18872	0.2278
32	8.66426	8.57248	4.70893	9.77359	6.35419	4.68077	2.49575	2.70211	1.81071	1.96088	2.18312	1.6859	0.77562	0.73947	0.72604	0.28616	0.19027	0.23189
33	8.91687	8.83668	4.83755	10.023	6.51099	4.78447	2.55516	2.76409	1.85056	1.98801	2.22075	1.71422	0.78239	0.74846	0.73299	0.288	0.18763	0.2318
34	9.19368	9.08292	4.9755	10.2563	6.64863	4.88904	2.61058	2.83086	1.89659	2.01193	2.24366	1.73631	0.79184	0.75456	0.74346	0.28878	0.18615	0.2339
35	9.47607	9.34377	5.11944	10.4905	6.77956	4.99247	2.65615	2.89548	1.93246	2.03409	2.27681	1.75693	0.79961	0.76402	0.75303	0.29129	0.18779	0.23166
36	9.71902	9.5794	5.25012	10.7015	6.90397	5.08528	2.70667	2.95303	1.97179	2.05499	2.30241	1.7726	0.81153	0.77258	0.75568	0.28871	0.1925	0.23509
37	9.96197	9.8522	5.36616	10.9383	7.03109	5.17939	2.76044	3.00786	2.00664	2.07939	2.33036	1.7948	0.81935	0.78208	0.75772	0.28932	0.19506	0.23751
38	10.2231	10.1066	5.48444	11.1563	7.17489	5.2631	2.82134	3.07076	2.04196	2.09456	2.35271	1.82078	0.82799	0.79522	0.76299	0.29023	0.19496	0.23987
39	10.4835	10.3655	5.6077	11.3573	7.30571	5.35511	2.8755	3.1315	2.07299	2.1201	2.3754	1.841	0.82831	0.79856	0.77276	0.2941	0.19938	0.23923
40	10.7409	10.5936	5.75047	11.563	7.42972	5.43524	2.9236	3.18448	2.10889	2.14614	2.40844	1.85633	0.83351	0.80286	0.78144	0.29784	0.20107	0.23858
41	10.9809	10.8233	5.87778	11.7509	7.54905	5.52013	2.97311	3.21877	2.15069	2.17517	2.42652	1.86736	0.83565	0.80247	0.7871	0.29986	0.20085	0.23819
42	11.2306	11.0645	6.00734	11.9756	7.65857	5.61825	3.01826	3.26355	2.18936	2.19461	2.45401	1.88818	0.84039	0.80799	0.79074	0.30015	0.19814	0.24223
43	11.4658	11.3237	6.12781	12.1741	7.78495	5.71283	3.06255	3.31843	2.22055	2.21362	2.46926	1.91016	0.84721	0.81534	0.79676	0.30138	0.19849	0.24245
44	11.7312	11.5849	6.25363	12.3784	7.89415	5.81486	3.10051	3.37888	2.24756	2.23199	2.49462	1.92947	0.8539	0.81843	0.79879	0.29905	0.19978	0.24692
45	11.9794	11.8081	6.38138	12.554	8.01981	5.8922	3.15215	3.42366	2.28614	2.24872	2.51108	1.94319	0.86051	0.82422	0.8038	0.29691	0.19968	0.24528
46	12.2154	12.0444	6.49689	12.7227	8.11635	5.97479	3.19321	3.46193	2.31823	2.26283	2.53305	1.95736	0.86186	0.82513	0.80321	0.29614	0.20011	0.24861
47	12.4461	12.2737	6.6156	12.9044	8.21613	6.04006	3.24365	3.50187	2.34797	2.27519	2.54643	1.97248	0.87067	0.82853	0.8072	0.29601	0.19982	0.24625
48	12.6702	12.5475	6.72296	13.0892	8.31365	6.12303	3.28134	3.56099	2.3751	2.28609	2.56301	1.9888	0.8817	0.83241	0.81018	0.29739	0.19948	0.24804
49	12.9352	12.7849	6.83028	13.2639	8.42227	6.18744	3.32813	3.61105	2.4021	2.29899	2.57656	2.0045	0.89027	0.83693	0.81856	0.29414	0.19665	0.2468
50	13.1371	13.0076	6.94289	13.4213	8.53207	6.27139	3.36397	3.66346	2.43505	2.31729	2.60298	2.01333	0.88821	0.84344	0.82652	0.29621	0.19672	0.24829
51	13.3961	13.2337	7.06146	13.6066	8.62769	6.33965	3.40185	3.69571	2.46212	2.33455	2.62545	2.02749	0.88712	0.84592	0.83264	0.29677	0.19685	0.24858
52	13.612	13.4467	7.1768	13.785	8.72555	6.40112	3.43437	3.72436	2.49522	2.34679	2.64417	2.03085	0.88424	0.84937	0.83014	0.29745	0.19883	0.24571
53	13.8728	13.6727	7.28761	13.9509	8.83252	6.46006	3.48167	3.75759	2.52306	2.35795	2.64923	2.04569	0.89306	0.84939	0.82843	0.29349	0.19679	0.24393
54	14.0939	13.8877	7.37896	14.0949	8.92894	6.53951	3.51846	3.79778	2.54718	2.36863	2.6582	2.0529	0.88148	0.85117	0.83227	0.29163	0.19762	0.2423
55	14.3494	14.154	7.48259	14.2576	9.00133	6.60908	3.55618	3.85092	2.5706	2.38503	2.66848	2.06988	0.88585	0.85548	0.83746	0.29103	0.1942	0.24283
56	14.5656	14.4155	7.58642	14.4006	9.09747	6.66604	3.58577	3.88867	2.59142	2.39484	2.68495	2.08304	0.88386	0.85938	0.84294	0.29046	0.19379	0.24219
57	14.8031	14.6412	7.70951	14.5573	9.19509	6.71215	3.62567	3.92982	2.62147	2.41166	2.69442	2.09645	0.90034	0.86054	0.84486	0.29245	0.19121	0.23905
58	15.0068	14.8376	7.819	14.6898	9.30237	6.8008	3.67273	3.96711	2.64438	2.42023	2.71358	2.10664	0.90248	0.85745	0.84702	0.29303	0.19156	0.23955
59	15.2559	15.0281	7.93791	14.8615	9.37868	6.8715	3.70585	4.00443	2.67193	2.43561	2.72889	2.10963	0.90179	0.85819	0.84704	0.2936	0.1941	0.23747
60	15.4803	15.2496	8.03875	14.9937	9.45576	6.93645	3.73007	4.03848	2.69021	2.43927	2.74307	2.12055	0.90238	0.85897	0.84517	0.29019	0.19562	0.24148
61	15.7047	15.4799	8.13916	15.1256	9.52882	6.98315	3.75527	4.07579	2.71337	2.44934	2.75148	2.12367	0.90219	0.86285	0.84643	0.28713	0.19431	0.24029
62	15.9209	15.6748	8.22482	15.2406	9.60058	7.04394	3.79316	4.11181	2.73896	2.45547	2.76573	2.14112	0.9064	0.8651	0.84671	0.28707	0.19288	0.24194
63	16.1511	15.8822	8.31615	15.4037	9.68862	7.10278	3.83669	4.14976	2.7653	2.46815	2.77997	2.14266	0.90773	0.86554	0.84951	0.28761	0.19117	0.23956
64	16.3655	16.0887	8.40528	15.5665	9.76508	7.16051	3.86812	4.18453	2.79176	2.47593	2.78926	2.15931	0.90868	0.86746	0.85053	0.28798	0.19082	0.23702
65	16.5718	16.3203	8.49413	15.7272	9.8196	7.22808	3.88237	4.23142	2.80843	2.49086	2.79816	2.16205	0.90512	0.86726	0.85559	0.28739	0.18882	0.23279
66	16.7785	16.5286	8.59148	15.8497	9.88336	7.28769	3.91109	4.26334	2.82524	2.49458	2.80502	2.17371	0.90417	0.86786	0.85739	0.28379	0.18908	0.23189
67	16.9916	16.7116	8.68496	15.9664	9.93143	7.33056	3.92255	4.28949	2.82677	2.50145	2.80141	2.16808	0.90242	0.86364	0.85674	0.28374	0.18856	0.23044
68	17.1764	16.8801	8.76878	16.0552	10.0107	7.35342	3.96032	4.306	2.83828	2.49646	2.81264	2.16845	0.90362	0.86052	0.85178	0.2816	0.18879	0.23072
69	17.3655	17.1026	8.86076	16.1765	10.0876	7.38904	3.97825	4.33932	2.85858	2.50155	2.82267	2.17382	0.90394	0.86271	0.85124	0.28072	0.18644	0.22815
70	17.5543	17.3203	8.96018	16.2984	10.1848	7.44164	4.014	4.36914	2.89582	2.51131	2.84398	2.18647	0.90129	0.86404	0.8524	0.27803	0.18711	0.22846
71	17.7554	17.5683	9.05468	16.4483	10.2807	7.51397	4.04047	4.39669	2.91375	2.52109	2.84376	2.20054	0.90057	0.86489	0.8561	0.27481	0.18673	0.22823
72	17.964	17.7311	9.14024	16.5456	10.3171	7.56344	4.06652	4.42549	2.93312	2.53095	2.84988	2.20359	0.90151	0.86374	0.85576	0.2727	0.18634	0.2271
73	18.1585	17.9108	9.22774	16.6354	10.3904	7.59897	4.08535	4.45344	2.94896	2.53717	2.8542	2.21377	0.9058	0.86941	0.85593	0.26856	0.18456	0.22501
74	18.3805	18.1018	9.32041	16.7624	10.4502	7.63294	4.11045	4.49455	2.98485	2.54647	2.86621	2.21811	0.90761	0.87208	0.86125	0.26892	0.1822	0.22381
75	18.5583	18.2711	9.39952	16.8689	10.5174	7.67011	4.13011	4.51062	3.00285	2.55954	2.86753	2.22078	0.90406	0.86696	0.86146	0.27174	0.18092	0.22206
76	18.7544	18.4302	9.4818	16.9894	10.5629	7.7148	4.16425	4.53509	3.02004	2.56147	2.87116	2.22132	0.902	0.8598	0.86256	0.27564	0.18133	0.2225
77	18.9445	18.5892	9.57518	17.0744	10.6183	7.75245	4.18312	4.55114	3.02853	2.56837	2.87543	2.22442	0.89917	0.85763	0.85832	0.27415	0.18211	0.22205
78	19.1393	18.7797	9.66201	17.1959	10.7042	7.80311	4.21464	4.58084	3.04383	2.56927	2.88828	2.23562	0.90204	0.85964	0.85679	0.26798	0.18168	0.22307
79	19.3262	19.0014	9.74004	17.3275	10.763	7.84902	4.23447	4.6058	3.0571	2.58231	2.89654	2.23973	0.9021	0.86203	0.85905	0.26335	0.17771	0.21909
80	19.5023	19.1639	9.80605	17.4196	10.8226	7.87125	4.26067	4.61958	3.07429	2.58345	2.90192	2.24685	0.8988	0.86005	0.85756	0.26179	0.17804	0.21828
81	19.6488	19.3389	9.89422	17.5301	10.8703	7.9214	4.28264	4.64335	3.08904	2.58485	2.90424	2.24967	0.89364	0.8634	0.86023	0.25994	0.17588	0.21441
82	19.8539	19.5296	9.98135	17.6482	10.9336	7.95713	4.30128	4.67549	3.101	2.58575	2.91286	2.26053	0.89219	0.8613	0.85465	0.25757	0.1765	0.21374
83	20.0402	19.7229	10.0605	17.7662	11.0025	8.00714	4.32893	4.7031	3.10931	2.59184	2.91824	2.26725	0.89396	0.8608	0.85236	0.25353	0.17456	0.21123
84	20.2195	19.9216	10.1295	17.8602	11.0561	8.03494	4.34645	4.71804	3.12266	2.59955	2.92721	2.27032	0.89537	0.85938	0.85074	0.24991	0.17366	0.20868
85	20.3346	20.045	10.1865	17.8968	11.105	8.05262	4.36204	4.73167	3.13508	2.59898	2.92982	2.26708	0.89345	0.85851	0.85221	0.24977	0.17406	0.20613
86	20.4884	20.2236	10.2677	17.9726	11.1416	8.09496	4.37809	4.75793	3.14543	2.60679	2.93914	2.27065	0.89723	0.85639	0.85038	0.24842	0.16944	0.20265
87	20.6428	20.4038	10.3235	18.0549	11.1887	8.09921	4.40028	4.7858	3.15819	2.59949	2.94043	2.27181	0.89468	0.85496	0.84658	0.24565	0.16664	0.20225
88	20.8156	20.5862	10.3912	18.1658	11.2329	8.14952	4.42756	4.79826	3.17733	2.60298	2.94624	2.27546	0.89082	0.85038	0.8437	0.24032	0.16434	0.19976
89	20.9775	20.7478	10.4485	18.2629	11.2561	8.18198	4.43259	4.81844	3.19498	2.60135	2.94431	2.26892	0.88273	0.85104	0.84368	0.23727	0.16279	0.1961
90	21.2092	20.8849	10.5366	18.3688	11.3049	8.23678	4.43987	4.83556	3.20629	2.61582	2.94733	2.27691	0.88021	0.84569	0.84562	0.23743	0.16136	0.19149
91	21.3835	21.0461	10.6274	18.461	11.3685	8.27734	4.46814	4.85777	3.20698	2.61988	2.94787	2.27929	0.88133	0.84447	0.84346	0.23431	0.15896	0.19239
92	21.5476	21.212	10.7033	18.541	11.4351	8.30264	4.49493	4.87683	3.2249	2.62191	2.95583	2.28637	0.87986	0.84193	0.84449	0.23051	0.15813	0.19144
93	21.6404	21.3531	10.7499	18.6026	11.4934	8.33181	4.52909	4.89399	3.23262	2.61891	2.95722	2.28606	0.87901	0.83813	0.83885	0.2256	0.15895	0.19082
94	21.796	21.5	10.8144	18.6839	11.5414	8.34936	4.52828	4.91565	3.24991	2.62682	2.97274	2.29023	0.87488	0.83725	0.83965	0.22557	0.15685	0.1846
95	21.9302	21.6057	10.874	18.7621	11.5998	8.38889	4.54863	4.9381	3.25533	2.63144	2.9728	2.2946	0.87765	0.83668	0.83637	0.22172	0.15571	0.18259
96	22.1234	21.7691	10.9675	18.8346	11.6356	8.40556	4.55712	4.95592	3.26623	2.63451	2.97813	2.29815	0.87563	0.8341	0.83462	0.21786	0.15401	0.18079
97	22.2431	21.8954	11.0019	18.9245	11.6571	8.43765	4.56997	4.9672	3.27735	2.62801	2.9697	2.2948	0.87201	0.82999	0.83108	0.21133	0.15138	0.17905
98	22.3619	22.0612	11.0655	19.019	11.698	8.45396	4.58326	4.9783	3.29339	2.6301	2.97754	2.29875	0.86326	0.82583	0.8306	0.20962	0.14649	0.17414
99	22.4811	22.1567	11.0833	19.0874	11.7447	8.50172	4.59337	5.0014	3.30599	2.62957	2.98434	2.29427	0.85623	0.82321	0.82933	0.20623	0.14567	0.16967
100	22.6453	22.2806	11.1419	19.1349	11.8028	8.51654	4.62298	5.02323	3.3228	2.63587	2.99263	2.29431	0.85381	0.82129	0.82827	0.20527	0.14378	0.16603
101	22.8163	22.3905	11.1977	19.2032	11.8294	8.56294	4.62783	5.04051	3.32697	2.63186	2.98377	2.29402	0.8541	0.81973	0.83109	0.19901	0.14232	0.16443
102	22.9665	22.568	11.2815	19.292	11.8603	8.58266	4.643	5.05975	3.33941	2.63275	2.99152	2.29591	0.85259	0.8188	0.83292	0.19486	0.13562	0.16127
103	23.1462	22.6918	11.3573	19.3688	11.9249	8.63726	4.66272	5.08299	3.34565	2.63465	2.99112	2.30952	0.85376	0.81936	0.83206	0.18739	0.13322	0.16091
104	23.3035	22.8345	11.4154	19.4445	11.9733	8.66021	4.68201	5.10242	3.36055	2.63809	2.98984	2.30734	0.84769	0.81627	0.82618	0.18387	0.13144	0.15871
105	23.4655	22.9595	11.4829	19.5279	12.0219	8.71532	4.70168	5.1271	3.3705	2.64481	2.98082	2.31308	0.84712	0.818	0.82304	0.18159	0.13118	0.15679
106	23.5741	23.1258	11.5323	19.631	12.0389	8.7338	4.71367	5.13715	3.38206	2.64299	2.97434	2.30578	0.84195	0.81786	0.82315	0.18003	0.12894	0.15424
107	23.6661	23.3177	11.5934	19.6969	12.0695	8.75089	4.72994	5.16051	3.38577	2.64389	2.97826	2.30922	0.84013	0.81545	0.8221	0.17633	0.12532	0.15034
108	23.7682	23.4148	11.6175	19.7559	12.1224	8.74194	4.7447	5.15998	3.39691	2.64411	2.98077	2.3131	0.83809	0.80965	0.81885	0.17257	0.12428	0.14911
109	23.9435	23.4982	11.6748	19.7985	12.1598	8.77572	4.74928	5.18275	3.40056	2.64874	2.98115	2.31404	0.83335	0.80207	0.81321	0.171	0.12319	0.14482
110	24.1075	23.6002	11.7358	19.8984	12.2191	8.80819	4.75602	5.18054	3.41388	2.64869	2.99353	2.31788	0.8308	0.80075	0.81059	0.16954	0.12298	0.14427
111	24.2269	23.782	11.7732	19.974	12.2353	8.84856	4.76263	5.19577	3.42462	2.64589	2.99881	2.31472	0.82406	0.79711	0.80797	0.16956	0.12259	0.14015
112	24.288	23.9549	11.813	20.0515	12.2569	8.87634	4.77319	5.20369	3.43364	2.64584	3.00979	2.31696	0.82026	0.79406	0.80725	0.166	0.12214	0.137
113	24.4212	24.0572	11.8503	20.114	12.2958	8.91271	4.79493	5.22026	3.44285	2.64721	3.00576	2.31655	0.81913	0.78749	0.80131	0.16312	0.12319	0.13609
114	24.5761	24.1235	11.9301	20.1665	12.3373	8.92535	4.81458	5.22933	3.44204	2.64857	3.00713	2.32348	0.8217	0.78244	0.79633	0.16076	0.12	0.13711
115	24.7089	24.3012	11.9955	20.2243	12.3852	8.92099	4.82603	5.23692	3.46297	2.64537	3.00366	2.32416	0.8212	0.78152	0.79345	0.15628	0.11531	0.13778
116	24.7729	24.4521	12.0407	20.2361	12.3837	8.94339	4.8264	5.26036	3.45865	2.64537	3.00487	2.32628	0.81416	0.77837	0.79144	0.15429	0.11403	0.13712
117	24.8486	24.6277	12.0841	20.2863	12.421	8.95968	4.82528	5.26764	3.47941	2.64508	3.00338	2.32395	0.80755	0.78057	0.79601	0.15081	0.11125	0.13306
118	24.9554	24.7249	12.1227	20.3644	12.4518	9.02194	4.8355	5.29641	3.47184	2.64779	3.00006	2.3242	0.80409	0.77669	0.79395	0.15101	0.11122	0.13082
119	25.1383	24.8341	12.1748	20.4315	12.4851	9.01476	4.85373	5.29867	3.48807	2.65125	2.99738	2.32082	0.80378	0.77384	0.79519	0.14877	0.10791	0.12704
120	25.3097	24.917	12.237	20.4923	12.5222	9.04829	4.88608	5.32459	3.48972	2.64995	2.99785	2.31511	0.79578	0.76664	0.79043	0.14601	0.10837	0.12824
121	25.4863	25.0005	12.2968	20.53	12.5566	9.05386	4.90497	5.3278	3.50568	2.64814	3.01201	2.31951	0.79238	0.76228	0.78658	0.14239	0.10783	0.12781
122	25.5727	25.1272	12.3327	20.6193	12.6268	9.08388	4.91624	5.34196	3.51237	2.65047	3.01896	2.32568	0.78558	0.75861	0.78	0.14121	0.10844	0.12771
123	25.6664	25.224	12.3763	20.6977	12.6373	9.11071	4.90755	5.36242	3.51329	2.65795	3.02119	2.3314	0.78368	0.75658	0.77424	0.14206	0.10873	0.12204
124	25.8	25.3388	12.4169	20.7574	12.6671	9.12938	4.91794	5.37056	3.51054	2.65851	3.01052	2.32709	0.77611	0.75171	0.77229	0.14306	0.10838	0.12114
125	25.948	25.4376	12.4503	20.8018	12.6569	9.16904	4.92295	5.39957	3.51565	2.6521	3.0082	2.32204	0.77434	0.74768	0.77138	0.14204	0.10593	0.11887
126	26.0559	25.5463	12.493	20.8405	12.6715	9.21563	4.9274	5.40894	3.51436	2.64919	2.9967	2.31766	0.77075	0.74184	0.76774	0.13902	0.1052	0.12117
127	26.1281	25.6715	12.5095	20.8862	12.6749	9.22026	4.92382	5.4181	3.52147	2.64079	2.99458	2.31614	0.77017	0.74265	0.76274	0.13625	0.10257	0.11837
128	26.2139	25.8019	12.5578	20.9166	12.7279	9.21046	4.94442	5.41967	3.52944	2.64131	2.99647	2.30971	0.76332	0.73756	0.75892	0.13658	0.10329	0.11539
129	26.2948	25.9343	12.5921	21.0083	12.7879	9.22384	4.96157	5.42738	3.54202	2.6393	3.00526	2.31659	0.75756	0.7361	0.75994	0.13645	0.10268	0.11245
130	26.3902	26.0481	12.6513	21.0688	12.8136	9.27481	4.97702	5.44754	3.54628	2.64798	3.00512	2.32488	0.75458	0.72863	0.76025	0.13588	0.10442	0.11479
131	26.4549	26.0925	12.7009	21.1044	12.8244	9.31808	4.97855	5.4583	3.5518	2.64741	2.99594	2.32772	0.75141	0.72618	0.756	0.13826	0.10088	0.11456
132	26.5739	26.2104	12.754	21.09	12.8327	9.29943	4.98942	5.45985	3.55284	2.64049	2.98611	2.31714	0.74921	0.72015	0.74984	0.13653	0.09692	0.11482
133	26.6733	26.3238	12.8076	21.1425	12.8948	9.29121	4.99571	5.46238	3.56054	2.63649	2.98531	2.31085	0.73992	0.71345	0.74347	0.13683	0.09666	0.11294
134	26.8223	26.4615	12.8411	21.2136	12.9079	9.29738	4.99867	5.45156	3.558	2.63488	2.9909	2.31135	0.73435	0.71202	0.73708	0.12988	0.09711	0.11213
135	26.9446	26.5593	12.8667	21.3373	12.9393	9.35784	5.00364	5.46956	3.57581	2.64012	2.99913	2.31428	0.72845	0.70687	0.7378	0.13113	0.09636	0.10994
136	27.0652	26.6165	12.9039	21.3816	12.9697	9.38248	5.02623	5.48423	3.58383	2.64103	3.00141	2.31493	0.72591	0.7019	0.73451	0.12991	0.09454	0.10967
137	27.1436	26.6729	12.943	21.4101	13.0348	9.4004	5.03803	5.5087	3.59536	2.6396	3.00247	2.31061	0.72041	0.69621	0.73084	0.13042	0.09396	0.11069
138	27.283	26.7948	13.0057	21.4367	13.088	9.38664	5.05045	5.52451	3.59995	2.6341	2.9997	2.31344	0.71504	0.69371	0.72093	0.1264	0.09529	0.11169
139	27.344	26.9112	13.031	21.4888	13.1128	9.38785	5.04188	5.53076	3.59888	2.63098	3.00132	2.30667	0.70482	0.69011	0.71602	0.12513	0.0956	0.10745
140	27.4772	27.0629	13.1186	21.5463	13.1335	9.40007	5.05686	5.54253	3.60338	2.63579	3.00414	2.31019	0.69694	0.68172	0.71561	0.12481	0.09954	0.10352
141	27.5304	27.1137	13.1463	21.5862	13.143	9.42836	5.05412	5.5346	3.6056	2.63496	3.013	2.30651	0.6909	0.67774	0.71563	0.12587	0.10204	0.10061
142	27.6692	27.1974	13.1963	21.6261	13.1571	9.44786	5.07934	5.53772	3.62222	2.63541	3.01436	2.31033	0.69013	0.67163	0.71038	0.1265	0.10167	0.10281
143	27.7553	27.2366	13.2081	21.671	13.1791	9.47035	5.08341	5.54294	3.62264	2.62521	2.99969	2.30611	0.68675	0.66958	0.70339	0.12579	0.09615	0.1061
144	27.8393	27.3955	13.246	21.6866	13.223	9.49956	5.10501	5.56656	3.63125	2.62621	2.99413	2.30869	0.68012	0.66224	0.69714	0.12306	0.0918	0.1076
145	27.9465	27.5114	13.2762	21.7467	13.2297	9.52245	5.08811	5.59035	3.63609	2.62119	2.98057	2.30438	0.67109	0.65641	0.69775	0.11963	0.08857	0.10519
146	28.085	27.6862	13.3034	21.8202	13.2355	9.5322	5.09693	5.60235	3.639	2.62106	2.98009	2.30177	0.66513	0.65007	0.69365	0.11789	0.08835	0.10272
147	28.1768	27.7142	13.3249	21.859	13.2474	9.51576	5.10407	5.59797	3.64626	2.62932	2.9746	2.29796	0.65854	0.64245	0.68982	0.12043	0.08744	0.1015
148	28.2187	27.7914	13.383	21.8735	13.2949	9.54983	5.13116	5.60252	3.64271	2.62917	2.9804	2.305	0.65219	0.63663	0.68372	0.12017	0.08889	0.10283
149	28.2849	27.8941	13.4117	21.9244	13.3347	9.58083	5.13179	5.61099	3.66084	2.63449	2.98678	2.3078	0.64405	0.62756	0.6804	0.12379	0.08847	0.10183
150	28.4129	28.0342	13.4477	22.0344	13.3568	9.6187	5.13449	5.62923	3.66193	2.62575	2.98911	2.30951	0.63504	0.61996	0.67413	0.12336	0.09118	0.10396
151	28.4849	28.1474	13.4579	22.107	13.3655	9.62757	5.13071	5.63963	3.67654	2.62564	2.98948	2.30369	0.62804	0.61385	0.66813	0.12389	0.09126	0.10504
152	28.5828	28.2084	13.5214	22.1338	13.3927	9.62946	5.15119	5.64259	3.67824	2.62209	2.99442	2.30665	0.6241	0.61215	0.66635	0.1195	0.09148	0.10678
153	28.6589	28.317	13.5829	22.2103	13.3997	9.64723	5.15425	5.64361	3.68498	2.62333	2.99562	2.30115	0.61809	0.60799	0.66223	0.11714	0.08773	0.10345
154	28.7942	28.407	13.6431	22.2261	13.461	9.6773	5.16807	5.64854	3.69384	2.62534	2.99236	2.30226	0.6105	0.60007	0.65777	0.11846	0.0847	0.09934
155	28.8883	28.5473	13.663	22.2735	13.467	9.70892	5.15366	5.65989	3.69778	2.62239	2.97901	2.29788	0.60056	0.58773	0.64812	0.12049	0.08721	0.09759
156	28.9581	28.6451	13.694	22.2172	13.5073	9.74115	5.15524	5.67835	3.6975	2.6196	2.96724	2.30027	0.59518	0.57778	0.64259	0.12159	0.08949	0.10088
157	29.0465	28.7403	13.7284	22.2367	13.4991	9.74464	5.1593	5.68993	3.69213	2.61296	2.96821	2.30325	0.58735	0.57393	0.63485	0.11878	0.09251	0.10448
158	29.0638	28.7135	13.7893	22.2545	13.534	9.76773	5.16546	5.69603	3.69345	2.61013	2.96909	2.3013	0.58176	0.57149	0.62693	0.11607	0.09036	0.10589
159	29.1914	28.7743	13.8145	22.3124	13.5813	9.75456	5.18633	5.69928	3.70091	2.59925	2.9604	2.29941	0.57565	0.56943	0.61895	0.11373	0.08835	0.10322
160	29.2791	28.8758	13.8364	22.3637	13.6257	9.75804	5.19612	5.70403	3.71093	2.59924	2.95344	2.28956	0.5694	0.56148	0.61678	0.11481	0.08867	0.09848
161	29.3819	29.0646	13.8473	22.3885	13.6748	9.77632	5.2123	5.71697	3.71622	2.59587	2.95007	2.29051	0.55824	0.54908	0.6137	0.11501	0.08952	0.09883
162	29.425	29.1217	13.9212	22.4611	13.6605	9.8098	5.21594	5.73561	3.71704	2.60309	2.96086	2.29106	0.55062	0.54303	0.60916	0.11393	0.08984	0.09888
163	29.4844	29.1971	13.9741	22.5743	13.6648	9.82809	5.21361	5.74046	3.71349	2.60139	2.96482	2.29209	0.54369	0.53878	0.59958	0.1129	0.08707	0.10056
164	29.5633	29.1396	14.0112	22.609	13.6742	9.82884	5.22968	5.74508	3.72741	2.60232	2.96377	2.2852	0.53865	0.53599	0.59411	0.11409	0.0837	0.09647
165	29.6722	29.2886	14.0166	22.6044	13.7095	9.83434	5.23291	5.74353	3.73967	2.5951	2.96178	2.27955	0.53387	0.52891	0.58957	0.11342	0.08272	0.09559
166	29.753	29.3937	14.026	22.6051	13.7416	9.84735	5.24696	5.7553	3.74897	2.5942	2.9551	2.27834	0.52941	0.52013	0.58542	0.11211	0.08438	0.09827
167	29.873	29.5465	14.0446	22.6789	13.7564	9.85968	5.24943	5.77338	3.75165	2.58959	2.95734	2.27548	0.525	0.51438	0.5812	0.11058	0.08578	0.09873
168	29.9222	29.6008	14.0766	22.7325	13.7931	9.8753	5.25865	5.78373	3.75297	2.5958	2.95906	2.28128	0.52074	0.50652	0.57553	0.11174	0.08784	0.10021
169	30.0162	29.6809	14.1011	22.7406	13.7905	9.90268	5.26263	5.78271	3.75297	2.58914	2.9582	2.27755	0.51541	0.49979	0.56655	0.11174	0.08531	0.09787
170	30.0406	29.7747	14.1223	22.7544	13.7955	9.93573	5.26336	5.782	3.75736	2.58797	2.95369	2.28077	0.50842	0.49232	0.55848	0.11114	0.08552	0.09997
171	30.1104	29.876	14.1522	22.7995	13.8177	9.93926	5.27196	5.78916	3.76646	2.58253	2.95127	2.27555	0.49812	0.48678	0.55351	0.11287	0.0863	0.09705
172	30.1144	29.9427	14.1778	22.8516	13.8392	9.93657	5.27513	5.79367	3.78337	2.58367	2.95539	2.2735	0.49113	0.48521	0.55253	0.11384	0.08864	0.0945
173	30.2156	30.0552	14.2461	22.9063	13.8712	9.93275	5.28007	5.80584	3.78572	2.5805	2.95128	2.26679	0.48905	0.48073	0.54848	0.11144	0.08684	0.09135
174	30.3465	30.1505	14.2687	22.9227	13.8795	9.94581	5.28112	5.80465	3.78488	2.57793	2.94481	2.26018	0.48299	0.47697	0.54099	0.11092	0.08554	0.09076
175	30.5057	30.2495	14.3115	22.9549	13.9123	9.96928	5.2804	5.82161	3.78754	2.58152	2.94827	2.25793	0.47997	0.46982	0.53255	0.11218	0.08627	0.09058
176	30.5711	30.2981	14.3157	23.0138	13.9029	9.97573	5.2804	5.8279	3.79247	2.58403	2.95042	2.26293	0.47456	0.46677	0.52899	0.11311	0.08753	0.09177
177	30.5829	30.41	14.3283	23.041	13.9039	9.97942	5.29176	5.8335	3.79829	2.58218	2.95263	2.26535	0.474	0.46084	0.52308	0.11118	0.08676	0.09129
178	30.6253	30.4068	14.3705	23.1052	13.9444	10.0051	5.30781	5.84239	3.80862	2.57241	2.93992	2.26965	0.47076	0.45891	0.52036	0.10652	0.08297	0.09225
179	30.7151	30.5302	14.4057	23.1335	14.0054	10.0226	5.3258	5.85139	3.8156	2.5713	2.94122	2.27108	0.46927	0.45506	0.51346	0.10691	0.08363	0.09348
180	30.8275	30.6009	14.433	23.1954	14.0281	10.0469	5.32125	5.86708	3.81396	2.56498	2.93585	2.27283	0.46411	0.4539	0.50786	0.10531	0.08229	0.09442
181	30.8191	30.7365	14.4496	23.1936	14.0157	10.0564	5.31191	5.86858	3.80529	2.56724	2.93546	2.271	0.4578	0.44715	0.50188	0.10791	0.08446	0.09622
182	30.7964	30.7747	14.4687	23.1794	14.011	10.0651	5.30374	5.87015	3.8014	2.56253	2.92507	2.26384	0.4542	0.44057	0.49432	0.10697	0.08415	0.09631
183	30.8206	30.8061	14.5006	23.1731	14.0612	10.0704	5.30166	5.87007	3.81086	2.56183	2.92176	2.26281	0.45028	0.43449	0.4904	0.10828	0.08511	0.09966
184	30.92	30.7927	14.5176	23.1671	14.0702	10.0784	5.31583	5.8838	3.81886	2.55915	2.91674	2.2573	0.44735	0.43295	0.48583	0.10925	0.08596	0.09706
185	31.0198	30.9125	14.5313	23.2196	14.0813	10.0852	5.32273	5.88877	3.82575	2.55813	2.91859	2.25939	0.44276	0.43198	0.48485	0.11136	0.08258	0.09415
186	31.1344	30.9237	14.5628	23.2883	14.0692	10.0832	5.32984	5.88928	3.82242	2.55505	2.91262	2.25166	0.44139	0.43002	0.48274	0.11266	0.08023	0.08928
187	31.2373	31.0265	14.601	23.3768	14.084	10.0765	5.33632	5.88494	3.82253	2.55483	2.91266	2.2519	0.43771	0.42668	0.48009	0.11185	0.07624	0.0893
188	31.3643	31.0411	14.6218	23.4089	14.0907	10.1014	5.33646	5.88024	3.81667	2.54887	2.90553	2.24683	0.43227	0.42153	0.47199	0.10888	0.07837	0.09231
189	31.3914	31.078	14.6763	23.4076	14.1396	10.107	5.34775	5.88373	3.82195	2.54648	2.90273	2.24353	0.42948	0.41793	0.46807	0.10594	0.07899	0.09214
190	31.4506	31.1859	14.6901	23.4283	14.1845	10.1162	5.34419	5.89041	3.8292	2.53969	2.90513	2.23917	0.42738	0.41677	0.4566	0.1043	0.08051	0.09143
191	31.4575	31.2728	14.7358	23.423	14.2561	10.1273	5.36087	5.90668	3.83638	2.5357	2.8997	2.23605	0.42483	0.41255	0.45604	0.10464	0.08126	0.09078
192	31.5604	31.3743	14.7109	23.4829	14.2254	10.1488	5.36555	5.91903	3.8352	2.53359	2.90164	2.2408	0.42224	0.40734	0.45116	0.1061	0.08377	0.09324
193	31.5706	31.4219	14.7385	23.4883	14.2251	10.1514	5.36636	5.93388	3.82984	2.532	2.89221	2.23996	0.4201	0.4012	0.45517	0.10361	0.08311	0.09402
194	31.6724	31.5088	14.75	23.5908	14.1906	10.1435	5.36926	5.92711	3.8341	2.5295	2.90217	2.23703	0.41968	0.3983	0.44814	0.10406	0.08287	0.09323
195	31.6468	31.6183	14.7956	23.6294	14.2385	10.1571	5.37737	5.93637	3.846	2.52491	2.89312	2.22722	0.41711	0.39822	0.44435	0.10282	0.08156	0.09372
196	31.7357	31.7449	14.8433	23.7106	14.2753	10.1884	5.39076	5.93711	3.84576	2.52028	2.89165	2.22547	0.41525	0.39361	0.43694	0.10553	0.0827	0.09416
197	31.7219	31.7159	14.8798	23.6978	14.2939	10.2106	5.37635	5.95021	3.84849	2.51904	2.87776	2.2212	0.41072	0.39377	0.43743	0.10563	0.08134	0.09168
198	31.7514	31.7166	14.9013	23.6981	14.2606	10.2242	5.35971	5.94208	3.8401	2.51949	2.88677	2.22461	0.4049	0.38812	0.4334	0.10636	0.08171	0.09233
199	31.7976	31.67	14.9015	23.6365	14.2519	10.2258	5.35883	5.94065	3.8403	2.50939	2.87793	2.21684	0.40131	0.38949	0.43427	0.1054	0.08024	0.09159
200	31.9281	31.7442	14.9077	23.6526	14.234	10.2207	5.37251	5.94138	3.84795	2.5055	2.87722	2.21725	0.39668	0.3891	0.4314	0.10706	0.08008	0.09173
201	32.031	31.8368	14.9216	23.707	14.2629	10.2049	5.38596	5.95533	3.85028	2.50115	2.87126	2.21124	0.39536	0.38866	0.43105	0.10698	0.08012	0.08903
202	32.1311	32.0381	14.9595	23.76	14.2844	10.1941	5.39047	5.96019	3.85904	2.50837	2.86928	2.20968	0.3935	0.38537	0.42588	0.10635	0.08106	0.08902
203	32.1437	32.0674	15.0088	23.8166	14.3388	10.2185	5.39877	5.96174	3.86005	2.51238	2.86933	2.21149	0.39497	0.37891	0.41945	0.10333	0.08376	0.09024
204	32.2345	32.1846	15.051	23.831	14.3819	10.2493	5.39436	5.96573	3.86513	2.50877	2.86027	2.20929	0.39246	0.3803	0.41524	0.10126	0.08196	0.09045
205	32.2804	32.1598	15.0362	23.8661	14.3831	10.3091	5.39542	5.97465	3.86224	2.50474	2.86448	2.20752	0.3864	0.3764	0.41224	0.10269	0.08344	0.09118
206	32.346	32.2995	15.0467	23.8745	14.3835	10.3159	5.39766	5.981	3.86109	2.49797	2.86361	2.20157	0.38151	0.37487	0.41151	0.10109	0.08168	0.0922
207	32.3456	32.3299	15.0776	23.8488	14.3961	10.3257	5.41725	5.99464	3.86665	2.50201	2.86665	2.19368	0.37901	0.36847	0.4087	0.10338	0.08399	0.09153
208	32.3681	32.3909	15.1235	23.9005	14.4441	10.2925	5.4232	6.0015	3.87644	2.50095	2.86555	2.19762	0.38036	0.36799	0.40622	0.10152	0.08108	0.08993
209	32.3837	32.4482	15.1364	23.9215	14.453	10.3092	5.42323	6.02347	3.87987	2.49703	2.85385	2.194	0.38029	0.37028	0.40514	0.10287	0.08049	0.08873
210	32.4787	32.4579	15.1119	23.9818	14.4422	10.3223	5.41818	6.0248	3.88566	2.4875	2.84631	2.19591	0.3794	0.36681	0.40171	0.1019	0.07902	0.0885
211	32.6034	32.5241	15.1519	24.0256	14.4313	10.3477	5.41146	6.02804	3.88708	2.4848	2.84224	2.19182	0.37696	0.36493	0.39998	0.10367	0.08106	0.08974
212	32.6708	32.6241	15.1833	24.0378	14.4738	10.3528	5.41244	6.03404	3.88671	2.48153	2.84378	2.1823	0.37475	0.36157	0.39881	0.10437	0.07994	0.08857
213	32.6707	32.7246	15.2041	24.0601	14.4969	10.3701	5.41579	6.03324	3.89195	2.47962	2.83678	2.18175	0.37196	0.36326	0.3982	0.10376	0.07808	0.08767
214	32.6477	32.7939	15.2159	24.0514	14.5196	10.3785	5.42022	6.04203	3.89188	2.47412	2.82768	2.17635	0.37115	0.36127	0.3924	0.10208	0.07688	0.08766
215	32.7359	32.8265	15.2337	24.0779	14.5739	10.3771	5.42742	6.0272	3.89686	2.47626	2.82473	2.18395	0.36726	0.35794	0.3883	0.10372	0.07988	0.09121
216	32.8018	32.8463	15.2641	24.1314	14.5672	10.3649	5.43432	6.02971	3.89509	2.47994	2.82907	2.17996	0.36624	0.35687	0.38806	0.10426	0.08037	0.09029
217	32.8987	32.9498	15.2835	24.1672	14.5816	10.3617	5.4415	6.03238	3.90429	2.48051	2.82539	2.17674	0.36425	0.35547	0.39244	0.10674	0.07989	0.08688
218	32.8983	32.9833	15.3191	24.1994	14.5595	10.3578	5.44123	6.03958	3.9082	2.47627	2.82159	2.17404	0.3656	0.35481	0.39216	0.10184	0.07683	0.08323
219	32.9695	33.0731	15.3607	24.2292	14.6222	10.3762	5.44114	6.04459	3.90429	2.47145	2.81432	2.1733	0.36373	0.35263	0.38736	0.10311	0.07645	0.08255
220	33.0023	33.1053	15.3544	24.2779	14.6292	10.3966	5.44787	6.0347	3.89838	2.46908	2.81441	2.17072	0.36092	0.35337	0.38272	0.10137	0.07543	0.08369
221	33.0956	33.1483	15.3568	24.3214	14.5983	10.425	5.44312	6.046	3.89483	2.46789	2.81007	2.16584	0.3567	0.35116	0.37979	0.10691	0.07463	0.08368
222	33.1714	33.2158	15.3743	24.356	14.5868	10.459	5.44354	6.05365	3.89768	2.4606	2.802	2.16246	0.35577	0.34947	0.37943	0.10499	0.07477	0.08393
223	33.2158	33.3185	15.4011	24.3807	14.5931	10.4705	5.43677	6.07007	3.90084	2.4548	2.80536	2.1627	0.35411	0.34497	0.37797	0.10537	0.07718	0.0839
224	33.2175	33.4131	15.4618	24.4067	14.6618	10.4809	5.45334	6.0682	3.90829	2.4491	2.80658	2.15946	0.35374	0.34579	0.3746	0.10251	0.079	0.08411
225	33.2247	33.4606	15.4724	24.3586	14.6827	10.4772	5.45326	6.0717	3.91421	2.44601	2.80473	2.15675	0.35243	0.34488	0.37023	0.10167	0.07881	0.08502
226	33.2678	33.4742	15.4977	24.325	14.7136	10.4782	5.45407	6.07846	3.92026	2.44374	2.79043	2.15313	0.35167	0.34563	0.37004	0.10278	0.07727	0.08475
227	33.326	33.4625	15.4734	24.3532	14.693	10.4759	5.44368	6.08781	3.91599	2.44031	2.77875	2.15773	0.34956	0.34006	0.36906	0.10314	0.07908	0.08471
228	33.3894	33.4802	15.507	24.3998	14.6793	10.4657	5.45336	6.09255	3.91418	2.43665	2.77493	2.14973	0.34762	0.33668	0.367	0.10406	0.08108	0.08623
229	33.4012	33.4939	15.5219	24.422	14.6796	10.4625	5.4674	6.08571	3.91823	2.43641	2.77115	2.1461	0.34543	0.33232	0.36247	0.10159	0.08348	0.08807
230	33.4196	33.5701	15.5324	24.4093	14.6988	10.4611	5.48193	6.07401	3.91938	2.43069	2.77148	2.13856	0.34658	0.33125	0.36055	0.09999	0.08179	0.0898
231	33.4446	33.5946	15.5301	24.4077	14.7098	10.4714	5.48338	6.07394	3.9157	2.42637	2.77422	2.14056	0.3434	0.32994	0.3599	0.10026	0.08091	0.08734
232	33.5512	33.6409	15.5659	24.4662	14.7253	10.4907	5.47881	6.07872	3.91945	2.41553	2.77756	2.138	0.34133	0.32716	0.35864	0.10143	0.07966	0.08663
233	33.6232	33.754	15.5975	24.4956	14.7159	10.5113	5.47624	6.09441	3.92548	2.41379	2.77416	2.13134	0.33971	0.32807	0.35902	0.10397	0.07955	0.08277
234	33.6541	33.9336	15.6338	24.5281	14.721	10.512	5.46814	6.08777	3.93708	2.41477	2.78003	2.12677	0.3394	0.32806	0.3582	0.10472	0.08068	0.08456
235	33.6524	34.0281	15.6192	24.4954	14.7211	10.5123	5.47029	6.09568	3.92452	2.41527	2.76818	2.11934	0.33867	0.32943	0.35628	0.10468	0.07864	0.0831
236	33.6767	34.1809	15.6353	24.549	14.7637	10.514	5.46744	6.10084	3.92351	2.40905	2.76313	2.12095	0.3373	0.32736	0.35594	0.10135	0.07735	0.08433
237	33.7226	34.1783	15.6396	24.5557	14.8173	10.5157	5.48304	6.1082	3.92609	2.40027	2.74718	2.12113	0.33645	0.32755	0.35604	0.10132	0.07476	0.08264
238	33.72	34.1383	15.6964	24.6171	14.8303	10.5304	5.49446	6.11963	3.9386	2.39457	2.73864	2.12226	0.33723	0.32853	0.3575	0.09791	0.07517	0.08308
239	33.7774	34.073	15.7287	24.5817	14.8244	10.5412	5.49735	6.11448	3.93726	2.3949	2.74349	2.12179	0.33563	0.32619	0.35307	0.09911	0.07664	0.08494
240	33.8116	34.0893	15.7634	24.6417	14.8416	10.5565	5.50376	6.11932	3.93431	2.39058	2.73944	2.11387	0.33604	0.32671	0.3508	0.09503	0.07738	0.08663
241	33.9012	34.1796	15.7228	24.6407	14.8392	10.5503	5.49412	6.10611	3.92898	2.39184	2.74433	2.10878	0.33385	0.32395	0.34754	0.09794	0.07949	0.08594
242	33.9642	34.2335	15.7159	24.6625	14.8416	10.56	5.4942	6.12227	3.9362	2.38999	2.73224	2.102	0.33156	0.32391	0.3481	0.09885	0.07785	0.08296
243	33.9786	34.3147	15.7206	24.6425	14.8287	10.571	5.48312	6.12791	3.93681	2.38386	2.72724	2.10331	0.33098	0.31843	0.34565	0.09996	0.07796	0.08253
244	34.0444	34.4623	15.7483	24.6742	14.8618	10.5685	5.49178	6.13727	3.94557	2.37808	2.72276	2.10389	0.33156	0.31832	0.34355	0.09636	0.07524	0.08318
245	34.0875	34.5016	15.7892	24.693	14.8927	10.5418	5.49991	6.12643	3.94673	2.37281	2.72225	2.09446	0.32983	0.31607	0.34021	0.09631	0.07728	0.08456
246	34.1408	34.5707	15.8	24.6945	14.9397	10.5548	5.5116	6.1412	3.95959	2.37488	2.72733	2.09195	0.32692	0.31552	0.33996	0.09794	0.07935	0.08433
247	34.1051	34.5666	15.8457	24.6802	14.9176	10.5911	5.51664	6.14731	3.95885	2.37117	2.72275	2.09113	0.3218	0.31274	0.33858	0.10094	0.0812	0.08396
248	34.1419	34.6611	15.8488	24.7338	14.8995	10.6349	5.51042	6.14986	3.9637	2.36442	2.71396	2.09793	0.32177	0.31455	0.33865	0.09932	0.07967	0.08353
249	34.2281	34.6577	15.8805	24.7901	14.889	10.6559	5.50995	6.15914	3.95412	2.36558	2.70912	2.09694	0.32079	0.31404	0.3381	0.09961	0.0798	0.08397
250	34.3365	34.7039	15.8841	24.8123	14.9263	10.6375	5.51319	6.15982	3.95796	2.36718	2.70807	2.09493	0.32453	0.31555	0.33816	0.09753	0.07918	0.08481
251	34.3586	34.6317	15.9192	24.8009	14.9876	10.6403	5.52661	6.1717	3.95514	2.36357	2.7089	2.08745	0.3217	0.312	0.33581	0.0974	0.07968	0.08659
252	34.3436	34.719	15.9365	24.8027	15.0015	10.6448	5.52272	6.15692	3.95786	2.35667	2.70702	2.08166	0.32067	0.31108	0.33296	0.09759	0.07953	0.08781
253	34.4074	34.6851	15.9704	24.8199	15.032	10.6543	5.52444	6.15834	3.94937	2.34944	2.70368	2.07523	0.31753	0.30807	0.33194	0.09945	0.08004	0.08922
254	34.4766	34.8462	15.9606	24.8597	15.0517	10.6562	5.5221	6.16445	3.94745	2.34625	2.69892	2.07199	0.3151	0.30911	0.33065	0.09997	0.08155	0.08813
255	34.5435	34.9587	15.9439	24.9309	15.085	10.6756	5.52054	6.1738	3.95621	2.33759	2.69516	2.0724	0.31666	0.30894	0.33009	0.09712	0.07904	0.08656
256	34.4947	35.1097	15.9682	24.9736	15.117	10.6703	5.52315	6.1717	3.96856	2.32974	2.69371	2.06964	0.31618	0.30735	0.32785	0.09693	0.07938	0.08577
257	34.5108	35.1308	15.9717	24.9882	15.1161	10.7057	5.52689	6.17089	3.97173	2.32855	2.68994	2.07623	0.31798	0.30502	0.32687	0.09779	0.0783	0.08607
258	34.5965	35.1531	16.0301	24.9597	15.0905	10.6783	5.51585	6.17023	3.96126	2.32805	2.68113	2.06924	0.31434	0.30353	0.32582	0.10021	0.07977	0.08635
259	34.6229	35.1634	16.0425	24.9811	15.0418	10.7153	5.49628	6.17718	3.95322	2.32652	2.66812	2.06119	0.31254	0.3037	0.32643	0.10177	0.07888	0.08445
260	34.6662	35.2473	16.0332	24.9744	15.0146	10.699	5.4931	6.17154	3.95294	2.32094	2.66245	2.05076	0.31237	0.30283	0.32535	0.09923	0.07938	0.08371
261	34.6564	35.2287	16.0384	25.0021	15.0515	10.7037	5.51276	6.16559	3.94823	2.31794	2.66027	2.04332	0.31476	0.30135	0.32314	0.09754	0.07845	0.08479
262	34.783	35.275	16.0086	25.0273	15.1007	10.6913	5.53063	6.16343	3.94544	2.31516	2.65963	2.04566	0.31343	0.29866	0.31944	0.09442	0.07753	0.08587
263	34.8077	35.275	16.0348	25.0713	15.1366	10.676	5.52733	6.17015	3.94775	2.31161	2.6529	2.03907	0.31145	0.29689	0.31779	0.09457	0.07769	0.08729
264	34.8095	35.3456	16.0135	25.1148	15.1066	10.6571	5.5287	6.17691	3.95973	2.30495	2.64524	2.03739	0.30798	0.29742	0.31791	0.09479	0.07845	0.08675
265	34.7215	35.4223	16.0354	25.1158	15.0681	10.6829	5.52272	6.18303	3.96905	2.30359	2.63877	2.02946	0.30648	0.29786	0.31962	0.0986	0.07978	0.08555
266	34.7497	35.4494	16.0552	25.1367	15.0723	10.7197	5.52756	6.18605	3.9709	2.30283	2.63496	2.02786	0.30531	0.29688	0.31863	0.09861	0.07894	0.08554
267	34.8135	35.5475	16.0935	25.101	15.1059	10.7619	5.51915	6.19933	3.971	2.30145	2.62692	2.02641	0.30535	0.29592	0.31901	0.09887	0.07819	0.08259
268	34.9044	35.564	16.1255	25.0716	15.1392	10.7435	5.53057	6.20111	3.96961	2.29164	2.6246	2.02607	0.30774	0.29653	0.31454	0.09604	0.07774	0.08483
269	34.9605	35.5968	16.1609	25.0738	15.1673	10.7188	5.52616	6.2012	3.9722	2.28811	2.62194	2.01949	0.30789	0.29701	0.31348	0.099	0.07889	0.0841
270	35.0108	35.5359	16.1705	25.0893	15.1649	10.7172	5.5236	6.20023	3.96778	2.28238	2.61473	2.01404	0.30661	0.29653	0.30977	0.09794	0.0783	0.08512
271	35.0687	35.5908	16.1747	25.1583	15.1805	10.733	5.51465	6.20659	3.97787	2.2825	2.61133	2.01012	0.3044	0.29432	0.31199	0.09726	0.07857	0.08209
272	35.1525	35.6616	16.2095	25.1622	15.212	10.7448	5.52424	6.20452	3.97237	2.27772	2.6102	2.00895	0.30325	0.29471	0.31279	0.09637	0.07709	0.08053
273	35.1084	35.7166	16.1973	25.1438	15.2276	10.7516	5.53701	6.20631	3.97661	2.27939	2.61054	2.00937	0.30259	0.29216	0.3143	0.09972	0.07818	0.0812
274	35.1266	35.7813	16.2245	25.1514	15.2505	10.7655	5.54771	6.20981	3.96711	2.2742	2.60362	2.00775	0.30027	0.29075	0.3123	0.10071	0.0794	0.0817
275	35.1208	35.9198	16.1832	25.1446	15.2452	10.7769	5.53394	6.2131	3.97251	2.27474	2.59495	2.00899	0.29891	0.29028	0.31212	0.10196	0.07884	0.08198
276	35.2112	35.9386	16.2154	25.1876	15.2582	10.7748	5.53535	6.19972	3.97492	2.26635	2.59234	2.0078	0.29989	0.29015	0.30956	0.09964	0.07682	0.08164
277	35.308	35.9715	16.2213	25.2037	15.2695	10.7722	5.52942	6.19967	3.97635	2.26609	2.59434	2.00837	0.30091	0.29097	0.31048	0.09903	0.07699	0.08402
278	35.2978	35.9975	16.2544	25.2559	15.2637	10.7776	5.54518	6.21131	3.97662	2.25528	2.59222	2.00019	0.30245	0.29054	0.31129	0.09663	0.07647	0.08354
279	35.3807	36.1019	16.2707	25.3106	15.2406	10.7818	5.54502	6.22037	3.97691	2.24862	2.58542	1.99197	0.29758	0.29116	0.31327	0.09636	0.07605	0.08369
280	35.3923	36.1608	16.2759	25.2933	15.2017	10.7753	5.54142	6.21784	3.97552	2.24161	2.58001	1.98463	0.29758	0.28956	0.30988	0.09494	0.07486	0.08419
281	35.4293	36.0932	16.2906	25.2908	15.1792	10.7814	5.54104	6.21545	3.97326	2.2342	2.56819	1.98026	0.29583	0.28873	0.30441	0.09389	0.07439	0.08476
282	35.3961	36.2472	16.2958	25.2444	15.1889	10.7738	5.53583	6.22262	3.97335	2.23065	2.55881	1.97976	0.29869	0.28887	0.30309	0.09352	0.07503	0.0848
283	35.4468	36.2618	16.309	25.2862	15.2015	10.7933	5.5427	6.22278	3.9735	2.22485	2.54455	1.97211	0.29889	0.29073	0.30428	0.09495	0.07246	0.08212
284	35.4851	36.3205	16.3209	25.2858	15.212	10.7751	5.5421	6.21925	3.97937	2.22325	2.54785	1.96947	0.29768	0.2881	0.30479	0.09581	0.07488	0.08342
285	35.5547	36.2985	16.3268	25.3385	15.2493	10.8002	5.55051	6.22469	3.97706	2.22179	2.54539	1.96549	0.29703	0.28781	0.30366	0.09564	0.07444	0.08302
286	35.5204	36.368	16.3621	25.3823	15.3111	10.8021	5.55445	6.24631	3.98879	2.22344	2.54563	1.96593	0.29515	0.28768	0.30215	0.09554	0.07477	0.08367
287	35.5107	36.4526	16.3929	25.4152	15.3234	10.8258	5.5537	6.25583	3.9927	2.22281	2.54578	1.96852	0.29713	0.28844	0.3029	0.09726	0.07493	0.08288
288	35.4635	36.4645	16.3953	25.4176	15.3089	10.8173	5.54931	6.25596	3.99816	2.21868	2.54067	1.96789	0.29297	0.28594	0.30178	0.09987	0.07662	0.08254
289	35.5016	36.5147	16.3535	25.405	15.2952	10.8326	5.54715	6.23385	3.99028	2.21037	2.53992	1.96945	0.29237	0.28487	0.2995	0.09898	0.07776	0.08241
290	35.5568	36.571	16.3627	25.4565	15.3255	10.842	5.54703	6.24143	3.9833	2.20795	2.53214	1.96107	0.29042	0.28492	0.29926	0.09772	0.07593	0.08044
291	35.6617	36.6551	16.4031	25.5203	15.3179	10.8595	5.54186	6.238	3.98442	2.19781	2.5296	1.95236	0.29245	0.28505	0.29875	0.09432	0.07454	0.08076
292	35.7513	36.6063	16.4421	25.4895	15.3126	10.8678	5.53437	6.2519	3.98578	2.19569	2.52225	1.94443	0.29194	0.28164	0.29879	0.09575	0.07524	0.08137
293	35.873	36.6774	16.4439	25.4767	15.2814	10.872	5.52888	6.23868	3.98359	2.18662	2.51566	1.94495	0.29297	0.27998	0.29553	0.09477	0.07615	0.08415
294	35.887	36.6603	16.435	25.4325	15.337	10.8737	5.53436	6.2293	3.98505	2.18935	2.5116	1.94127	0.2917	0.27865	0.29473	0.09553	0.07891	0.08463
295	35.8719	36.8054	16.4685	25.5269	15.3841	10.8592	5.53238	6.22977	3.98916	2.18215	2.51319	1.93733	0.28981	0.27915	0.29626	0.09624	0.07841	0.08165
296	35.8075	36.7459	16.465	25.5204	15.4107	10.8585	5.54066	6.23688	4.00249	2.17851	2.51123	1.93111	0.28425	0.27863	0.29777	0.09743	0.07844	0.07981
297	35.8475	36.7991	16.4804	25.5428	15.3942	10.8538	5.54197	6.25454	4.00465	2.1732	2.50711	1.92763	0.28291	0.27887	0.2977	0.10042	0.0771	0.07904
298	35.8534	36.789	16.4817	25.5049	15.3526	10.8589	5.55476	6.25268	3.99987	2.17095	2.50145	1.92999	0.28524	0.27819	0.29671	0.09799	0.0775	0.0824
299	35.8474	36.9048	16.5278	25.5356	15.3933	10.8722	5.56268	6.26262	3.99021	2.17084	2.49642	1.9258	0.29037	0.27994	0.29327	0.09656	0.07667	0.08415
300	35.8534	36.9088	16.5699	25.5538	15.4024	10.8485	5.56582	6.25699	3.98864	2.17108	2.49442	1.92884	0.29135	0.27903	0.29175	0.09441	0.07663	0.08529
301	35.9209	36.8217	16.5883	25.5847	15.4072	10.8521	5.56057	6.26066	3.987	2.16853	2.49165	1.91489	0.28914	0.28042	0.29004	0.0956	0.07517	0.0826
302	35.974	36.8682	16.5805	25.5938	15.3962	10.857	5.54699	6.24837	3.98849	2.16262	2.48714	1.91526	0.28613	0.2786	0.29004	0.09561	0.07656	0.08216
303	36.0379	36.9518	16.5714	25.581	15.4123	10.8839	5.54835	6.25593	3.99198	2.15656	2.4773	1.90546	0.28561	0.27872	0.29026	0.09481	0.07522	0.08046
304	36.0204	37.1146	16.609	25.5613	15.4644	10.861	5.55308	6.25584	4.0004	2.14913	2.46641	1.90687	0.28547	0.27831	0.28874	0.09254	0.07586	0.08337
305	36.088	37.2031	16.622	25.5557	15.4712	10.8722	5.55513	6.26069	3.99599	2.14015	2.4583	1.89899	0.28698	0.27839	0.28829	0.09251	0.07447	0.08278
306	36.059	37.1978	16.6358	25.5938	15.4764	10.8782	5.55773	6.26544	3.99377	2.13722	2.46193	1.89768	0.2873	0.27913	0.28812	0.09044	0.07493	0.08405
307	36.0951	37.2722	16.6302	25.672	15.4514	10.9166	5.54827	6.25773	3.9824	2.13577	2.46075	1.89223	0.28622	0.27782	0.28929	0.09295	0.07595	0.08163
308	36.1355	37.2578	16.629	25.6912	15.452	10.8981	5.55119	6.26111	3.98796	2.14073	2.462	1.89386	0.28167	0.27703	0.29017	0.09503	0.07813	0.08183
309	36.111	37.277	16.6433	25.7053	15.4556	10.9137	5.54381	6.26172	3.98483	2.13502	2.45245	1.88778	0.28055	0.27614	0.28915	0.09763	0.07668	0.08058
310	36.0966	37.2234	16.6316	25.673	15.4726	10.9172	5.55507	6.28029	3.99434	2.12559	2.4481	1.88529	0.28106	0.27419	0.28875	0.09706	0.07702	0.08243
311	36.046	37.2097	16.6171	25.6797	15.502	10.9356	5.5667	6.28494	4.00435	2.12394	2.44332	1.87781	0.28305	0.27427	0.28925	0.0965	0.07518	0.0811
312	36.1251	37.2946	16.6255	25.6857	15.4872	10.9046	5.56783	6.28064	4.01015	2.12261	2.44145	1.88245	0.28302	0.27369	0.28855	0.09441	0.07618	0.08236
313	36.1153	37.4425	16.6267	25.6694	15.5098	10.9131	5.57339	6.27617	4.01696	2.12404	2.43758	1.87669	0.28296	0.27598	0.28657	0.09402	0.07367	0.08187
314	36.1932	37.4775	16.6673	25.6915	15.5643	10.8838	5.56443	6.27261	4.01562	2.12104	2.43487	1.87842	0.28326	0.275	0.28704	0.09482	0.07462	0.08367
315	36.228	37.5377	16.6915	25.7523	15.6077	10.9268	5.55835	6.27984	4.01115	2.11692	2.43275	1.8674	0.28331	0.27391	0.28718	0.09864	0.07573	0.08309
316	36.3014	37.5552	16.7118	25.8205	15.6331	10.9223	5.5525	6.27835	4.00759	2.11346	2.41915	1.86777	0.28324	0.2717	0.28833	0.09941	0.07871	0.08417
317	36.3072	37.6601	16.724	25.8423	15.5573	10.9622	5.54808	6.28959	4.00028	2.09612	2.40589	1.8577	0.28247	0.2722	0.28804	0.09846	0.07611	0.08069
318	36.3216	37.6775	16.7071	25.7946	15.5893	10.9759	5.56346	6.29249	4.00091	2.09042	2.40153	1.85781	0.2832	0.27104	0.28605	0.09665	0.076	0.08259
319	36.3169	37.6942	16.7294	25.7833	15.5733	10.9911	5.56266	6.2938	3.99029	2.08999	2.40065	1.84985	0.28149	0.27094	0.28361	0.0967	0.07341	0.08078
320	36.397	37.7471	16.7269	25.7805	15.6041	10.9907	5.56943	6.28497	3.98779	2.09352	2.40177	1.851	0.28085	0.26821	0.27991	0.09606	0.07604	0.08416
321	36.444	37.7977	16.7501	25.8337	15.5787	10.9928	5.56319	6.28005	3.98932	2.0935	2.39872	1.84921	0.27775	0.26743	0.27937	0.09701	0.07616	0.08398
322	36.5144	37.8023	16.7667	25.8331	15.6013	10.9909	5.56784	6.28093	4.00419	2.09255	2.39391	1.84502	0.27622	0.26812	0.28052	0.09668	0.07724	0.08265
323	36.4893	37.7772	16.7989	25.8344	15.612	10.9891	5.56964	6.2868	4.00571	2.08587	2.38491	1.83707	0.27811	0.26781	0.2811	0.09584	0.07622	0.08238
324	36.4922	37.8258	16.7929	25.8355	15.6184	10.9695	5.58004	6.28636	4.00409	2.07577	2.37431	1.83086	0.27869	0.26745	0.28131	0.09518	0.07638	0.07995
325	36.4991	37.8579	16.7748	25.8791	15.5816	10.9625	5.5739	6.29185	4.00156	2.06847	2.37138	1.83242	0.27947	0.26994	0.2816	0.09485	0.07465	0.0819
326	36.5102	37.883	16.7633	25.8756	15.5532	10.9626	5.56157	6.28855	4.00102	2.05722	2.36422	1.82919	0.27559	0.27041	0.28239	0.09456	0.07728	0.08165
327	36.5253	37.9347	16.7966	25.9038	15.5546	10.9709	5.54608	6.29797	4.00099	2.05422	2.35967	1.82594	0.27673	0.27002	0.28306	0.09329	0.07637	0.08132
328	36.5396	38.0051	16.8231	25.9126	15.5787	10.9783	5.5356	6.30408	3.99387	2.04894	2.35567	1.81894	0.2747	0.26698	0.28208	0.09286	0.07646	0.07993
329	36.5985	38.1425	16.8585	25.9699	15.6297	10.9873	5.55127	6.30401	3.99616	2.05195	2.35848	1.81784	0.27512	0.26692	0.28081	0.09482	0.07456	0.07906
330	36.6468	38.1429	16.861	25.9409	15.6483	10.9919	5.561	6.30076	3.99628	2.05185	2.35525	1.8143	0.27271	0.26943	0.28021	0.0946	0.07338	0.08002
331	36.7779	38.2082	16.8579	25.9387	15.6842	10.9961	5.5758	6.30561	4.00259	2.04292	2.34871	1.81001	0.27317	0.26882	0.27894	0.09473	0.07465	0.08059
332	36.8415	38.1422	16.8351	25.9222	15.6594	11.015	5.56766	6.31516	4.00571	2.039	2.34006	1.79907	0.27335	0.26806	0.27923	0.09361	0.07262	0.07958
333	36.8414	38.2332	16.8276	25.9622	15.6902	11.0129	5.56513	6.31707	4.0107	2.02521	2.32647	1.79149	0.27325	0.26712	0.27808	0.0927	0.07241	0.07918
334	36.7558	38.2896	16.842	25.9549	15.6654	10.9985	5.55077	6.30265	4.01026	2.02186	2.32729	1.78806	0.27392	0.26577	0.27726	0.092	0.07052	0.07908
335	36.6769	38.3003	16.8615	25.9993	15.7107	10.9807	5.55287	6.29771	4.01041	2.01374	2.32221	1.79336	0.27221	0.26439	0.27618	0.09369	0.07197	0.08097
336	36.732	38.2741	16.8675	25.9831	15.6604	10.9745	5.54643	6.29749	4.00863	2.01331	2.32509	1.78534	0.27007	0.26248	0.27665	0.09562	0.07291	0.08042
337	36.7636	38.2228	16.8868	25.9659	15.7154	10.9944	5.56065	6.30592	4.00468	2.00758	2.31059	1.78182	0.27003	0.26488	0.27702	0.09642	0.07481	0.08097
338	36.8262	38.3271	16.893	25.9401	15.697	10.9978	5.56343	6.31165	4.00003	2.00778	2.30553	1.77631	0.2703	0.26459	0.27546	0.09527	0.07438	0.08015
339	36.8125	38.3098	16.9171	25.961	15.7164	11.0135	5.57431	6.3155	3.9998	2.00318	2.30094	1.78027	0.27251	0.26486	0.27438	0.09418	0.07495	0.0822
340	36.8251	38.3476	16.8976	26.0198	15.6792	11.0331	5.56999	6.31336	4.00232	2.00147	2.29656	1.77417	0.2727	0.26118	0.27429	0.09255	0.07433	0.08124
341	36.8279	38.2929	16.8825	26.0585	15.667	11.0415	5.56793	6.32439	4.00478	1.99965	2.29727	1.76907	0.27191	0.26109	0.27284	0.09122	0.07602	0.08248
342	36.9255	38.4027	16.8759	26.0165	15.6728	11.0468	5.55184	6.32157	3.9981	1.99665	2.28853	1.76162	0.27269	0.26067	0.27185	0.0907	0.07626	0.08181
343	37.0011	38.4547	16.921	26.0608	15.7087	11.0328	5.55971	6.32068	3.99944	1.99037	2.29021	1.76204	0.27044	0.26208	0.27148	0.09164	0.07633	0.08139
344	36.9954	38.5264	16.9661	26.0615	15.7497	11.0103	5.56225	6.30526	4.00122	1.98464	2.27719	1.7573	0.2714	0.26443	0.27243	0.09082	0.07248	0.08095
345	36.8986	38.4957	16.9945	26.1398	15.7802	10.9976	5.57176	6.30113	4.01356	1.97995	2.27251	1.75726	0.26885	0.2635	0.27158	0.09262	0.07394	0.07982
346	36.8731	38.47	16.9774	26.0969	15.7894	10.9987	5.56872	6.30858	4.01085	1.97689	2.27007	1.74799	0.27071	0.26051	0.27069	0.0926	0.07607	0.08266
347	36.932	38.5761	16.9942	26.1256	15.7954	11.0113	5.56461	6.3145	4.00982	1.96965	2.2742	1.74933	0.27148	0.25969	0.2713	0.09228	0.07848	0.08291
348	36.9767	38.6527	16.9794	26.0806	15.7872	11.0338	5.56619	6.32894	4.00643	1.96427	2.27022	1.74493	0.2737	0.25986	0.27098	0.09157	0.07861	0.08308
349	36.9957	38.7467	16.9799	26.0517	15.7587	11.0326	5.55707	6.33222	4.00509	1.95919	2.26179	1.74704	0.27351	0.26279	0.27023	0.09459	0.07594	0.08262
350	37.0172	38.764	16.9713	26.0684	15.7473	11.0473	5.55033	6.33984	4.00699	1.9556	2.24787	1.74076	0.27224	0.2613	0.26872	0.09524	0.07469	0.0804
351	37.0769	38.7934	16.9904	26.1404	15.7832	11.0668	5.54406	6.3401	4.00817	1.94965	2.24182	1.73307	0.26984	0.25989	0.26832	0.09686	0.07459	0.07976
352	37.1422	38.8256	17.029	26.206	15.8183	11.0602	5.56164	6.33827	4.01375	1.94776	2.23438	1.72571	0.26817	0.25865	0.26958	0.09578	0.07383	0.07806
353	37.2377	38.8512	17.0504	26.2224	15.8119	11.0839	5.56368	6.33252	4.00978	1.94631	2.22961	1.72023	0.26695	0.26013	0.27145	0.09756	0.07473	0.0793
354	37.2794	38.921	17.0577	26.1932	15.8051	11.0599	5.57472	6.33134	4.0122	1.94651	2.22667	1.71871	0.26651	0.2606	0.27123	0.09738	0.07398	0.08034
355	37.2891	39.0106	17.0333	26.209	15.8039	11.0832	5.55876	6.33407	4.00501	1.93548	2.21951	1.71303	0.26711	0.2591	0.26811	0.09568	0.07652	0.08128
356	37.2581	39.0374	17.0115	26.1715	15.8071	11.0718	5.56069	6.34207	4.0074	1.93038	2.21639	1.70837	0.26656	0.25662	0.26501	0.09288	0.07661	0.08321
357	37.1701	39.0153	17.0227	26.2231	15.7982	11.0905	5.5633	6.34227	4.00211	1.92147	2.2094	1.70361	0.26698	0.25767	0.26614	0.09104	0.07475	0.08162
358	37.1716	38.915	17.0517	26.2189	15.7758	11.0813	5.57425	6.34132	4.00476	1.92002	2.20286	1.70248	0.26609	0.25786	0.26643	0.09101	0.07314	0.08025
359	37.1102	38.8929	17.0767	26.274	15.8142	11.0863	5.58129	6.33705	4.00173	1.91294	2.20018	1.69792	0.26625	0.25654	0.26611	0.09181	0.07384	0.0784
360	37.2118	39.0271	17.0915	26.2324	15.8253	11.0854	5.57624	6.34773	4.00157	1.91108	2.19387	1.69744	0.26618	0.25657	0.26414	0.09295	0.07416	0.07887
361	37.207	39.1424	17.0851	26.2754	15.8863	11.09	5.56363	6.33593	4.00063	1.90778	2.18694	1.69657	0.26471	0.25618	0.26606	0.09433	0.07473	0.07957
362	37.2486	39.1253	17.0921	26.2785	15.8893	11.0948	5.55882	6.33339	4.00061	1.90385	2.18093	1.69288	0.26408	0.25765	0.26566	0.09512	0.07457	0.07878
363	37.2888	39.047	17.0904	26.3272	15.9063	11.0896	5.55873	6.30926	3.99651	1.89713	2.17282	1.68629	0.2607	0.25544	0.26443	0.09434	0.07515	0.07973
364	37.3231	39.0607	17.106	26.3764	15.8935	11.1051	5.56846	6.32181	4.00261	1.88815	2.17446	1.67596	0.26033	0.25558	0.26379	0.09392	0.0753	0.07916
365	37.354	39.1218	17.0966	26.3768	15.8751	11.0906	5.55482	6.32424	3.99919	1.88376	2.16301	1.67208	0.25946	0.25428	0.26382	0.09394	0.0751	0.07991
366	37.3753	39.1617	17.0801	26.4057	15.8493	11.1095	5.54325	6.3315	4.00161	1.88037	2.16143	1.66802	0.26233	0.25435	0.26522	0.09331	0.07461	0.08063
367	37.4359	39.1889	17.0603	26.355	15.8246	11.0992	5.53867	6.3313	3.99578	1.87912	2.15266	1.66354	0.26146	0.25452	0.265	0.09251	0.07458	0.07978
368	37.461	39.26	17.0839	26.3597	15.8506	11.1084	5.54578	6.32331	4.00419	1.86928	2.14789	1.65422	0.26206	0.25661	0.26555	0.09156	0.07315	0.07919
369	37.409	39.3428	17.0826	26.3534	15.8735	11.1115	5.5476	6.32998	4.00298	1.86028	2.1445	1.64914	0.26129	0.25516	0.26326	0.09293	0.07318	0.07804
370	37.3886	39.3857	17.1072	26.3581	15.8602	11.1062	5.54233	6.32915	3.998	1.85391	2.13786	1.65152	0.26205	0.25361	0.26107	0.09366	0.07325	0.08062
371	37.4377	39.4302	17.0873	26.4187	15.8619	11.1067	5.52986	6.33751	3.99123	1.85258	2.13562	1.64976	0.26189	0.2523	0.25886	0.09524	0.07439	0.0809
372	37.4534	39.4532	17.1059	26.4383	15.8885	11.0849	5.53048	6.3418	3.98463	1.85524	2.12552	1.644	0.25993	0.25383	0.2599	0.09576	0.07477	0.0811
373	37.4414	39.4691	17.0935	26.4581	15.9101	11.1065	5.52822	6.34285	3.98549	1.84999	2.12209	1.63996	0.25997	0.25507	0.25818	0.09541	0.07475	0.08073
374	37.3914	39.5434	17.1237	26.4171	15.9016	11.1075	5.53328	6.34025	3.98347	1.84552	2.11032	1.63898	0.2604	0.25495	0.26012	0.09515	0.07217	0.08053
375	37.3868	39.5531	17.1464	26.3899	15.8917	11.1264	5.53281	6.33658	3.98939	1.83768	2.1029	1.63686	0.26186	0.25404	0.25996	0.09255	0.07319	0.08133
376	37.3826	39.5858	17.1603	26.4168	15.9041	11.1033	5.52801	6.32588	3.98883	1.83537	2.0968	1.62911	0.26152	0.25214	0.26198	0.09225	0.07392	0.08058
377	37.3778	39.5538	17.1652	26.4249	15.9196	11.1195	5.54677	6.33462	3.99891	1.82774	2.09462	1.62206	0.25968	0.25162	0.26076	0.09224	0.07506	0.08137
378	37.429	39.546	17.1609	26.4509	15.8898	11.1217	5.54732	6.34155	3.99862	1.82524	2.0936	1.61732	0.25958	0.25241	0.2602	0.09219	0.07319	0.08071
379	37.5252	39.679	17.1839	26.4287	15.8732	11.1421	5.55863	6.36184	4.00662	1.82088	2.09394	1.61655	0.25995	0.25359	0.25873	0.09275	0.07453	0.08124
380	37.5075	39.6733	17.1726	26.4397	15.8292	11.1293	5.5431	6.35796	4.00186	1.81787	2.08794	1.61044	0.26038	0.25426	0.25993	0.09289	0.07628	0.08068
381	37.5388	39.7103	17.1647	26.45	15.8464	11.1257	5.54221	6.35103	4.00274	1.81286	2.08541	1.608	0.26034	0.25218	0.26111	0.0937	0.07698	0.08162
382	37.5311	39.6627	17.1666	26.4607	15.8682	11.1383	5.52697	6.34762	3.99876	1.81009	2.07427	1.60349	0.25871	0.25105	0.26142	0.09307	0.07446	0.08103
383	37.633	39.8765	17.2061	26.469	15.9452	11.1362	5.52775	6.35873	3.99426	1.8063	2.07565	1.60026	0.25872	0.25119	0.25972	0.0921	0.07273	0.08102
384	37.7007	39.9492	17.2167	26.4973	15.9362	11.1244	5.5267	6.34686	3.99248	1.79646	2.06432	1.59636	0.25933	0.25286	0.25909	0.09148	0.07135	0.07981
385	37.7638	39.9596	17.2282	26.5431	15.9489	11.101	5.5277	6.33779	3.99543	1.78708	2.05575	1.59102	0.26015	0.25222	0.25964	0.09175	0.06977	0.07959
386	37.7608	39.8779	17.2107	26.5715	15.9037	11.1218	5.52569	6.33067	4.00008	1.78521	2.04926	1.58916	0.26155	0.25237	0.26074	0.09255	0.07017	0.07789
387	37.7558	39.8293	17.2302	26.5309	15.9094	11.1445	5.52462	6.35546	4.0032	1.78422	2.04153	1.58012	0.26042	0.25354	0.26154	0.09333	0.07093	0.07745
388	37.6669	39.8497	17.2142	26.49	15.9042	11.1537	5.53964	6.36088	4.00317	1.77907	2.03751	1.56805	0.26034	0.25331	0.25945	0.09258	0.07303	0.07941
389	37.6873	39.8718	17.2321	26.4557	15.9447	11.1404	5.54737	6.36214	4.00212	1.76996	2.0292	1.56362	0.25901	0.25239	0.25923	0.09289	0.07313	0.08094
390	37.7638	40.0424	17.226	26.489	15.9551	11.1304	5.54137	6.35088	3.9946	1.76727	2.02513	1.56209	0.25915	0.25043	0.25664	0.09371	0.07241	0.08186
391	37.8301	40.0885	17.2301	26.4876	15.9646	11.1312	5.52364	6.34695	3.9871	1.76403	2.02472	1.56703	0.2601	0.25159	0.25751	0.09377	0.07232	0.08047
392	37.894	40.1406	17.2516	26.5335	15.9234	11.1398	5.51428	6.34582	3.98165	1.75898	2.01947	1.56227	0.25971	0.24934	0.25659	0.09214	0.074	0.0809
393	37.8627	40.0634	17.2562	26.5558	15.9268	11.1423	5.52627	6.34419	3.98466	1.75296	2.01322	1.56125	0.25965	0.2482	0.256	0.09096	0.07489	0.08134
394	37.8472	40.1421	17.2854	26.6256	15.9239	11.1452	5.53118	6.34478	3.98331	1.74718	2.00118	1.55556	0.25798	0.24854	0.25546	0.09087	0.07396	0.08124
395	37.8965	40.0941	17.2583	26.6038	15.9678	11.1124	5.54183	6.33872	3.98055	1.74335	1.98988	1.55204	0.25786	0.24949	0.25374	0.09128	0.07295	0.0814
396	37.8993	40.216	17.2707	26.5872	15.987	11.1224	5.53137	6.33636	3.98131	1.73706	1.98653	1.54856	0.25799	0.25004	0.25415	0.09254	0.07131	0.07993
397	37.9828	40.2483	17.2547	26.5712	15.9917	11.1398	5.53259	6.33982	3.98554	1.72764	1.98198	1.54063	0.25769	0.24789	0.25172	0.0916	0.07105	0.07863
398	37.8803	40.2761	17.2464	26.6101	15.9578	11.1526	5.5295	6.34904	3.99191	1.7201	1.98161	1.53661	0.25678	0.24661	0.25302	0.09215	0.07093	0.07797
399	37.8033	40.2418	17.2433	26.6129	15.9259	11.1381	5.53072	6.36032	3.98615	1.71532	1.97447	1.52713	0.25547	0.2471	0.25213	0.09207	0.07295	0.07808
400	37.7942	40.2528	17.2545	26.5951	15.915	11.1323	5.53553	6.35697	3.97719	1.71103	1.96611	1.52538	0.256	0.2502	0.25568	0.09266	0.07363	0.07895
401	37.8494	40.3096	17.2821	26.5983	15.9681	11.1509	5.54361	6.3548	3.96628	1.70648	1.95889	1.52085	0.25556	0.24975	0.25276	0.09321	0.07514	0.07906
402	37.9113	40.3675	17.2869	26.6362	16.0063	11.1445	5.53983	6.34926	3.96368	1.69582	1.95205	1.51552	0.25415	0.24697	0.25103	0.09236	0.07477	0.07905
403	37.8923	40.402	17.3166	26.6698	16.0141	11.1441	5.54161	6.3496	3.96953	1.68951	1.94461	1.51074	0.25332	0.24268	0.24864	0.09008	0.07471	0.07882
404	37.9467	40.4484	17.3006	26.6594	15.9545	11.1512	5.53056	6.34737	3.9766	1.68461	1.9362	1.50794	0.25406	0.24487	0.25174	0.08933	0.07325	0.07889
405	37.9228	40.4605	17.3108	26.65	15.9312	11.1685	5.53269	6.34982	3.98004	1.68343	1.93525	1.50586	0.2547	0.24738	0.2532	0.09027	0.07297	0.07827
406	37.8815	40.4367	17.3109	26.6489	15.9381	11.1595	5.51713	6.35381	3.98414	1.68614	1.93519	1.50364	0.25528	0.24947	0.25375	0.093	0.07412	0.07945
407	37.8331	40.4664	17.3184	26.688	15.9459	11.1419	5.5027	6.36107	3.97951	1.68203	1.92677	1.49621	0.25583	0.24869	0.25026	0.09351	0.07198	0.07978
408	37.8759	40.4569	17.3314	26.6551	15.9278	11.1315	5.49573	6.35502	3.98083	1.67864	1.92038	1.49565	0.25446	0.24669	0.25165	0.09293	0.07375	0.08124
409	37.946	40.5499	17.3084	26.6972	15.905	11.1311	5.49438	6.37135	3.97814	1.6684	1.91522	1.49031	0.25405	0.24562	0.25298	0.09394	0.07365	0.0812
410	37.9473	40.5184	17.3113	26.6958	15.9304	11.1424	5.49841	6.37052	3.98577	1.66702	1.9154	1.48676	0.25331	0.24467	0.2546	0.09531	0.07623	0.08037
411	37.9925	40.5839	17.3159	26.7725	15.9873	11.1643	5.5019	6.37216	3.98131	1.66314	1.90683	1.48078	0.25507	0.24602	0.25216	0.09462	0.07372	0.08059
412	38.0247	40.5609	17.3166	26.7517	16.0543	11.1798	5.5084	6.35237	3.97702	1.65995	1.89698	1.47228	0.25403	0.24485	0.25022	0.09416	0.07412	0.08043
413	38.1012	40.6361	17.3312	26.7101	16.0574	11.1773	5.50987	6.35083	3.96894	1.6526	1.88783	1.46831	0.25431	0.24586	0.2492	0.09245	0.07517	0.08027
414	38.0645	40.7147	17.3724	26.7189	16.0516	11.1558	5.50036	6.34821	3.9755	1.64847	1.88094	1.4667	0.25334	0.24445	0.24996	0.0935	0.07749	0.07877
415	38.1357	40.7709	17.4114	26.7459	16.0256	11.1557	5.49859	6.35938	3.97409	1.64678	1.88282	1.46776	0.25295	0.24676	0.25037	0.09386	0.07771	0.07774
416	38.1196	40.8348	17.4117	26.8055	16.0468	11.1709	5.50816	6.35104	3.98797	1.64334	1.88353	1.46485	0.25017	0.24582	0.251	0.09437	0.07677	0.07947
417	38.1719	40.8108	17.3685	26.7808	16.0448	11.2068	5.51026	6.366	3.9825	1.63657	1.88413	1.45489	0.25111	0.24549	0.24914	0.09312	0.07503	0.08087
418	38.1037	40.8727	17.3388	26.7639	16.0443	11.2251	5.51731	6.36756	3.98198	1.63301	1.87382	1.45184	0.25303	0.24384	0.24885	0.09249	0.07303	0.08047
419	38.0407	40.8564	17.3701	26.718	16.0505	11.2134	5.515	6.38936	3.98186	1.62604	1.85971	1.44559	0.25667	0.24401	0.25088	0.09128	0.07227	0.07884
420	37.9968	40.9023	17.3755	26.7266	16.0455	11.1779	5.53217	6.38461	3.98813	1.62325	1.84956	1.44315	0.25579	0.2454	0.2527	0.09282	0.0719	0.07759
421	37.9854	40.877	17.3927	26.765	16.0439	11.1646	5.51908	6.37106	3.98437	1.61689	1.8492	1.43729	0.25468	0.24373	0.25131	0.09387	0.0737	0.0775
422	38.0266	40.9081	17.3956	26.831	16.0456	11.1784	5.51113	6.36019	3.96974	1.61259	1.85291	1.43379	0.25042	0.24337	0.25053	0.09561	0.07238	0.07594
423	38.1062	40.8773	17.4154	26.8554	16.0455	11.2035	5.49643	6.35361	3.96081	1.60832	1.85056	1.42915	0.24817	0.24194	0.24917	0.09583	0.07449	0.07531
424	38.1796	40.9067	17.443	26.8613	16.0834	11.1996	5.49927	6.3588	3.97059	1.60188	1.84447	1.42182	0.24606	0.24534	0.24973	0.09515	0.07337	0.0752
425	38.2904	40.9869	17.4292	26.8456	16.1016	11.1899	5.49949	6.34785	3.97521	1.5988	1.83858	1.41669	0.24857	0.24343	0.24615	0.09343	0.07427	0.078
426	38.3298	41.1016	17.4108	26.8508	16.1156	11.1687	5.49108	6.34846	3.97688	1.59239	1.83443	1.41392	0.24892	0.24249	0.24607	0.09143	0.07343	0.08012
427	38.2567	41.1616	17.4044	26.8583	16.1171	11.1625	5.49619	6.34941	3.96033	1.58656	1.82959	1.41292	0.25176	0.24043	0.24582	0.08962	0.07349	0.0808
428	38.2231	41.1557	17.4292	26.8694	16.1076	11.1782	5.50258	6.36262	3.95724	1.5839	1.82461	1.41258	0.25009	0.24205	0.24797	0.09159	0.07405	0.07942
429	38.2679	41.24	17.4401	26.8908	16.1385	11.1867	5.51225	6.36147	3.95983	1.5781	1.8199	1.40982	0.25031	0.24415	0.24971	0.09248	0.07299	0.0787
430	38.3574	41.2845	17.4454	26.8857	16.1382	11.1984	5.50897	6.36347	3.9704	1.57891	1.81193	1.40376	0.24943	0.24598	0.25031	0.09265	0.07243	0.07906
431	38.3552	41.3057	17.4416	26.8855	16.14	11.1848	5.50257	6.35866	3.96665	1.573	1.80294	1.39784	0.25077	0.2464	0.24868	0.09164	0.07236	0.07935
432	38.3484	41.2951	17.4364	26.8589	16.1349	11.2208	5.49547	6.36547	3.9533	1.57063	1.79698	1.39453	0.25041	0.24357	0.24706	0.09283	0.07238	0.07928
433	38.3039	41.2426	17.4514	26.8662	16.1343	11.2061	5.49158	6.35877	3.948	1.56527	1.79114	1.39698	0.25016	0.24002	0.24445	0.09282	0.07173	0.08017
434	38.3416	41.2967	17.4518	26.8937	16.1491	11.2272	5.48843	6.35542	3.95244	1.56027	1.7852	1.39331	0.24848	0.23675	0.24404	0.09261	0.07187	0.08143
435	38.2903	41.2276	17.4896	26.9421	16.1487	11.2053	5.49796	6.3517	3.96387	1.55576	1.77983	1.38964	0.24931	0.23733	0.24305	0.09121	0.07215	0.08093
436	38.3669	41.365	17.4844	26.9976	16.1263	11.2136	5.48935	6.36739	3.96438	1.54765	1.77531	1.38214	0.2481	0.23886	0.24468	0.09184	0.07309	0.07884
437	38.4057	41.3793	17.4716	26.965	16.1058	11.2085	5.4894	6.36881	3.96227	1.54284	1.77602	1.38076	0.24877	0.23955	0.24447	0.09076	0.07318	0.07851
438	38.4578	41.4851	17.4698	26.9468	16.0902	11.2037	5.48928	6.37381	3.96138	1.53965	1.7762	1.37236	0.24821	0.23959	0.24564	0.0918	0.073	0.07845
439	38.4487	41.4175	17.4624	26.915	16.1215	11.1941	5.49637	6.35818	3.96279	1.53987	1.77012	1.3686	0.24804	0.2412	0.24645	0.09206	0.07171	0.0797
440	38.3699	41.3919	17.4787	26.9597	16.1574	11.212	5.50119	6.36531	3.96266	1.53981	1.76254	1.36057	0.24692	0.24196	0.24817	0.09401	0.06967	0.07896
441	38.3327	41.3576	17.477	26.9878	16.1619	11.207	5.48616	6.36463	3.96177	1.53732	1.75588	1.35662	0.24711	0.24215	0.24924	0.09454	0.07001	0.0793
442	38.3908	41.461	17.4676	26.9741	16.1602	11.2146	5.4866	6.37026	3.96579	1.53401	1.74991	1.35369	0.24872	0.24034	0.2504	0.09454	0.06998	0.07959
443	38.4398	41.5438	17.4498	26.9653	16.1564	11.1859	5.47962	6.36449	3.96553	1.52745	1.74451	1.35104	0.24904	0.23942	0.25016	0.09469	0.07201	0.07904
444	38.4956	41.6661	17.452	26.972	16.1617	11.1712	5.46808	6.35894	3.96612	1.52054	1.73669	1.35017	0.24858	0.2425	0.2493	0.09306	0.07085	0.07782
445	38.4595	41.5672	17.4417	26.9618	16.1667	11.1977	5.47262	6.35983	3.95797	1.51333	1.74162	1.34912	0.24782	0.24162	0.24807	0.09377	0.07314	0.07839
446	38.5672	41.5151	17.452	27.0164	16.1787	11.221	5.47953	6.35776	3.95705	1.5057	1.73976	1.34898	0.25073	0.24131	0.24528	0.09183	0.07293	0.0805
447	38.589	41.4744	17.4389	27.0075	16.2214	11.2594	5.49484	6.36904	3.95543	1.50146	1.73621	1.3487	0.25131	0.23964	0.24726	0.09163	0.0732	0.08264
448	38.6465	41.6049	17.479	27.0291	16.2246	11.2402	5.47837	6.37188	3.96008	1.5	1.72815	1.34347	0.2508	0.24226	0.24757	0.09114	0.07094	0.0819
449	38.5674	41.7219	17.516	27.0088	16.2225	11.2131	5.48333	6.36875	3.95848	1.50061	1.7217	1.34075	0.24742	0.24538	0.2508	0.09171	0.07038	0.0797
450	38.5408	41.7927	17.5337	27.008	16.2036	11.1862	5.4875	6.35683	3.95341	1.49537	1.71556	1.33525	0.24746	0.2467	0.24694	0.09107	0.07002	0.07939
451	38.5225	41.819	17.5047	27.0059	16.2138	11.2034	5.49077	6.36216	3.95093	1.49328	1.70675	1.33198	0.24534	0.24447	0.24688	0.0928	0.07062	0.07829
452	38.5562	41.8186	17.4779	27.0147	16.2188	11.2305	5.47517	6.37377	3.95501	1.49176	1.70853	1.32684	0.24512	0.24351	0.24491	0.09409	0.07268	0.07672
453	38.5506	41.8484	17.4971	27.0208	16.2604	11.2405	5.48029	6.38106	3.95823	1.49426	1.70776	1.32739	0.24612	0.24201	0.24433	0.09333	0.0719	0.07629
454	38.6169	41.9112	17.5115	27.0184	16.2502	11.2301	5.48046	6.3835	3.95899	1.48854	1.70973	1.32512	0.24685	0.24301	0.24244	0.08958	0.071	0.07543
455	38.5961	41.9707	17.5366	27.0394	16.2233	11.206	5.47935	6.37717	3.95982	1.4839	1.70451	1.31985	0.24589	0.24061	0.24349	0.09091	0.07026	0.07692
456	38.6159	41.9177	17.5106	27.0688	16.1903	11.2115	5.47432	6.37602	3.96402	1.47721	1.70419	1.31168	0.24402	0.23974	0.24649	0.09151	0.0703	0.07557
457	38.5175	41.8721	17.5257	27.1004	16.1943	11.1995	5.47487	6.37297	3.96204	1.47442	1.70238	1.30868	0.24503	0.23744	0.24504	0.0925	0.07119	0.07712
458	38.5189	41.8436	17.5079	27.0572	16.1889	11.2286	5.48237	6.37497	3.95634	1.46938	1.69884	1.31068	0.24502	0.23747	0.24249	0.08948	0.07031	0.07843
459	38.5127	41.8332	17.5273	27.0859	16.2344	11.2491	5.48765	6.3708	3.94824	1.46958	1.69225	1.30922	0.24359	0.23612	0.23894	0.09198	0.07436	0.08102
460	38.5696	41.9069	17.526	27.0838	16.2463	11.2636	5.49513	6.37182	3.95517	1.46484	1.68564	1.30449	0.24361	0.23863	0.23985	0.09244	0.07292	0.08121
461	38.6687	41.9645	17.5347	27.1906	16.2727	11.2461	5.49158	6.36186	3.95496	1.45899	1.67652	1.30076	0.24539	0.24092	0.2422	0.09448	0.07155	0.07949
462	38.6282	42.038	17.5336	27.1773	16.2636	11.2282	5.4764	6.36663	3.95097	1.4534	1.67052	1.29665	0.24567	0.24243	0.24438	0.09295	0.06944	0.07616
463	38.586	41.9871	17.5588	27.2004	16.2849	11.2168	5.48166	6.35551	3.9399	1.45051	1.67164	1.29487	0.24255	0.23832	0.24388	0.09429	0.07298	0.07535
464	38.559	41.9474	17.5358	27.1237	16.2707	11.2262	5.48166	6.36209	3.9371	1.45268	1.67091	1.28717	0.24112	0.23608	0.24295	0.09392	0.07365	0.0768
465	38.5867	41.9401	17.533	27.1193	16.2301	11.2279	5.49187	6.35824	3.94289	1.44804	1.66664	1.28463	0.24177	0.23642	0.24212	0.09515	0.07253	0.07663
466	38.6452	41.9692	17.5061	26.8497	16.2465	11.2546	5.48865	6.35841	3.94504	1.44466	1.6625	1.28162	0.24418	0.24117	0.23995	0.09352	0.06933	0.07683
467	38.6995	42.0911	17.5378	26.4472	16.27	11.2508	5.47962	6.36938	3.94827	1.44055	1.65923	1.28238	0.24666	0.24219	0.23736	0.09085	0.0696	0.07702
468	38.8198	42.1801	17.54	25.9765	16.3002	11.227	5.47092	6.37253	3.94647	1.43705	1.65799	1.28133	0.24688	0.24081	0.23761	0.0908	0.07231	0.07943
469	38.8116	42.2229	17.5543	25.7331	16.2696	11.2036	5.46791	6.37453	3.94472	1.43058	1.64949	1.27556	0.2468	0.23943	0.23992	0.09127	0.07264	0.07849
470	38.6853	42.257	17.5729	25.6212	16.2969	11.1915	5.46395	6.36468	3.94763	1.4252	1.6427	1.27359	0.24572	0.24115	0.24374	0.09361	0.07112	0.07677
471	38.6009	42.223	17.5693	25.544	16.3125	11.2148	5.47579	6.35769	3.94158	1.42531	1.64068	1.2727	0.24406	0.24063	0.24332	0.09381	0.06976	0.0763
472	38.5955	42.208	17.5613	25.5197	16.3142	11.2295	5.4663	6.351	3.94205	1.42252	1.63657	1.26844	0.24325	0.24012	0.24292	0.09569	0.07027	0.0773
473	38.7191	42.2011	17.5147	25.5075	16.3219	11.2411	5.47563	6.35211	3.93325	1.41943	1.63553	1.26698	0.24452	0.23792	0.23986	0.09308	0.07284	0.07828
474	38.7398	42.2062	17.5185	25.5472	16.2805	11.2523	5.4649	6.34917	3.9341	1.41484	1.6335	1.26379	0.24712	0.2374	0.2367	0.09149	0.07379	0.07896
475	38.7546	42.2511	17.5177	25.5496	16.2858	11.2427	5.46594	6.36418	3.92983	1.41471	1.63024	1.26275	0.2418	0.23573	0.2362	0.08952	0.07688	0.07911
476	38.686	42.2212	17.5218	25.5832	16.2451	11.2436	5.45588	6.35855	3.92446	1.41186	1.62689	1.25494	0.23854	0.23494	0.23456	0.09223	0.07732	0.07862
477	38.6682	42.3008	17.5189	25.5833	16.275	11.2138	5.45388	6.35713	3.92196	1.40643	1.62235	1.2495	0.23802	0.23835	0.23677	0.09257	0.07525	0.0783
478	38.7137	42.4031	17.4919	25.5833	16.3278	11.2213	5.44549	6.35315	3.92572	1.40001	1.62027	1.24598	0.24353	0.23882	0.23839	0.09327	0.07098	0.07755
479	38.6957	42.3948	17.4923	25.5283	16.3783	11.2189	5.45792	6.34084	3.92656	1.39748	1.61677	1.24473	0.24247	0.23938	0.24035	0.09337	0.0719	0.0768
480	38.7494	42.4701	17.4765	25.4827	16.3969	11.2349	5.45219	6.33546	3.92732	1.39805	1.6148	1.2419	0.24088	0.23582	0.24132	0.09567	0.0735	0.07487
481	38.7016	42.4176	17.5043	25.4459	16.3716	11.1934	5.46438	6.32301	3.91401	1.39558	1.60695	1.23984	0.24069	0.23545	0.24074	0.09823	0.07408	0.07563
482	38.7006	42.4254	17.4952	25.4701	16.3383	11.1854	5.45686	6.33947	3.91229	1.39313	1.60719	1.23887	0.2442	0.23404	0.23899	0.09671	0.07225	0.07754
483	38.6161	42.3663	17.5122	25.4845	16.3198	11.1802	5.44696	6.34163	3.90787	1.38708	1.5993	1.23442	0.2434	0.23481	0.23848	0.09606	0.07254	0.07769
484	38.6393	42.3632	17.4936	25.5346	16.27	11.2124	5.42777	6.34601	3.91036	1.38389	1.59603	1.23151	0.2438	0.23661	0.23648	0.09065	0.07336	0.07767
485	38.6403	42.3845	17.5248	25.5676	16.2906	11.2071	5.41509	6.32672	3.90788	1.38322	1.59067	1.2255	0.24191	0.2377	0.23892	0.09265	0.07358	0.07547
486	38.7166	42.4591	17.5206	25.5782	16.2918	11.1949	5.41046	6.33029	3.90056	1.37818	1.58587	1.22605	0.24158	0.23599	0.23674	0.09146	0.07362	0.07851
487	38.686	42.4792	17.5263	25.6154	16.3404	11.1734	5.41676	6.32826	3.89743	1.38206	1.58894	1.22565	0.24153	0.23275	0.23756	0.09331	0.075	0.08013
488	38.7146	42.4971	17.4946	25.6013	16.3206	11.175	5.42016	6.3392	3.90228	1.37381	1.58443	1.22449	0.24157	0.23475	0.2366	0.09365	0.07372	0.07965
489	38.6685	42.4527	17.4932	25.5875	16.3024	11.1873	5.42351	6.34355	3.90758	1.37181	1.58313	1.22122	0.24306	0.23737	0.23689	0.09241	0.07167	0.07828
490	38.6533	42.4375	17.4943	25.5391	16.2717	11.1989	5.42636	6.34142	3.90997	1.36531	1.5772	1.2161	0.24343	0.23868	0.23909	0.09524	0.07087	0.07563
491	38.6207	42.5391	17.4974	25.5037	16.2823	11.1875	5.42388	6.34916	3.90787	1.3631	1.57158	1.2145	0.24359	0.23796	0.24017	0.09415	0.06932	0.07707
492	38.6802	42.5427	17.5103	25.5209	16.2898	11.1859	5.42255	6.34233	3.91187	1.36054	1.56562	1.2096	0.24512	0.23575	0.23791	0.09447	0.07082	0.07843
493	38.6974	42.6363	17.5169	25.524	16.3195	11.1843	5.41706	6.34167	3.91257	1.35865	1.56138	1.20997	0.24272	0.23449	0.235	0.09316	0.07291	0.07884
494	38.7547	42.6445	17.5491	25.5348	16.3015	11.1808	5.42222	6.34133	3.90839	1.35756	1.55894	1.2082	0.24333	0.23413	0.23456	0.09269	0.07389	0.07685
495	38.7514	42.6998	17.5529	25.5341	16.3109	11.1979	5.4378	6.34425	3.9077	1.35456	1.55621	1.20444	0.24164	0.2346	0.23765	0.09202	0.07309	0.07523
496	38.7537	42.7003	17.5621	25.5319	16.312	11.2083	5.44437	6.35348	3.91444	1.35197	1.55943	1.20329	0.23996	0.23504	0.23853	0.09161	0.07238	0.0762
497	38.7576	42.6726	17.5669	25.5626	16.3511	11.2071	5.44063	6.34585	3.9143	1.35019	1.55771	1.19991	0.23997	0.23537	0.23795	0.09116	0.07234	0.07783
498	38.7197	42.6665	17.5616	25.5659	16.3337	11.2023	5.4205	6.34875	3.90998	1.35148	1.55945	1.20055	0.2376	0.23398	0.23697	0.09405	0.07221	0.07709
499	38.7635	42.7216	17.5657	25.5714	16.3169	11.1999	5.41607	6.3483	3.90349	1.34716	1.55698	1.19489	0.23842	0.23293	0.23528	0.09341	0.0724	0.07771
500	38.7877	42.7407	17.5617	25.6019	16.2981	11.2267	5.41567	6.35009	3.90241	1.34268	1.55161	1.18987	0.23681	0.23253	0.23577	0.09386	0.07193	0.07771
501	38.9071	42.7783	17.5564	25.6202	16.2935	11.2382	5.425	6.35637	3.90941	1.33534	1.54637	1.18454	0.23774	0.23387	0.23516	0.09358	0.07333	0.07904
502	38.9819	42.7714	17.5581	25.6672	16.3365	11.2446	5.42626	6.35521	3.91182	1.33193	1.5379	1.18323	0.23893	0.23699	0.23668	0.09499	0.07266	0.07731
503	39.0409	42.8178	17.5579	25.6086	16.3098	11.2369	5.41507	6.36659	3.91907	1.3311	1.5397	1.18283	0.23832	0.2355	0.23534	0.09508	0.07356	0.07677
504	39.0406	42.8166	17.6001	25.6001	16.3161	11.2182	5.41763	6.36787	3.91527	1.33237	1.54302	1.18369	0.24034	0.23245	0.23585	0.09286	0.07294	0.07831
505	38.9817	42.8873	17.6102	25.5828	16.2771	11.2174	5.41589	6.35582	3.90982	1.33293	1.54579	1.18123	0.23981	0.23074	0.23476	0.09264	0.07373	0.0789
506	38.9703	42.9303	17.6426	25.6138	16.3389	11.2269	5.41996	6.34409	3.90254	1.32923	1.54732	1.18236	0.2411	0.22922	0.23359	0.09123	0.07507	0.08258
507	38.9723	43.0304	17.6304	25.6391	16.4141	11.2361	5.42378	6.3296	3.90842	1.33043	1.54238	1.17774	0.23971	0.23103	0.23276	0.09192	0.07512	0.08103
508	39.0114	43.0305	17.6268	25.6309	16.4249	11.2406	5.42066	6.34009	3.91422	1.32988	1.53701	1.17354	0.2387	0.23088	0.23393	0.09115	0.07222	0.07998
509	38.9905	43.106	17.6332	25.6448	16.4125	11.2357	5.42687	6.34569	3.91555	1.33087	1.53239	1.17178	0.23636	0.23136	0.23393	0.09231	0.07335	0.07764
510	38.9913	43.0965	17.6443	25.6845	16.3958	11.2295	5.41965	6.35574	3.90785	1.32483	1.53244	1.17163	0.23668	0.23098	0.23474	0.09321	0.0728	0.07591
511	38.9541	43.1455	17.6529	25.7089	16.4188	11.2231	5.42276	6.35291	3.9017	1.31798	1.52739	1.17685	0.24079	0.23138	0.23187	0.09297	0.07448	0.07819
512	38.9673	43.1295	17.6258	25.728	16.405	11.2262	5.41991	6.35961	3.90976	1.31519	1.52555	1.17446	0.24309	0.23317	0.23316	0.09326	0.07267	0.07756
513	38.9224	43.1084	17.6344	25.7166	16.412	11.2254	5.4222	6.35723	3.9042	1.3117	1.51697	1.17426	0.24487	0.23665	0.23265	0.0912	0.07167	0.07857
514	38.9489	43.1168	17.6456	25.7124	16.3892	11.2511	5.41664	6.35701	3.90348	1.30926	1.51266	1.16886	0.24393	0.23826	0.23618	0.09053	0.0694	0.07755
515	38.9579	43.0837	17.6504	25.6932	16.3883	11.24	5.40891	6.33926	3.89177	1.30376	1.5064	1.16633	0.24468	0.23852	0.23483	0.08824	0.07006	0.07905
516	38.979	43.1491	17.6193	25.6952	16.3578	11.2501	5.39791	6.33903	3.90332	1.30611	1.50708	1.16132	0.24181	0.23667	0.23653	0.09036	0.06928	0.07694
517	39.119	43.1939	17.6073	25.7244	16.3797	11.2253	5.39416	6.35428	3.90804	1.30993	1.50863	1.15607	0.2384	0.23426	0.2346	0.09102	0.07255	0.07555
518	39.1079	43.276	17.6163	25.765	16.3975	11.2356	5.39857	6.36548	3.91063	1.31035	1.5096	1.15574	0.23746	0.23377	0.23551	0.09198	0.07127	0.0753
519	39.1601	43.222	17.634	25.7203	16.43	11.2242	5.40796	6.36708	3.90994	1.30119	1.49998	1.15424	0.23725	0.23188	0.23425	0.08849	0.07023	0.0763
520	39.1075	43.2178	17.6567	25.6825	16.4387	11.2129	5.41514	6.35239	3.90707	1.29532	1.49954	1.15812	0.23739	0.23271	0.23587	0.08955	0.06736	0.07809
521	39.1007	43.3283	17.6658	25.6767	16.4491	11.2214	5.41142	6.34691	3.90676	1.29274	1.49352	1.15584	0.23929	0.23099	0.23474	0.08935	0.06875	0.07751
522	39.0277	43.3903	17.6681	25.6685	16.4412	11.2215	5.41167	6.33961	3.89484	1.29348	1.50108	1.15794	0.24114	0.2332	0.23285	0.0915	0.07127	0.07989
523	38.8704	43.404	17.6711	25.7209	16.4217	11.2332	5.39876	6.33379	3.88678	1.29248	1.49419	1.15646	0.24308	0.23224	0.23238	0.09186	0.07314	0.07665
524	38.8791	43.3624	17.6673	25.7237	16.4392	11.2285	5.40473	6.33042	3.88514	1.29044	1.48969	1.15529	0.23903	0.23086	0.23167	0.09281	0.07332	0.07673
525	38.9231	43.4426	17.6744	25.7752	16.4046	11.2158	5.39735	6.33892	3.88929	1.29267	1.48114	1.15083	0.23729	0.22904	0.23334	0.09337	0.07368	0.07414
526	39.0715	42.4261	17.6268	25.7387	16.3387	11.2045	5.40224	6.34496	3.89081	1.28793	1.48224	1.14973	0.23695	0.22947	0.23098	0.09247	0.07344	0.07825
527	39.0603	41.166	17.627	25.7469	16.2625	11.1891	5.39341	6.35533	3.89402	1.28432	1.48041	1.14372	0.23608	0.23146	0.23267	0.09305	0.0736	0.07741
528	39.0012	39.8528	17.6288	25.7491	16.242	11.2047	5.39106	6.34672	3.8975	1.27941	1.47809	1.14493	0.23632	0.23249	0.23331	0.0941	0.07381	0.07862
529	38.9972	39.6151	17.6715	25.7241	16.2665	11.2266	5.38312	6.35311	3.90196	1.27952	1.47574	1.14001	0.23574	0.2321	0.23494	0.09401	0.07363	0.07851
530	38.9849	39.4873	17.6823	25.7209	16.3068	11.2153	5.38366	6.34145	3.89639	1.27989	1.4798	1.14028	0.23693	0.2333	0.23483	0.09462	0.07221	0.07833
531	38.9749	39.44	17.6664	25.7204	16.3068	11.2169	5.37821	6.33987	3.88943	1.28053	1.47945	1.13398	0.23534	0.23248	0.23374	0.09211	0.07146	0.07732
532	38.9343	39.4797	17.6591	25.7784	16.2992	11.2063	5.38174	6.32501	3.88923	1.27704	1.47851	1.13652	0.23691	0.23197	0.23177	0.0914	0.07069	0.07633
533	38.9748	39.5365	17.6533	25.7531	16.2353	11.2196	5.3791	6.32439	3.89067	1.27611	1.4727	1.13505	0.23685	0.23083	0.2311	0.09069	0.07034	0.07643
534	39.0837	39.5736	17.6667	25.7601	16.2221	11.2278	5.37889	6.32664	3.8868	1.2712	1.47035	1.13243	0.23763	0.23227	0.23115	0.09051	0.06986	0.07686
535	39.0322	39.4974	17.6737	25.7375	16.2236	11.2273	5.39057	6.32804	3.87908	1.26786	1.4656	1.12439	0.23707	0.23331	0.22691	0.08943	0.07063	0.07704
536	39.0602	39.5409	17.6678	25.7639	16.2267	11.2299	5.37966	6.33745	3.87517	1.26513	1.46655	1.12324	0.23826	0.23322	0.22626	0.08852	0.07201	0.07851
537	39.0634	39.4928	17.6732	25.7571	16.2078	11.2233	5.38198	6.3367	3.87404	1.25932	1.46506	1.12521	0.24008	0.23263	0.22598	0.08924	0.07338	0.07926
538	39.1074	39.5757	17.644	25.7695	16.1813	11.228	5.35718	6.348	3.87799	1.2604	1.46285	1.12457	0.23985	0.23259	0.23055	0.08928	0.07327	0.07828
539	39.1006	39.6099	17.6448	25.756	16.1776	11.2463	5.35751	6.35273	3.87421	1.2589	1.4607	1.12173	0.24012	0.23218	0.23107	0.0899	0.0723	0.07688
540	39.0126	39.6678	17.6422	25.7433	16.1832	11.2311	5.35784	6.35546	3.8752	1.25929	1.46199	1.12251	0.23977	0.23323	0.22898	0.09032	0.07213	0.07824
541	39.0324	39.6311	17.6584	25.7601	16.1802	11.2217	5.36628	6.35251	3.87794	1.2568	1.46344	1.12185	0.23954	0.23269	0.22953	0.09329	0.07398	0.08048
542	38.9971	39.5685	17.6684	25.7485	16.1752	11.2013	5.37372	6.35175	3.87788	1.25062	1.4594	1.11778	0.23945	0.23371	0.22871	0.09464	0.07477	0.08032
543	38.9919	39.5402	17.6514	25.7778	16.1495	11.1943	5.36042	6.34661	3.87316	1.2491	1.45579	1.11574	0.23801	0.23297	0.22992	0.09399	0.07563	0.08006
544	38.9295	39.4914	17.6643	25.7804	16.1543	11.1954	5.36396	6.32684	3.86443	1.22861	1.44983	1.11202	0.23719	0.23454	0.23052	0.09099	0.07318	0.07774
545	38.875	39.4929	17.6397	25.7895	16.1469	11.2114	5.35784	6.23837	3.86287	1.22989	1.4493	1.11079	0.23724	0.23541	0.23072	0.08793	0.07163	0.07945
546	38.9353	39.48	17.6365	25.7823	16.1726	11.2298	5.36514	6.14905	3.86246	1.22964	1.4479	1.1057	0.23711	0.23426	0.23177	0.08976	0.07044	0.07822
547	39.0209	39.4688	17.6213	25.744	16.1899	11.2296	5.351	6.05594	3.86236	1.24537	1.44367	1.10431	0.23555	0.23406	0.23231	0.09244	0.06953	0.07706
548	39.0986	39.5176	17.6244	25.7227	16.2095	11.2246	5.35196	6.02312	3.85735	1.24343	1.43819	1.1034	0.23472	0.23156	0.23221	0.09357	0.07162	0.07734
549	39.0237	39.5203	17.6323	25.72	16.2371	11.1996	5.35514	6.0018	3.85582	1.24281	1.43517	1.09873	0.23381	0.23049	0.23133	0.09231	0.0719	0.07853
550	38.9448	39.5692	17.62	25.7187	16.2186	11.2023	5.35815	5.99156	3.84988	1.24065	1.43257	1.09753	0.23463	0.22922	0.23044	0.09104	0.07268	0.07971
551	38.8903	39.5431	17.6099	25.7632	16.207	11.1992	5.35635	5.98878	3.85424	1.23737	1.43231	1.09434	0.23266	0.23115	0.2319	0.09097	0.07164	0.0782
552	38.9373	39.5174	17.5996	25.7623	16.1818	11.2162	5.35328	5.97672	3.85431	1.23071	1.42618	1.09583	0.23426	0.23385	0.2324	0.0905	0.07057	0.07743
553	38.9889	39.5006	17.6171	25.7471	16.193	11.1845	5.35614	5.96288	3.85529	1.22929	1.42559	1.09167	0.235	0.23334	0.23244	0.09041	0.0706	0.07619
554	39.0262	39.5596	17.6162	25.7021	16.2154	11.1747	5.35388	5.94769	3.85255	1.22726	1.41859	1.09344	0.2383	0.23137	0.22967	0.08997	0.06992	0.07884
555	39.048	39.6114	17.6092	25.6929	16.2178	11.1711	5.33983	5.9455	3.84798	1.22679	1.41795	1.09325	0.2385	0.23188	0.22967	0.08956	0.07086	0.08024
556	39.106	39.6279	17.5819	25.6983	16.2066	11.2031	5.32652	5.95273	3.85024	1.22374	1.41754	1.09606	0.23723	0.2305	0.22716	0.08847	0.07141	0.08207
557	39.0829	39.5347	17.5847	25.7402	16.1785	11.1875	5.31905	5.94741	3.8407	1.21912	1.42031	1.0914	0.23597	0.22909	0.2273	0.08955	0.07138	0.0796
558	39.0597	39.6054	17.5754	25.7245	16.1559	11.1972	5.31268	5.94559	3.84038	1.2142	1.41778	1.08929	0.23627	0.2268	0.22672	0.08962	0.0699	0.07674
559	39.0629	39.6325	17.5724	25.7517	16.166	11.1701	5.31726	5.94219	3.8333	1.21326	1.41592	1.08539	0.23696	0.22721	0.2268	0.08984	0.06958	0.07577
560	39.0868	39.7153	17.5695	25.7428	16.1588	11.1747	5.31303	5.94324	3.83501	1.21636	1.41458	1.08464	0.23568	0.23046	0.22752	0.09005	0.06952	0.07637
561	39.1331	39.6673	17.579	25.7447	16.1499	11.1609	5.31839	5.93892	3.82886	1.21948	1.41474	1.08269	0.23458	0.23061	0.22631	0.0919	0.07089	0.07687
562	39.0621	39.7312	17.5921	25.692	16.1672	11.1736	5.31733	5.9347	3.8284	1.21546	1.41209	1.08456	0.23524	0.23216	0.2267	0.0926	0.0698	0.07823
563	39.0913	39.8323	17.588	25.7464	16.1782	11.2013	5.31858	5.92789	3.83013	1.20885	1.41258	1.08465	0.23509	0.23059	0.22638	0.09236	0.07098	0.07865
564	39.0734	39.9624	17.5844	25.7519	16.2199	11.2098	5.32155	5.92891	3.84142	1.20495	1.41107	1.08133	0.23523	0.23083	0.22794	0.09106	0.07183	0.07844
565	39.1108	39.9258	17.5887	25.8386	16.2201	11.1963	5.31906	5.9234	3.83857	1.20708	1.41217	1.07886	0.23493	0.22972	0.22731	0.08973	0.07316	0.07754
566	39.1372	39.9349	17.6081	25.7993	16.2157	11.1708	5.31496	5.92884	3.84035	1.20778	1.40658	1.07925	0.23483	0.22957	0.22811	0.08912	0.07377	0.0782
567	39.2138	39.8283	17.6232	25.8414	16.2136	11.1496	5.30649	5.92267	3.82833	1.20524	1.40707	1.08281	0.23555	0.22973	0.2256	0.08775	0.0722	0.07947
568	39.216	39.8871	17.6324	25.7934	16.1799	11.1806	5.30527	5.92433	3.84057	1.20131	1.40486	1.08014	0.23547	0.23029	0.22695	0.08874	0.0708	0.07993
569	39.1927	39.8573	17.6568	25.8191	16.1919	11.1792	5.3145	5.9281	3.83461	1.20256	1.40568	1.08014	0.23834	0.23062	0.22684	0.08921	0.07048	0.07871
570	39.1126	39.8861	17.6746	25.8255	16.1576	11.1946	5.3182	5.9189	3.83636	1.20135	1.40385	1.0754	0.23648	0.22991	0.22657	0.0903	0.07192	0.07884
571	39.1931	39.8229	17.7031	25.8568	16.1552	11.1746	5.32156	5.92276	3.83142	1.19884	1.40336	1.07293	0.23658	0.22991	0.2276	0.0915	0.0738	0.07826
572	39.2058	39.8241	17.6593	25.8535	16.161	11.1689	5.31603	5.9067	3.8309	1.19599	1.39959	1.06569	0.23464	0.22921	0.22832	0.09263	0.07457	0.07744
573	39.2398	39.9628	17.6621	25.809	16.1911	11.1514	5.30907	5.92037	3.83766	1.19732	1.39666	1.06309	0.23434	0.23098	0.23074	0.0931	0.07383	0.0781
574	39.128	40.0572	17.6457	25.8279	16.2074	11.1661	5.31099	5.91898	3.83157	1.19589	1.39169	1.0634	0.23541	0.23123	0.2277	0.0901	0.07176	0.07916
575	39.158	40.0389	17.6889	25.7991	16.2048	11.1773	5.31249	5.92705	3.8307	1.19627	1.39179	1.06481	0.23373	0.23077	0.22651	0.08962	0.07058	0.08019
576	39.2191	39.996	17.6683	25.8726	16.1816	11.1724	5.31584	5.92593	3.82851	1.19355	1.38985	1.06644	0.23527	0.23032	0.22663	0.08938	0.06914	0.07844
577	39.3359	40.0192	17.6742	25.8449	16.2013	11.1604	5.3135	5.92509	3.83053	1.19494	1.39039	1.06406	0.23351	0.22873	0.2269	0.09144	0.07256	0.07972
578	39.4228	40.0963	17.6686	25.8845	16.2281	11.1568	5.31367	5.92802	3.83264	1.19408	1.38595	1.0628	0.23384	0.23206	0.22901	0.09239	0.07133	0.07968
579	39.4012	40.0706	17.678	25.851	16.2311	11.1706	5.30743	5.92755	3.831	1.19383	1.3866	1.06087	0.23519	0.2304	0.22694	0.09185	0.07314	0.08183
580	39.4139	40.1258	17.6907	25.8809	16.2262	11.1806	5.29634	5.9203	3.8344	1.19031	1.3837	1.05852	0.23828	0.2308	0.22482	0.09047	0.07034	0.08068
581	39.3959	40.1547	17.6921	25.8917	16.2082	11.1799	5.28983	5.90272	3.83624	1.18518	1.38329	1.05725	0.23979	0.22638	0.22161	0.08713	0.07197	0.08204
582	39.371	40.2526	17.7266	25.914	16.2433	11.1943	5.30416	5.90287	3.82928	1.18181	1.38079	1.05262	0.23875	0.22779	0.22286	0.08617	0.06975	0.08077
583	39.3329	40.1789	17.7073	25.8802	16.2334	11.1824	5.30907	5.907	3.82616	1.17942	1.37993	1.05401	0.23645	0.22839	0.2252	0.08722	0.07081	0.07858
584	39.3018	40.2139	17.7203	25.8873	16.2441	11.1894	5.31051	5.92302	3.82026	1.17992	1.37819	1.05216	0.23373	0.22947	0.22648	0.08999	0.0691	0.07611
585	39.3808	40.1865	17.718	25.8885	16.2294	11.1794	5.30015	5.91331	3.81906	1.17798	1.37216	1.05382	0.23138	0.22893	0.22711	0.09023	0.06945	0.07577
586	39.4003	40.2318	17.7484	25.9124	16.2496	11.1858	5.30069	5.91099	3.81734	1.17958	1.37173	1.05372	0.22914	0.22922	0.22803	0.09277	0.06998	0.07635
587	39.4419	40.2451	17.7434	25.9298	16.2497	11.1741	5.29993	5.91063	3.81886	1.17524	1.37042	1.05562	0.23165	0.2287	0.22618	0.09189	0.07125	0.07753
588	39.4226	40.2229	17.7388	25.9372	16.2702	11.1779	5.30594	5.91498	3.82186	1.17445	1.3723	1.05186	0.23364	0.22821	0.22364	0.09224	0.07101	0.07815
589	39.5047	40.2005	17.7045	25.9334	16.2491	11.166	5.29664	5.89861	3.81982	1.17315	1.3684	1.04579	0.23587	0.22589	0.22143	0.09025	0.07082	0.07902
590	39.4559	40.1937	17.7091	25.9337	16.2631	11.1751	5.28865	5.89264	3.82033	1.17361	1.36216	1.0385	0.23368	0.22849	0.22243	0.08987	0.06984	0.07808
591	39.4588	40.2664	17.7117	25.9423	16.2585	11.1814	5.29024	5.88886	3.82208	1.17358	1.36107	1.04049	0.23191	0.22639	0.22341	0.09108	0.07235	0.07808
592	39.3481	40.2811	17.4779	25.9604	16.265	11.1849	5.29413	5.89619	3.81771	1.17215	1.35608	1.04034	0.23096	0.22829	0.22552	0.09061	0.07214	0.07722
593	39.3879	40.2154	17.126	25.9331	16.241	11.1727	5.29387	5.8891	3.81754	1.16937	1.36181	1.04142	0.23193	0.22624	0.22554	0.08983	0.07232	0.07633
594	39.3852	40.2037	16.7477	25.9529	16.2403	11.1564	5.28322	5.88764	3.81696	1.16724	1.358	1.03765	0.23087	0.22714	0.22569	0.09074	0.07098	0.07513
595	39.4399	40.2862	16.6047	25.9941	16.2641	11.1676	5.27484	5.88845	3.81802	1.16484	1.36111	1.03766	0.23021	0.22523	0.22478	0.09112	0.07118	0.07575
596	39.4143	40.3443	16.5364	26.0305	16.277	11.1669	5.28036	5.89834	3.81127	1.16523	1.3581	1.03701	0.23021	0.22637	0.22557	0.09206	0.07169	0.07748
597	39.3578	40.4187	16.5058	25.9696	16.2815	11.1551	5.27709	5.89522	3.80602	1.16573	1.36072	1.04041	0.23272	0.22753	0.22452	0.09118	0.072	0.0788
598	39.2984	40.3751	16.4903	25.9591	16.28	11.1499	5.28303	5.89912	3.80554	1.16571	1.35994	1.04034	0.23459	0.22744	0.22351	0.0913	0.07227	0.07864
599	39.2313	40.4352	16.5021	25.9166	16.2699	11.1622	5.26984	5.89511	3.80945	1.16335	1.35814	1.04037	0.23362	0.22764	0.22349	0.09046	0.0726	0.07793
600	39.2604	40.3719	16.4661	25.9698	16.28	11.1839	5.26523	5.8977	3.7993	1.15921	1.35469	1.03909	0.23286	0.22652	0.22359	0.09064	0.07316	0.07792
601	39.276	40.335	16.4544	25.9285	16.2426	11.1932	5.26164	5.89176	3.79185	1.15746	1.34988	1.03992	0.23087	0.22842	0.22484	0.09056	0.07266	0.07818
602	39.2861	40.2624	16.4224	25.9471	16.2477	11.1942	5.26585	5.8769	3.78602	1.15676	1.34921	1.03717	0.23082	0.22755	0.22368	0.09115	0.07323	0.07896
603	39.2834	40.3144	16.4292	25.951	16.2398	11.1682	5.27171	5.87408	3.78704	1.15619	1.34973	1.03504	0.23026	0.22814	0.22502	0.09119	0.07321	0.07935
604	39.2614	40.4096	16.4296	25.9975	16.2554	11.1628	5.27298	5.87431	3.78675	1.15744	1.34855	1.03185	0.23011	0.22749	0.22419	0.09138	0.07341	0.07966
605	39.3068	40.4862	16.457	26.0209	16.2421	11.142	5.27505	5.88886	3.77509	1.1542	1.34799	1.03283	0.23102	0.22885	0.22495	0.09178	0.07281	0.07934
606	39.3574	40.5228	16.4575	26.0023	16.2907	11.1451	5.27101	5.88912	3.76735	1.15361	1.34298	1.03218	0.23352	0.22985	0.22347	0.09258	0.07287	0.07966
607	39.3057	40.5208	16.4545	25.998	16.3229	11.1379	5.25175	5.8814	3.75867	1.15151	1.34263	1.0323	0.2345	0.22915	0.22476	0.09461	0.07391	0.07895
608	39.2351	40.4415	16.4383	25.9857	16.3315	11.1436	5.251	5.87135	3.75173	1.1539	1.33793	1.02859	0.23505	0.22853	0.22571	0.09539	0.07493	0.07877
609	39.101	40.3462	16.4416	26.0129	16.2725	11.1622	5.24293	5.87021	3.74552	1.15132	1.33869	1.02744	0.23425	0.22614	0.22525	0.09379	0.07412	0.07843
610	39.0756	40.3665	16.4279	25.9719	16.2461	11.1685	5.25468	5.87281	3.73479	1.14968	1.33937	1.02789	0.2344	0.22738	0.22232	0.09182	0.07284	0.08011
611	39.13	40.4073	16.413	25.9678	16.2477	11.1659	5.25006	5.86415	3.73277	1.14979	1.34235	1.03141	0.23298	0.22687	0.21958	0.08861	0.07376	0.08162
612	39.2187	40.4078	16.4025	25.9264	16.2594	11.1636	5.25986	5.86532	3.7292	1.14924	1.34029	1.0319	0.23254	0.22608	0.21949	0.0891	0.07416	0.08156
613	39.3032	40.399	16.3855	25.9507	16.2778	11.1441	5.25268	5.85871	3.72773	1.14778	1.33572	1.02627	0.23446	0.22489	0.21903	0.08721	0.07383	0.08165
614	39.3374	40.4789	16.3804	25.931	16.2762	11.1411	5.2545	5.86863	3.72484	1.14468	1.3291	1.02136	0.23471	0.2257	0.22153	0.09025	0.07029	0.07951
615	39.2926	40.5146	16.3758	25.9425	16.2761	11.141	5.24492	5.85792	3.71659	1.14598	1.33182	1.02006	0.23461	0.22769	0.22272	0.09093	0.07135	0.0786
616	39.2208	40.508	16.3872	25.9834	16.2782	11.1462	5.24897	5.85022	3.71368	1.14456	1.33366	1.02165	0.23179	0.22866	0.2264	0.09239	0.07019	0.07694
617	39.1444	40.4522	16.3686	25.965	16.2755	11.1401	5.23856	5.84571	3.70525	1.14173	1.33228	1.0198	0.23165	0.22889	0.22562	0.09179	0.07119	0.07705
618	39.1197	40.4248	16.3532	25.9686	16.2537	11.1326	5.23179	5.84153	3.71067	1.13888	1.32406	1.01432	0.22981	0.23053	0.22757	0.08901	0.06857	0.07623
619	39.1186	40.3238	16.3453	25.9216	16.258	11.1254	5.23184	5.85128	3.70306	1.13505	1.3205	1.01422	0.23092	0.23198	0.22542	0.0885	0.06801	0.07667
620	39.1112	40.2967	16.344	25.9877	16.2737	11.1338	5.23623	5.85863	3.70386	1.13181	1.31791	1.01374	0.23027	0.22932	0.22388	0.09063	0.06968	0.077
621	39.1866	40.3803	16.3432	26.0262	16.2828	11.1276	5.23376	5.8586	3.69238	1.1271	1.3173	1.01363	0.23054	0.2263	0.22089	0.0917	0.0716	0.07846
622	39.1893	40.4592	16.3378	26.0209	16.2569	11.1289	5.22556	5.85512	3.69269	1.12995	1.32011	1.01034	0.23007	0.22302	0.22198	0.09192	0.07464	0.07786
623	39.194	40.4208	16.3441	25.9715	16.2712	11.1155	5.21282	5.82811	3.68411	1.13047	1.31943	1.00925	0.23112	0.22207	0.22022	0.08952	0.07283	0.07815
624	39.2208	40.4528	16.3339	25.9541	16.2975	11.104	5.21548	5.82657	3.68088	1.13109	1.31974	1.00755	0.23116	0.22316	0.22146	0.08966	0.07247	0.07774
625	39.2767	40.5009	16.3314	25.9674	16.292	11.093	5.20616	5.8233	3.67685	1.12595	1.31365	1.00701	0.23163	0.22555	0.21922	0.08832	0.06987	0.07887
626	39.3389	40.5669	16.3294	25.9445	16.25	11.0942	5.21713	5.8296	3.68357	1.12949	1.31444	1.00822	0.23117	0.22856	0.22089	0.08978	0.06872	0.07908
627	39.2769	40.5542	16.3388	25.9206	16.2137	11.101	5.21227	5.82035	3.69087	1.12987	1.31193	1.00862	0.23258	0.22877	0.2213	0.09149	0.0689	0.07919
628	39.2124	40.5612	16.3429	25.9229	16.2193	11.1084	5.2146	5.81213	3.68841	1.12767	1.30994	1.00489	0.23145	0.22882	0.22182	0.09311	0.06797	0.07791
629	39.1811	40.5662	16.3316	26.0043	16.2435	11.1042	5.20357	5.8117	3.68288	1.11944	1.30969	1.00407	0.23141	0.22799	0.22208	0.08943	0.06871	0.07932
630	39.2162	40.5394	16.3101	26.0065	16.2598	11.0891	5.19801	5.82326	3.67635	1.11595	1.30663	1.00252	0.23118	0.22812	0.22212	0.08698	0.06727	0.07885
631	39.2838	40.5808	16.3339	26.0401	16.2694	11.0843	5.19853	5.8251	3.67686	1.11788	1.30523	1.00284	0.23132	0.22709	0.22216	0.08506	0.06996	0.08086
632	39.27	40.5865	16.3437	26.0088	16.2651	11.0849	5.19529	5.84043	3.67044	1.11948	1.29967	0.99864	0.23168	0.22758	0.22178	0.08618	0.06862	0.07884
633	39.2664	40.6306	16.3508	26.0306	16.2706	11.0996	5.20046	5.83768	3.66295	1.12	1.29997	0.99733	0.23127	0.22543	0.21747	0.08702	0.07078	0.07927
634	39.3148	40.5462	16.3102	26.0459	16.269	11.0916	5.19661	5.8402	3.6579	1.12135	1.29844	0.9966	0.23236	0.22607	0.21812	0.08808	0.06853	0.07753
635	39.3802	40.6655	16.3155	26.053	16.2911	11.0937	5.20009	5.82985	3.65848	1.11673	1.29495	0.99646	0.23287	0.22409	0.21863	0.08792	0.06925	0.07783
636	39.3731	40.678	16.3147	26.0134	16.312	11.0798	5.19658	5.8245	3.66174	1.11778	1.28828	0.99381	0.23261	0.22448	0.22158	0.09165	0.06708	0.07642
637	39.3289	40.8272	16.3104	25.9679	16.3194	11.0914	5.1994	5.82817	3.66729	1.1133	1.2897	0.99361	0.23054	0.22364	0.22139	0.0937	0.06834	0.07772
638	39.256	40.7271	16.3039	25.9461	16.2574	11.1007	5.19916	5.82235	3.67444	1.11386	1.29075	0.99373	0.23004	0.22464	0.22038	0.09381	0.06925	0.07768
639	39.2526	40.7779	16.3162	25.9765	16.2148	11.1183	5.19618	5.81765	3.67359	1.11548	1.29734	0.9979	0.22918	0.22641	0.22092	0.09227	0.07086	0.07931
640	39.2095	40.7518	16.3435	26.0013	16.2108	11.099	5.19183	5.81392	3.66952	1.11602	1.29396	0.99845	0.23143	0.22684	0.21948	0.09017	0.07216	0.07975
641	39.2168	40.8067	16.3166	26.0482	16.2654	11.0848	5.19499	5.8092	3.66299	1.11735	1.29725	0.99786	0.23122	0.22792	0.22052	0.09127	0.07061	0.08012
642	39.2196	40.7618	16.3187	26.0537	16.2734	11.0527	5.1971	5.81671	3.6656	1.11431	1.29181	0.99518	0.23192	0.22727	0.21903	0.09084	0.07122	0.07941
643	39.2032	40.6852	16.3144	26.0795	16.2742	11.0653	5.199	5.81239	3.6637	1.11248	1.2897	0.99535	0.229	0.22672	0.21983	0.09208	0.07276	0.07869
644	39.1659	40.7015	16.3462	26.105	16.2839	11.0602	5.19593	5.81386	3.65603	1.11452	1.29072	0.99389	0.22794	0.22447	0.22097	0.09363	0.07611	0.07761
645	39.1535	40.7291	16.3399	26.1256	16.3074	11.079	5.19708	5.81556	3.6575	1.11074	1.28989	0.99192	0.23005	0.22401	0.22006	0.09271	0.07559	0.07811
646	39.2324	40.8088	16.3102	26.1026	16.2899	11.084	5.19141	5.82033	3.66296	1.11105	1.28845	0.98717	0.23341	0.22449	0.21998	0.09063	0.07159	0.07657
647	39.3634	40.8897	16.2974	26.0354	16.2881	11.1021	5.18803	5.82799	3.67129	1.11046	1.28277	0.98535	0.23514	0.22607	0.22041	0.08818	0.06813	0.0761
648	39.416	40.9671	16.2816	26.0267	16.2876	11.1061	5.18794	5.83035	3.67036	1.1125	1.28081	0.98464	0.23309	0.22694	0.22263	0.08662	0.0657	0.07499
649	39.3641	41.0179	16.2921	26.0525	16.3569	11.0986	5.18576	5.82589	3.66781	1.11083	1.27789	0.98547	0.2309	0.22654	0.2226	0.0877	0.06683	0.07666
650	39.2651	40.9903	16.3126	26.0687	16.3416	11.0896	5.18799	5.81636	3.67185	1.1077	1.2772	0.98813	0.23075	0.22634	0.2204	0.08798	0.06864	0.077
651	39.2809	41.0091	16.3186	26.0883	16.3555	11.0766	5.18242	5.81098	3.6661	1.10621	1.28185	0.9865	0.23105	0.22767	0.21972	0.08908	0.06903	0.07729
652	39.348	41.0847	16.3394	26.0709	16.3601	11.0833	5.18396	5.81494	3.66722	1.10648	1.28218	0.98566	0.23128	0.22924	0.2209	0.08975	0.06932	0.07625
653	39.3504	41.045	16.3227	26.0967	16.3777	11.085	5.17958	5.82725	3.66215	1.10355	1.27975	0.98313	0.23117	0.2296	0.22173	0.0896	0.0678	0.0773
654	39.2456	41.0326	16.344	26.1297	16.348	11.0884	5.17776	5.82626	3.66074	1.10115	1.27109	0.98285	0.23095	0.22874	0.22317	0.08986	0.06886	0.07541
655	39.245	40.9373	16.3096	26.1423	16.2765	11.0826	5.18461	5.82305	3.65501	1.10012	1.27153	0.98228	0.22911	0.22592	0.22157	0.08832	0.06849	0.07533
656	39.3374	41.0218	16.3126	26.2035	16.2697	11.0498	5.18423	5.8138	3.65192	1.10139	1.271	0.98136	0.22788	0.22483	0.22118	0.0885	0.07121	0.07447
657	39.3772	40.9789	16.3082	26.1761	16.2921	11.0536	5.18135	5.80562	3.65597	1.10354	1.27309	0.97926	0.22748	0.22182	0.21899	0.08726	0.07116	0.0768
658	39.3707	41.0648	16.3422	26.1941	16.3031	11.0456	5.17524	5.79284	3.65957	1.10157	1.27219	0.9799	0.22806	0.22155	0.21864	0.08909	0.07161	0.07787
659	39.268	41.022	16.3471	26.118	16.2885	11.0672	5.1756	5.78881	3.66135	1.10059	1.27152	0.97877	0.22921	0.22124	0.21841	0.08978	0.06884	0.07796
660	39.2503	41.1209	16.3238	26.1023	16.3127	11.0647	5.18479	5.79147	3.66001	1.09721	1.27052	0.97877	0.22868	0.22159	0.21813	0.09015	0.06865	0.07805
661	39.2504	41.0538	16.3088	26.1155	16.3338	11.0665	5.17629	5.79774	3.65613	1.09471	1.26925	0.9767	0.22872	0.22231	0.21782	0.09052	0.06959	0.07631
662	39.2725	41.0643	16.3063	26.1307	16.3322	10.8958	5.17333	5.80613	3.65173	1.09349	1.26935	0.97658	0.22869	0.22381	0.21856	0.09109	0.07123	0.07772
663	39.3276	41.1262	16.3371	26.1596	16.3518	10.6709	5.16441	5.81271	3.64997	1.09298	1.26615	0.9779	0.22791	0.22598	0.2182	0.0916	0.07164	0.07639
664	39.255	41.1814	16.3316	26.158	16.3712	10.4152	5.16385	5.80435	3.64516	1.09034	1.26543	0.9755	0.22888	0.22553	0.21823	0.09082	0.07109	0.07712
665	39.275	41.2177	16.3312	26.1708	16.3795	10.3303	5.15962	5.79548	3.65206	1.08911	1.26507	0.97398	0.22852	0.22488	0.21495	0.08863	0.07005	0.07512
666	39.2271	41.1304	16.3084	26.1893	16.3195	10.294	5.15188	5.78062	3.64695	1.0858	1.26704	0.97405	0.22988	0.22484	0.21507	0.08897	0.07005	0.076
667	39.2587	41.1704	16.3166	26.192	16.2599	10.2827	5.15544	5.78398	3.64241	1.08854	1.26528	0.97585	0.22882	0.22569	0.21614	0.09022	0.07031	0.0765
668	39.3075	41.1757	16.3268	26.216	16.2647	10.2775	5.14471	5.78395	3.62982	1.08845	1.26267	0.97608	0.23013	0.22532	0.21723	0.09223	0.07222	0.07872
669	39.3051	41.1449	16.332	26.1988	16.2675	10.2706	5.14272	5.78557	3.631	1.08871	1.26172	0.97464	0.23057	0.22397	0.21785	0.09284	0.07266	0.07903
670	39.2931	41.1711	16.3304	26.1806	16.2852	10.2799	5.14182	5.78451	3.63839	1.08799	1.26298	0.97623	0.2322	0.2247	0.2176	0.09159	0.07248	0.0785
671	39.2011	41.1931	16.3251	26.156	16.2688	10.28	5.14951	5.78139	3.64351	1.08722	1.26088	0.97619	0.23272	0.22536	0.21825	0.09095	0.07121	0.07738
672	39.2501	41.2693	16.3105	26.1853	16.2741	10.3008	5.15556	5.77942	3.64041	1.08732	1.2611	0.97215	0.23244	0.22551	0.2178	0.09169	0.07168	0.07649
673	39.1908	41.273	16.3398	26.2086	16.2955	10.299	5.15746	5.77623	3.63317	1.08659	1.2587	0.96647	0.22935	0.225	0.21773	0.09273	0.07196	0.0764
674	39.1338	41.2327	16.3223	26.2318	16.3262	10.2887	5.14716	5.77546	3.62961	1.08513	1.25787	0.96581	0.22915	0.22496	0.21715	0.09271	0.0725	0.07643
675	39.0614	41.1283	16.3161	26.1821	16.323	10.2524	5.15413	5.77512	3.63086	1.08211	1.25311	0.96665	0.22744	0.22536	0.21864	0.09154	0.07082	0.07655
676	39.1373	41.0193	16.2528	26.1595	16.3065	10.247	5.15202	5.77135	3.63636	1.07798	1.24677	0.96749	0.22941	0.22592	0.2194	0.09039	0.06907	0.07662
677	39.1497	41.005	16.2387	26.1492	16.3663	10.2468	5.16368	5.76739	3.63073	1.07521	1.24149	0.9654	0.22911	0.22598	0.22102	0.08977	0.06863	0.07742
678	39.1696	41.1024	16.2396	26.135	16.3688	10.2488	5.14134	5.77471	3.62659	1.07556	1.24198	0.96612	0.22962	0.22523	0.21992	0.08956	0.06892	0.07756
679	39.1065	41.1527	16.2653	26.1341	16.3713	10.2537	5.12985	5.77237	3.6187	1.07462	1.24008	0.96489	0.23027	0.22242	0.21826	0.08887	0.06982	0.07626
680	39.1353	41.2049	16.2657	26.1303	16.2957	10.2432	5.11655	5.77141	3.62293	1.07304	1.24198	0.96446	0.22814	0.22004	0.21661	0.0904	0.07028	0.07575
681	39.0602	41.1431	16.2564	26.1531	16.3042	10.2412	5.12456	5.75859	3.61772	1.06951	1.23898	0.96295	0.22816	0.22087	0.21555	0.09079	0.07055	0.07623
682	39.0727	41.0949	16.2228	26.1308	16.2898	10.2073	5.12374	5.76958	3.6132	1.06416	1.24383	0.95758	0.22598	0.22215	0.21739	0.09112	0.07003	0.0786
683	39.0561	41.0927	16.2165	26.1505	16.2878	10.2117	5.11716	5.76531	3.60647	1.06465	1.24058	0.9544	0.22656	0.22261	0.21698	0.09015	0.06958	0.07826
684	39.0214	41.1073	16.2209	26.1529	16.2394	10.2083	5.10901	5.76198	3.60673	1.06433	1.24055	0.95306	0.22789	0.22339	0.21734	0.09001	0.06894	0.07824
685	39.002	41.1457	16.2263	26.1793	16.2668	10.2133	5.10461	5.75362	3.60031	1.06817	1.2358	0.95887	0.22872	0.22446	0.21697	0.09013	0.07002	0.07733
686	39.0533	41.146	16.2071	26.1651	16.2986	10.2044	5.11269	5.75101	3.59966	1.06477	1.23494	0.96031	0.22752	0.22534	0.21654	0.09032	0.0709	0.07767
687	39.0977	41.1724	16.1938	26.1796	16.344	10.2	5.11992	5.75049	3.59726	1.0581	1.23199	0.9584	0.22707	0.22431	0.21665	0.09019	0.07264	0.07801
688	39.111	41.1243	16.1979	26.179	16.3489	10.2152	5.12008	5.74722	3.6061	1.04985	1.23181	0.95471	0.22761	0.22314	0.21632	0.08992	0.07149	0.07838
689	39.1406	41.1214	16.2148	26.1804	16.2943	10.2121	5.11315	5.75123	3.60675	1.04222	1.23118	0.95301	0.22739	0.22281	0.21705	0.09042	0.07181	0.07851
690	39.207	41.147	16.2239	26.1417	16.2924	10.2039	5.09962	5.74641	3.60893	1.03942	1.23348	0.95385	0.22688	0.22181	0.21602	0.09087	0.07009	0.07897
691	39.1166	41.1488	16.2325	26.1372	16.2774	10.1877	5.10422	5.73966	3.5944	1.03674	1.23308	0.95257	0.22694	0.22231	0.21478	0.09225	0.07108	0.07795
692	39.0423	41.1307	16.21	26.1165	16.323	10.191	5.10579	5.73444	3.58529	1.03262	1.23359	0.95054	0.22934	0.22094	0.21488	0.09107	0.07008	0.07714
693	38.9622	41.1196	16.1838	26.1411	16.3155	10.1898	5.10108	5.73929	3.57711	1.02876	1.2314	0.94959	0.22934	0.22247	0.21504	0.09094	0.07079	0.07555
694	39.0192	41.2178	16.1701	26.1492	16.3014	10.1706	5.08804	5.74582	3.58147	1.0268	1.22907	0.95257	0.22909	0.22272	0.21542	0.09004	0.0694	0.07625
695	39.0135	41.208	16.1734	26.1603	16.265	10.167	5.08275	5.73445	3.58561	1.02975	1.22855	0.9526	0.22696	0.22288	0.21488	0.0901	0.06914	0.07597
696	39.0806	41.2581	16.1806	26.1467	16.2625	10.1601	5.0858	5.72888	3.58533	1.02993	1.22722	0.94949	0.22576	0.2223	0.2162	0.08982	0.06957	0.07577
697	39.1279	41.2556	16.1517	26.1651	16.2334	10.1602	5.08943	5.72227	3.58798	1.02844	1.22853	0.94433	0.22623	0.22127	0.21698	0.08966	0.06946	0.07736
698	39.1446	41.3433	16.1604	26.1362	16.2325	10.1373	5.08255	5.73114	3.58338	1.0263	1.2248	0.94343	0.22824	0.22224	0.21664	0.09062	0.06905	0.07819
699	39.0868	41.3554	16.18	26.1671	16.2429	10.1363	5.07935	5.7264	3.58022	1.02616	1.22292	0.94451	0.22893	0.22175	0.21501	0.08961	0.06787	0.07904
700	39.0335	41.2963	16.1964	26.1478	16.2778	10.1393	5.08266	5.72311	3.57236	1.02618	1.22122	0.94704	0.22863	0.22066	0.21447	0.08968	0.06817	0.07762
701	39.017	41.2691	16.1856	26.168	16.2848	10.1325	5.07454	5.72289	3.57122	1.02532	1.22377	0.94699	0.2274	0.22082	0.21475	0.08828	0.06865	0.0776
702	38.9928	41.2323	16.1901	26.1848	16.2767	10.131	5.07771	5.72019	3.56657	1.02488	1.21962	0.9461	0.22991	0.22102	0.21686	0.08899	0.06899	0.0784
703	39.0484	41.2805	16.2225	26.196	16.2845	10.1255	5.0689	5.70933	3.56348	1.02184	1.21385	0.94472	0.22859	0.22333	0.21556	0.09083	0.06984	0.07865
704	39.0829	41.2963	16.2385	26.2235	16.3086	10.1352	5.08446	5.70646	3.55914	1.02148	1.21024	0.9434	0.22812	0.22277	0.21594	0.09103	0.06911	0.07745
705	39.1265	41.3676	16.2213	26.2064	16.2922	10.1267	5.07547	5.71095	3.56126	1.01779	1.21064	0.94372	0.22589	0.22212	0.21408	0.09202	0.07107	0.07626
706	39.1081	41.4496	16.1928	26.1831	16.297	10.1315	5.07286	5.72074	3.56214	1.02187	1.21332	0.94382	0.22748	0.22208	0.21443	0.09022	0.07063	0.07655
707	39.0311	41.4277	16.203	26.2238	16.2982	10.1467	5.06986	5.7138	3.55674	1.01909	1.21281	0.94405	0.22815	0.22238	0.21415	0.09218	0.07204	0.07792
708	39.0965	41.383	16.2216	26.2363	16.3165	10.1469	5.06711	5.70275	3.55755	1.01745	1.21128	0.93991	0.22813	0.22282	0.21427	0.09209	0.06944	0.0784
709	39.0494	41.3592	16.245	26.2976	16.303	10.1302	5.07485	5.70953	3.55378	1.01199	1.21186	0.93884	0.22754	0.22292	0.21317	0.09274	0.07008	0.07696
710	39.1147	41.409	16.2382	26.2689	16.2653	10.1105	5.05922	5.71055	3.55783	1.00829	1.20865	0.93785	0.22769	0.22343	0.21305	0.09147	0.0693	0.07669
711	39.0276	41.3649	16.2175	26.2948	16.2522	10.0993	5.06395	5.71466	3.55393	1.00798	1.21064	0.93936	0.22611	0.22263	0.21242	0.09006	0.07043	0.07466
712	39.1499	41.3881	16.2146	26.2669	16.2486	10.1175	5.05866	5.705	3.55905	1.00925	1.20929	0.93532	0.22588	0.21991	0.21358	0.08928	0.06878	0.0753
713	39.1643	41.4695	16.1918	26.26	16.2845	10.1192	5.06252	5.70186	3.55672	1.00879	1.2106	0.93403	0.22553	0.21816	0.21369	0.08925	0.06789	0.0755
714	39.2108	41.5587	16.1959	26.2447	16.3151	10.1395	5.05347	5.69373	3.55692	1.00593	1.21165	0.93344	0.22671	0.21715	0.21332	0.09064	0.06854	0.07668
715	39.1472	41.5182	16.1785	26.2074	16.3137	10.1249	5.04348	5.69906	3.55095	1.0019	1.20689	0.93253	0.22596	0.21897	0.21242	0.09069	0.07001	0.0756
716	39.1183	41.4951	16.2024	26.183	16.2912	10.1222	5.04096	5.69981	3.55095	1.00226	1.20441	0.931	0.22507	0.22086	0.21042	0.09112	0.06983	0.07587
717	39.1577	41.5198	16.2053	26.1709	16.2347	10.0949	5.03892	5.70194	3.55455	1.00492	1.19991	0.93322	0.22542	0.22242	0.21006	0.08938	0.0699	0.07632
718	39.1414	41.5286	16.2153	26.2158	16.2296	10.0958	5.03444	5.68748	3.55649	1.00492	1.19958	0.93489	0.22485	0.22119	0.21103	0.08971	0.07008	0.07727
719	39.1713	41.4889	16.1939	26.2673	16.2271	10.0907	5.03812	5.68267	3.55977	1.00415	1.20101	0.93637	0.22682	0.22024	0.21216	0.08994	0.07035	0.0748
720	39.1411	41.5586	16.1982	26.2667	16.2801	10.1133	5.05065	5.68511	3.55773	1.00342	1.20043	0.93244	0.22678	0.21924	0.21336	0.09096	0.06884	0.07489
721	39.0985	41.6237	16.205	26.2922	16.2904	10.1182	5.05538	5.67846	3.55047	1.00361	1.19984	0.93364	0.22899	0.22069	0.21239	0.09027	0.06884	0.07491
722	39.0612	41.7039	16.2248	26.281	16.2888	10.1298	5.04509	5.67846	3.5463	1.00223	1.20142	0.9339	0.22674	0.22053	0.21205	0.08996	0.0699	0.07616
723	39.0757	41.5624	16.2052	26.312	16.2795	10.1168	5.0359	5.67404	3.53814	0.99983	1.2019	0.93201	0.22569	0.21972	0.21124	0.09014	0.07031	0.07399
724	39.1127	41.6589	16.202	26.2875	16.2952	10.0894	5.03518	5.68164	3.54291	0.99779	1.20699	0.92918	0.22446	0.21877	0.21109	0.09071	0.06951	0.07382
725	39.1333	41.7295	16.1775	26.2858	16.3028	10.0861	5.03597	5.67319	3.53824	0.99618	1.20517	0.92518	0.22602	0.22201	0.21179	0.09021	0.06974	0.07422
726	39.0751	41.9273	16.1879	26.269	16.2994	10.0754	5.02811	5.67499	3.53423	0.99466	1.2024	0.92425	0.22605	0.22361	0.21185	0.08949	0.06981	0.0749
727	39.1007	41.8734	16.1862	26.3055	16.3107	10.0949	5.02691	5.6717	3.52623	0.99563	1.19918	0.92079	0.22677	0.22432	0.21344	0.09018	0.07021	0.07413
728	39.0696	41.8156	16.2164	26.3088	16.3553	10.0979	5.03165	5.67471	3.53048	0.99477	1.19797	0.92106	0.2261	0.22193	0.21424	0.08927	0.0698	0.07376
729	39.1249	41.8311	16.2293	26.3116	16.3523	10.1077	5.03785	5.67333	3.53093	0.99386	1.19886	0.92536	0.22532	0.22174	0.2161	0.08984	0.06896	0.07573
730	39.1395	41.8758	16.2199	26.2798	16.3543	10.1005	5.02746	5.66765	3.53089	0.99013	1.19545	0.92846	0.22485	0.22031	0.21502	0.08892	0.06872	0.07806
731	39.1601	41.9405	16.2132	26.2738	16.335	10.0841	5.02221	5.6707	3.52974	0.98873	1.19464	0.93193	0.22482	0.22074	0.21372	0.0891	0.06878	0.07721
732	39.147	41.8809	16.1916	26.2777	16.3373	10.0796	5.01119	5.66492	3.527	0.98841	1.19162	0.93033	0.22645	0.22069	0.21198	0.08798	0.07034	0.07767
733	39.0853	41.9031	16.2135	26.28	16.3513	10.082	5.0202	5.67012	3.52849	0.98839	1.19451	0.92968	0.22609	0.22167	0.21146	0.08759	0.06921	0.07627
734	39.0898	41.8794	16.215	26.3331	16.3411	10.0937	5.01471	5.66447	3.51819	0.98745	1.19059	0.92997	0.22749	0.22091	0.21149	0.08693	0.06886	0.07823
735	39.054	41.8826	16.2315	26.3413	16.3308	10.0906	5.02332	5.66754	3.52033	0.98426	1.19027	0.92637	0.22871	0.22149	0.20916	0.08791	0.06726	0.07815
736	39.0534	41.8664	16.2271	26.3413	16.2837	10.0825	5.01896	5.66653	3.51931	0.98406	1.18751	0.92644	0.23016	0.2212	0.21026	0.08859	0.06851	0.07846
737	39.0894	41.8786	16.2173	26.2712	16.3091	10.0798	5.02157	5.66952	3.52667	0.98432	1.18868	0.9223	0.22979	0.22131	0.20949	0.08962	0.06877	0.07702
738	39.0709	41.9158	16.2125	26.2532	16.3421	10.0969	5.02681	5.66489	3.5274	0.98609	1.19146	0.92634	0.22866	0.22155	0.2111	0.09079	0.06946	0.07677
739	39.1298	41.955	16.1846	26.2658	16.3469	10.0934	5.03185	5.66105	3.52689	0.98546	1.19303	0.92402	0.22691	0.22041	0.20947	0.08957	0.06965	0.07446
740	39.1088	41.9542	16.1876	26.2772	16.3178	10.0804	5.03198	5.65831	3.52188	0.98186	1.19452	0.92151	0.22562	0.22008	0.20962	0.0888	0.07037	0.07537
741	39.1728	41.9884	16.1996	26.3139	16.2824	10.0533	5.02098	5.6545	3.51469	0.97869	1.19199	0.91576	0.22369	0.21944	0.21098	0.08685	0.06982	0.07498
742	39.0885	42.0695	16.2181	26.3431	16.321	10.0489	5.00761	5.65307	3.51361	0.97478	1.19024	0.91599	0.22417	0.2213	0.21049	0.08706	0.07065	0.07574
743	39.0447	42.1499	16.2369	26.3951	16.3117	10.0452	5.00507	5.63823	3.50567	0.9783	1.187	0.91861	0.22307	0.22109	0.21102	0.08806	0.07035	0.07545
744	38.984	42.1419	16.2397	26.4194	16.3202	10.0523	5.00103	5.6351	3.50803	0.9788	1.18651	0.92316	0.22395	0.22058	0.21103	0.08929	0.07208	0.07601
745	39.0519	42.0333	16.2512	26.417	16.3128	10.0597	5.00343	5.63192	3.50501	0.97748	1.18284	0.923	0.22397	0.22104	0.21191	0.09081	0.07177	0.0775
746	39.0346	42.0278	16.2282	26.3937	16.3361	10.0612	5.00273	5.63131	3.51161	0.97624	1.18413	0.92271	0.22485	0.22129	0.21218	0.0901	0.07097	0.0783
747	38.9853	42.0053	16.2265	26.3373	16.3258	10.0607	4.99529	5.62764	3.50921	0.97637	1.18145	0.91983	0.22578	0.22123	0.21195	0.08852	0.06917	0.07721
748	39.0032	42.0641	16.2253	26.3184	16.2889	10.0534	4.98947	5.629	3.50623	0.97598	1.18083	0.91914	0.22495	0.22019	0.21192	0.08809	0.0675	0.07638
749	39.0629	42.0716	16.2534	26.3323	16.2649	10.0631	4.98712	5.62837	3.49914	0.97293	1.17684	0.91673	0.22466	0.21904	0.21122	0.08827	0.06653	0.07465
750	39.1004	42.1101	16.2506	26.362	16.2639	10.067	4.9873	5.63046	3.49787	0.97233	1.17493	0.9141	0.22442	0.21886	0.21115	0.08923	0.06827	0.07456
751	39.0586	42.0822	16.2425	26.3935	16.2567	10.0693	4.98747	5.62137	3.49133	0.97515	1.1748	0.91144	0.22527	0.21725	0.21071	0.08986	0.06979	0.07406
752	39.0128	42.0382	16.2054	26.3887	16.2257	10.0655	4.98802	5.62198	3.4918	0.97291	1.17637	0.9094	0.22516	0.21837	0.21036	0.09062	0.07154	0.07455
753	39.0112	42.0284	16.1793	26.3845	16.1678	10.064	4.98855	5.61838	3.49564	0.96742	1.1731	0.91076	0.22523	0.21905	0.20866	0.08971	0.07034	0.07573
754	39.0386	41.9954	16.1583	26.3882	16.0895	10.0635	4.98216	5.62163	3.49658	0.96515	1.17142	0.91014	0.22313	0.21976	0.20862	0.08867	0.07032	0.07572
755	39.0343	42.0277	16.1673	26.3467	16.0234	10.0472	4.97436	5.62505	3.49774	0.96355	1.16738	0.91156	0.22127	0.21903	0.20862	0.08835	0.06938	0.07671
756	39.0529	42.0083	16.1852	26.336	15.9809	10.0173	4.97551	5.62017	3.49001	0.9635	1.16951	0.9093	0.22047	0.21782	0.21021	0.08885	0.06985	0.07562
757	39	42.0918	16.174	26.3067	16.0053	10.0248	4.98142	5.61003	3.49015	0.96195	1.16368	0.91022	0.22178	0.2175	0.20988	0.08923	0.06874	0.07537
758	38.8847	42.0297	16.1573	26.3284	15.977	10.039	4.97906	5.5971	3.48814	0.96193	1.16304	0.90745	0.22371	0.21881	0.20919	0.08923	0.06929	0.07332
759	38.8953	42.0552	16.1335	26.3694	15.9962	10.0593	4.9736	5.58846	3.48318	0.96245	1.16185	0.90674	0.22346	0.22145	0.20744	0.08966	0.07009	0.0742
760	38.9097	41.991	16.1509	26.3803	15.9547	10.042	4.9679	5.58417	3.47927	0.95982	1.16229	0.90319	0.22294	0.22186	0.20844	0.0885	0.06921	0.07547
761	38.9277	42.0312	16.1846	26.4196	15.9652	10.0324	4.97487	5.58416	3.47374	0.96027	1.15831	0.90325	0.22224	0.22033	0.20989	0.08824	0.06933	0.0779
762	38.9177	42.0155	16.204	26.3825	15.9645	10.0314	4.96993	5.58316	3.47427	0.95942	1.15325	0.90157	0.22218	0.21771	0.2118	0.08907	0.06831	0.07688
763	38.8902	42.0081	16.1983	26.3595	15.9617	10.0354	4.9727	5.59176	3.4732	0.96003	1.15638	0.90496	0.22241	0.21775	0.21083	0.08877	0.06982	0.07826
764	38.9263	41.999	16.1796	26.3541	15.9587	10.0251	4.96751	5.58803	3.46695	0.95682	1.15767	0.9038	0.22405	0.21949	0.2097	0.08899	0.07009	0.0768
765	38.9474	42.0575	16.1748	26.3666	15.9369	10.0211	4.97134	5.59011	3.47024	0.95675	1.15799	0.90469	0.22293	0.21919	0.20995	0.08865	0.06954	0.07685
766	38.9823	42.1318	16.1851	26.3776	15.9333	10.0125	4.96482	5.57045	3.46743	0.95611	1.15533	0.90132	0.22229	0.22064	0.21156	0.09009	0.06935	0.07637
767	39.095	42.1663	16.1508	26.1025	15.9539	10.0146	4.96155	5.56535	3.47486	0.95691	1.15698	0.90109	0.22268	0.21973	0.2125	0.09076	0.06903	0.07916
768	39.0216	42.1763	16.1126	25.7825	15.9675	10.0049	4.95836	5.56367	3.4694	0.95471	1.1568	0.89995	0.22477	0.22273	0.21126	0.09215	0.06973	0.08044
769	39.0013	42.1334	16.0124	25.4643	15.9662	10.004	4.95794	5.57682	3.46739	0.95562	1.15529	0.90074	0.22575	0.22241	0.21139	0.09222	0.07048	0.07936
770	38.9378	42.2443	15.9844	25.3763	15.9413	9.99181	4.95568	5.57751	3.46569	0.95248	1.15193	0.90075	0.22353	0.21954	0.21364	0.0908	0.07033	0.07791
771	38.9736	42.2332	15.9596	25.3682	15.9174	9.98737	4.94985	5.57005	3.4676	0.9523	1.15072	0.89865	0.22228	0.21896	0.21414	0.08925	0.06875	0.07638
772	38.9534	42.2981	15.9892	25.3606	15.9213	9.98071	4.95075	5.56831	3.46698	0.95082	1.14781	0.89651	0.22208	0.2179	0.2128	0.08869	0.06767	0.0757
773	38.8862	42.2184	15.9719	25.3296	15.9476	9.97908	4.95109	5.57429	3.46288	0.95345	1.14241	0.896	0.22295	0.22052	0.21014	0.08994	0.06786	0.07508
774	38.9202	42.266	15.9524	25.3023	15.9692	9.98219	4.95615	5.57626	3.4564	0.95359	1.14157	0.89809	0.22305	0.21906	0.20841	0.08885	0.0695	0.07652
775	38.8572	42.3512	15.9482	25.2469	15.9727	9.98308	4.95002	5.56776	3.46468	0.9496	1.14223	0.89911	0.22348	0.21926	0.20804	0.08849	0.07006	0.07733
776	38.8409	42.4253	15.945	25.2723	15.9453	9.98544	4.93573	5.56369	3.45657	0.95096	1.14321	0.89719	0.22399	0.2173	0.20783	0.08865	0.07083	0.07733
777	38.6958	42.4129	15.948	25.2465	15.9458	9.99195	4.93563	5.56898	3.45441	0.95119	1.14303	0.89501	0.22396	0.21685	0.20896	0.09005	0.07208	0.07664
778	38.7144	42.3454	15.9252	25.2783	15.9283	9.9929	4.92511	5.56613	3.45193	0.95423	1.14303	0.89505	0.22341	0.21613	0.20904	0.09292	0.07087	0.07668
779	38.689	42.2588	15.9112	25.2601	15.9038	9.99261	4.93323	5.56703	3.4601	0.95046	1.14541	0.89304	0.22298	0.21701	0.208	0.09205	0.07037	0.07567
780	38.7916	42.2873	15.9129	25.2953	15.8757	9.97671	4.92055	5.55925	3.46328	0.94911	1.14274	0.89058	0.22357	0.21745	0.20807	0.09077	0.06838	0.07618
781	38.8017	42.3852	15.9415	25.2727	15.8855	9.97714	4.92151	5.54967	3.45908	0.9481	1.1395	0.88699	0.22357	0.21734	0.21009	0.08859	0.06837	0.07604
782	38.8996	42.4757	15.9501	25.3046	15.8746	9.96156	4.90917	5.53858	3.45406	0.94628	1.13763	0.88685	0.2235	0.21718	0.21017	0.08829	0.06873	0.07604
783	38.9141	42.5304	15.9491	25.2523	15.8496	9.9717	4.90527	5.53045	3.44694	0.94298	1.13876	0.88836	0.22293	0.21524	0.20886	0.08911	0.06891	0.07483
784	38.9537	42.4555	15.9237	25.2692	15.8304	9.95858	4.91387	5.53712	3.44247	0.94178	1.14252	0.88888	0.22324	0.21671	0.2064	0.08938	0.06965	0.07562
785	38.8943	42.4477	15.9079	25.2191	15.8602	9.95779	4.91981	5.53793	3.43757	0.94165	1.14112	0.8891	0.22332	0.2175	0.20805	0.08995	0.06969	0.07582
786	38.7938	42.3894	15.9	25.2337	15.8937	9.94302	4.923	5.53925	3.43901	0.94379	1.13979	0.88651	0.22439	0.21875	0.20983	0.09031	0.07099	0.07708
787	38.7567	42.4201	15.9041	25.1947	15.9022	9.94179	4.91744	5.52902	3.44294	0.94046	1.13564	0.88663	0.22295	0.21894	0.21035	0.08925	0.07138	0.07618
788	38.8772	42.403	15.9061	25.1973	15.8598	9.9513	4.91251	5.5219	3.44512	0.93848	1.13089	0.88582	0.22205	0.2186	0.2093	0.09046	0.07132	0.07647
789	38.9229	42.4606	15.888	25.1602	15.8232	9.94663	4.90916	5.50942	3.43435	0.93509	1.12905	0.88673	0.22059	0.22002	0.20759	0.08857	0.06916	0.07582
790	38.9027	42.4273	15.8855	25.2077	15.8418	9.93804	4.9092	5.51234	3.42275	0.93527	1.12679	0.88304	0.22231	0.21917	0.20718	0.0895	0.06824	0.07507
791	38.7622	42.4866	15.9074	25.2401	15.8942	9.92286	4.91079	5.51276	3.42461	0.93679	1.13008	0.88395	0.22372	0.21898	0.20806	0.08876	0.06635	0.07558
792	38.7876	42.4729	15.9015	25.2788	15.9003	9.93075	4.91194	5.51907	3.42747	0.93858	1.13003	0.879	0.22544	0.2176	0.20752	0.09003	0.06778	0.07626
793	38.8408	42.5507	15.8823	25.253	15.8613	9.92586	4.89784	5.51723	3.42599	0.93782	1.13319	0.87967	0.22408	0.2175	0.20807	0.08952	0.06951	0.0769
794	38.7665	42.5189	15.8579	25.2117	15.8238	9.93473	4.88762	5.50807	3.42299	0.93577	1.12957	0.87727	0.2247	0.21661	0.20784	0.08837	0.07082	0.07602
795	38.6622	42.4855	15.8566	25.2206	15.8506	9.94096	4.89487	5.50948	3.42473	0.93238	1.12967	0.88162	0.22283	0.21708	0.20922	0.0887	0.07209	0.0759
796	38.642	42.459	15.8504	25.2382	15.8359	9.95007	4.89417	5.50565	3.42805	0.93136	1.12889	0.87951	0.22376	0.21734	0.20808	0.0877	0.07194	0.0772
797	38.7211	42.4115	15.8526	25.2369	15.8495	9.94063	4.89315	5.50575	3.41808	0.93028	1.13118	0.87616	0.22301	0.2175	0.2064	0.08779	0.07139	0.07692
798	38.7827	42.4177	15.8554	25.2142	15.8502	9.93436	4.88626	5.49176	3.41445	0.93094	1.12958	0.87433	0.22302	0.21699	0.20563	0.08848	0.07023	0.07633
799	38.779	42.4102	15.858	25.1783	15.8868	9.93036	4.8916	5.47784	3.41148	0.93174	1.12656	0.87662	0.22309	0.21738	0.20677	0.09095	0.06983	0.07616
800	38.8585	42.5178	15.8618	25.1695	15.8996	9.94485	4.89114	5.47766	3.40807	0.9319	1.12075	0.87654	0.22249	0.21789	0.20641	0.09138	0.07002	0.07663
801	38.8373	42.5666	15.8495	25.189	15.8769	9.93719	4.88039	5.47566	3.40297	0.93286	1.12039	0.87593	0.22256	0.21873	0.20664	0.09045	0.07042	0.07591
802	38.7838	42.601	15.8442	25.1952	15.8499	9.93329	4.87467	5.47791	3.3975	0.93161	1.11864	0.87446	0.22199	0.21831	0.20562	0.08993	0.0707	0.07466
803	38.7034	42.5827	15.8044	25.2083	15.8293	9.91899	4.87336	5.47423	3.39836	0.93143	1.12144	0.87411	0.2215	0.21833	0.20559	0.08915	0.06997	0.07481
804	38.7206	42.6284	15.8125	25.2169	15.8698	9.90691	4.87343	5.47455	3.39299	0.92795	1.12396	0.87274	0.22171	0.21864	0.20507	0.089	0.06956	0.07576
805	38.7273	42.6109	15.8185	25.2283	15.9092	9.90433	4.87122	5.476	3.38546	0.92709	1.12355	0.87202	0.22228	0.21903	0.20645	0.0888	0.06942	0.07522
806	38.7073	42.6014	15.8404	25.235	15.9152	9.89588	4.87147	5.46934	3.38387	0.92606	1.12648	0.87331	0.22275	0.21991	0.20708	0.08907	0.0701	0.07506
807	38.5883	42.5886	15.8706	25.2026	15.8767	9.87613	4.87265	5.46504	3.38142	0.92447	1.11997	0.87448	0.22222	0.21817	0.20785	0.08913	0.06933	0.0735
808	38.5602	42.6409	15.8549	25.1654	15.8738	9.87488	4.8746	5.4694	3.38526	0.92473	1.11991	0.87217	0.21982	0.21687	0.20638	0.08865	0.0681	0.07433
809	38.5747	42.7002	15.855	25.1419	15.8911	9.86323	4.88083	5.47371	3.3894	0.92813	1.11646	0.87158	0.21927	0.21509	0.20642	0.08908	0.06825	0.07506
810	38.6468	42.6524	15.8039	25.1374	15.8867	9.88074	4.87696	5.47494	3.40055	0.92978	1.11847	0.86953	0.2202	0.21556	0.20535	0.08846	0.06899	0.07651
811	38.6281	42.6384	15.7994	25.154	15.8349	9.87521	4.87223	5.47864	3.40138	0.92892	1.11771	0.86991	0.22191	0.21525	0.20745	0.08953	0.06922	0.07551
812	38.6262	42.599	15.7835	25.1446	15.799	9.89712	4.87148	5.47689	3.39408	0.92235	1.11887	0.86875	0.21729	0.21539	0.2061	0.08989	0.0687	0.07485
813	38.636	42.566	15.7875	25.1346	15.7988	9.89466	4.87125	5.48157	3.38925	0.92344	1.118	0.86999	0.21786	0.21556	0.20617	0.09046	0.06757	0.07395
814	38.7754	42.5836	15.7835	25.1227	15.8311	9.90124	4.866	5.46875	3.38401	0.92281	1.11845	0.86949	0.21934	0.2152	0.20479	0.08986	0.06734	0.0745
815	38.7479	42.6304	15.7917	25.1277	15.8214	9.87501	4.85359	5.46639	3.38463	0.92564	1.11661	0.86952	0.22395	0.21562	0.20626	0.08925	0.06903	0.07452
816	38.7149	42.6868	15.7994	25.1057	15.8016	9.88149	4.84725	5.46654	3.38627	0.92207	1.11709	0.86746	0.2233	0.21611	0.20691	0.08991	0.07028	0.07727
817	38.5948	42.6774	15.8161	25.0894	15.7507	9.87779	4.84496	5.46469	3.38525	0.91988	1.11486	0.86672	0.22294	0.21704	0.20632	0.08852	0.07061	0.07638
818	38.4976	42.6711	15.793	25.0835	15.7991	9.87464	4.8456	5.46183	3.38124	0.91763	1.11523	0.86613	0.22362	0.21622	0.20625	0.08976	0.0698	0.07535
819	38.4181	42.663	15.7765	25.1	15.8133	9.86405	4.84809	5.45612	3.37129	0.91995	1.11338	0.86491	0.22279	0.21603	0.20606	0.08919	0.06874	0.07413
820	38.3596	42.6499	15.75	25.0789	15.8449	9.85826	4.85161	5.45283	3.37036	0.91993	1.11534	0.86389	0.22231	0.21625	0.20577	0.09059	0.06914	0.0746
821	38.4294	42.5988	15.7454	25.0553	15.7807	9.86633	4.84432	5.45288	3.36226	0.91957	1.10952	0.86064	0.2204	0.21755	0.20617	0.09009	0.06836	0.07655
822	38.5081	42.6585	15.7192	25.0353	15.7691	9.86172	4.8386	5.44334	3.35979	0.9162	1.10707	0.86075	0.22119	0.21782	0.20414	0.08971	0.06807	0.07637
823	38.5621	42.6943	15.7082	25.0647	15.7574	9.83357	4.83117	5.43271	3.35436	0.91355	1.10398	0.86076	0.21822	0.21673	0.20353	0.08834	0.06754	0.07731
824	38.5387	42.7413	15.6942	25.0843	15.8207	9.80615	4.83328	5.42355	3.35281	0.91172	1.10448	0.86308	0.21985	0.2163	0.20479	0.08761	0.06691	0.07637
825	38.4904	42.6745	15.7083	25.0884	15.8407	9.80227	4.83147	5.41587	3.34616	0.90969	1.10557	0.86341	0.21849	0.2157	0.20708	0.08733	0.06794	0.07572
826	38.4401	42.6544	15.7332	25.0759	15.8415	9.80274	4.81816	5.41075	3.33381	0.90921	1.1042	0.85989	0.22126	0.21632	0.20737	0.08791	0.06834	0.07591
827	38.4285	42.6337	15.7493	25.0677	15.7954	9.82187	4.817	5.41058	3.33326	0.90823	1.10457	0.85875	0.22032	0.21667	0.20434	0.08824	0.0695	0.076
828	38.4442	42.7057	15.7187	25.0716	15.796	9.80567	4.81687	5.40961	3.33537	0.90678	1.10392	0.85606	0.22284	0.21538	0.20491	0.08952	0.06886	0.0757
829	38.399	42.694	15.6752	25.0513	15.7878	9.81108	4.81979	5.41186	3.33643	0.90597	1.10171	0.85693	0.22312	0.21568	0.20561	0.09072	0.06941	0.0763
830	38.3814	42.7346	15.6555	25.0417	15.7678	9.78262	4.81075	5.40793	3.32742	0.90477	1.10134	0.85612	0.22336	0.21673	0.20683	0.09043	0.06934	0.07658
831	38.3835	42.7467	15.688	25.0626	15.7596	9.78044	4.80119	5.40991	3.32079	0.90605	1.10011	0.8544	0.22165	0.2168	0.20568	0.09057	0.06901	0.07776
832	38.4126	42.7825	15.6982	25.0685	15.7612	9.76387	4.80574	5.41652	3.32268	0.90416	1.10111	0.85169	0.21879	0.21679	0.20628	0.08916	0.06873	0.07704
833	38.4388	42.7509	15.727	25.1215	15.7898	9.76652	4.81044	5.41143	3.32793	0.90269	1.09955	0.85222	0.21884	0.21725	0.20594	0.09094	0.06895	0.07722
834	38.4511	42.6537	15.7134	25.083	15.7811	9.76485	4.81788	5.40597	3.32756	0.90017	1.09871	0.85018	0.21861	0.21762	0.20507	0.09109	0.06911	0.0774
835	38.4876	42.579	15.7106	25.089	15.7915	9.77438	4.82403	5.40143	3.33364	0.90307	1.09619	0.85364	0.2216	0.21733	0.20342	0.09265	0.06778	0.07685
836	38.5393	42.5973	15.6761	25.0551	15.7792	9.78392	4.81479	5.39939	3.32979	0.90341	1.09493	0.8502	0.22134	0.21453	0.20443	0.09076	0.0657	0.07702
837	38.4979	42.5754	15.6571	25.1281	15.7536	9.78958	4.80529	5.39415	3.32941	0.90312	1.09257	0.85195	0.22092	0.21457	0.20539	0.09061	0.06752	0.07621
838	38.494	42.5881	15.6608	25.1298	15.7288	9.78624	4.79176	5.38961	3.32459	0.90136	1.09673	0.84747	0.21891	0.21359	0.20539	0.08966	0.06811	0.0758
839	38.3421	42.4556	15.6679	25.1035	15.7314	9.781	4.79607	5.38215	3.32291	0.90071	1.09909	0.84987	0.22009	0.21377	0.20507	0.09023	0.06948	0.07643
840	38.3371	42.4594	15.6828	25.001	15.7442	9.76656	4.79283	5.38456	3.31905	0.90035	1.10072	0.84905	0.22082	0.21329	0.20437	0.08904	0.0667	0.07647
841	38.2497	42.3695	15.6843	24.9842	15.729	9.77128	4.79774	5.38159	3.31035	0.9002	1.09697	0.85152	0.222	0.21235	0.20113	0.08852	0.06726	0.07728
842	38.3571	42.402	15.6868	25.0098	15.7013	9.76955	4.79194	5.38622	3.30679	0.90226	1.09628	0.84988	0.21959	0.2142	0.20207	0.08873	0.06852	0.07547
843	38.3339	42.4174	15.6848	25.0735	15.6819	9.76337	4.79497	5.39102	3.30547	0.90298	1.0953	0.85057	0.21725	0.21476	0.20315	0.08888	0.07013	0.07466
844	38.364	42.4682	15.6848	25.1247	15.7369	9.76437	4.7942	5.39208	3.31107	0.90238	1.09574	0.84855	0.21822	0.21716	0.20551	0.08739	0.06885	0.0751
845	38.3077	42.4274	15.6842	25.1165	15.7749	9.77786	4.80026	5.39563	3.3121	0.89907	1.09046	0.84751	0.21984	0.21632	0.20376	0.08647	0.06752	0.07432
846	38.3772	42.4524	15.6936	25.1261	15.7731	9.78901	4.79391	5.39007	3.31188	0.89967	1.09097	0.84744	0.22142	0.21555	0.202	0.08628	0.0675	0.07543
847	38.3438	42.4972	15.6943	25.1155	15.7167	9.78841	4.78399	5.38899	3.30942	0.89711	1.09119	0.84747	0.21947	0.21389	0.20484	0.08785	0.06861	0.07421
848	38.3946	42.5127	15.7054	25.1139	15.6871	9.79135	4.77575	5.37956	3.31025	0.89829	1.09595	0.84642	0.21932	0.21287	0.20562	0.08734	0.06847	0.07454
849	38.3963	42.5153	15.6962	25.1007	15.683	9.7851	4.77956	5.37133	3.31439	0.89764	1.09628	0.84676	0.21989	0.21285	0.20652	0.08886	0.069	0.07519
850	38.4169	42.5609	15.6957	25.0456	15.6778	9.78004	4.78228	5.36967	3.31403	0.89747	1.092	0.84631	0.22035	0.21266	0.2049	0.08893	0.06841	0.07461
851	38.394	42.6289	15.6991	25.0241	15.6469	9.7694	4.77632	5.38224	3.31849	0.89704	1.09152	0.84396	0.21941	0.21225	0.2029	0.0902	0.06903	0.07603
852	38.3181	42.504	15.7257	25.0407	15.6402	9.77117	4.77672	5.38507	3.31236	0.89508	1.08658	0.84177	0.21946	0.21269	0.20188	0.08859	0.06836	0.07444
853	38.3574	42.4681	15.7234	25.0565	15.6306	9.77728	4.77956	5.38651	3.31567	0.89403	1.0897	0.84278	0.21875	0.21261	0.20172	0.08743	0.06864	0.0745
854	38.3963	42.4739	15.6858	25.1043	15.6303	9.77891	4.77777	5.37621	3.31161	0.89161	1.08873	0.84495	0.21927	0.21276	0.20325	0.08718	0.06925	0.07351
855	38.3933	42.5875	15.6581	25.0692	15.6166	9.77582	4.77411	5.37863	3.31474	0.89489	1.09141	0.84517	0.21881	0.21447	0.20601	0.08816	0.06935	0.07429
856	38.3719	42.5748	15.6399	25.1195	15.6353	9.76583	4.76753	5.37112	3.30663	0.89376	1.09276	0.84327	0.21956	0.21542	0.20406	0.08807	0.06898	0.07537
857	38.3394	42.5927	15.6581	25.0998	15.6138	9.75033	4.7791	5.37057	3.30263	0.89384	1.09279	0.84189	0.21923	0.21468	0.20404	0.08892	0.06887	0.07577
858	38.3714	42.6474	15.6359	25.1074	15.5788	9.74657	4.77001	5.36265	3.29434	0.8885	1.0935	0.84131	0.22117	0.21443	0.20248	0.09111	0.06852	0.07543
859	38.3632	42.6342	15.6457	25.0893	15.5524	9.74008	4.77593	5.36447	3.30112	0.89139	1.09225	0.8444	0.22046	0.2148	0.20551	0.09319	0.0702	0.07679
860	38.3252	42.5839	15.647	25.0634	15.5628	9.73797	4.76188	5.35319	3.29743	0.89529	1.09069	0.84404	0.22275	0.21677	0.20673	0.09345	0.07012	0.07585
861	38.3699	42.5692	15.6723	25.0568	15.595	9.74152	4.76842	5.35864	3.2987	0.89703	1.08702	0.84326	0.22221	0.21464	0.20697	0.09082	0.07131	0.07541
862	38.3195	42.5712	15.6853	25.0447	15.6107	9.73869	4.75905	5.35541	3.28559	0.89483	1.08181	0.84077	0.22217	0.21541	0.20633	0.0898	0.07104	0.07498
863	38.315	42.67	15.6968	25.0356	15.6112	9.73913	4.75673	5.3548	3.28664	0.8908	1.08177	0.84068	0.21959	0.21547	0.20568	0.08937	0.07138	0.07719
864	38.2683	42.6574	15.6914	25.0295	15.6028	9.72976	4.75066	5.34168	3.28318	0.88749	1.08186	0.84213	0.21932	0.21549	0.2049	0.0902	0.07294	0.07875
865	38.2298	42.7044	15.6951	25.0249	15.5721	9.73576	4.75227	5.34201	3.28215	0.88816	1.08377	0.84116	0.21931	0.21451	0.20582	0.09204	0.07172	0.07864
866	38.1799	42.6372	15.6925	25.0339	15.558	9.73239	4.7534	5.34114	3.28041	0.88954	1.08058	0.84164	0.21903	0.21411	0.20441	0.0915	0.07156	0.07732
867	38.0988	42.6517	15.6925	25.0309	15.5631	9.7418	4.75544	5.34771	3.28568	0.89003	1.08149	0.83909	0.21742	0.21523	0.20458	0.09068	0.06898	0.07618
868	38.1405	42.6778	15.6629	24.9913	15.5553	9.73315	4.75421	5.33358	3.27942	0.88933	1.07802	0.83725	0.21731	0.21356	0.20322	0.08754	0.07024	0.07586
869	38.1471	42.6939	15.6324	25.0047	15.5518	9.72746	4.75256	5.33522	3.26818	0.88616	1.07894	0.837	0.21901	0.21474	0.20252	0.08817	0.06857	0.07517
870	38.1142	42.615	15.6126	24.9979	15.5282	9.71623	4.74818	5.32249	3.26314	0.88722	1.07564	0.83484	0.21882	0.21442	0.20282	0.08891	0.06927	0.07471
871	38.0958	42.6366	15.602	25.014	15.5063	9.70214	4.73257	5.33204	3.26579	0.88569	1.07771	0.83382	0.21988	0.21517	0.20374	0.09087	0.06882	0.07459
872	38.0868	42.6549	15.6034	24.9895	15.5107	9.69095	4.72635	5.32334	3.26954	0.88599	1.077	0.83518	0.21806	0.21431	0.20331	0.0903	0.07017	0.07544
873	38.1061	42.6024	15.5989	24.9954	15.5067	9.67303	4.72121	5.32852	3.26086	0.88259	1.07652	0.83507	0.21909	0.21555	0.20479	0.08928	0.06896	0.07536
874	38.1436	42.5121	15.5902	25.0022	15.5351	9.66924	4.72789	5.32118	3.25855	0.88344	1.07682	0.83203	0.21751	0.2155	0.20234	0.08921	0.06878	0.0756
875	38.1152	42.535	15.5887	24.9891	15.5099	9.66374	4.72514	5.32472	3.25712	0.88122	1.0744	0.8282	0.21646	0.21322	0.204	0.08923	0.06874	0.07578
876	38.1222	42.6566	15.5806	24.9638	15.5074	9.65944	4.71905	5.31815	3.25923	0.88144	1.07407	0.83067	0.21654	0.21298	0.20076	0.08998	0.07089	0.07616
877	38.0584	42.6818	15.5892	24.9706	15.4885	9.65105	4.71467	5.31153	3.26052	0.87812	1.07254	0.83359	0.21836	0.21298	0.20138	0.08841	0.07051	0.07564
878	38.0766	42.6088	15.5834	24.9659	15.4859	9.64823	4.71335	5.30741	3.25009	0.87619	1.07029	0.83202	0.22047	0.21361	0.19906	0.08889	0.07028	0.07562
879	38.028	42.5765	15.589	24.9531	15.4829	9.64516	4.7171	5.30653	3.24923	0.87538	1.07249	0.82947	0.21958	0.21241	0.19919	0.08901	0.06822	0.07579
880	37.9676	42.5196	15.5768	24.9138	15.4441	9.6489	4.70547	5.29575	3.2465	0.8772	1.07199	0.82892	0.21939	0.21277	0.19989	0.0905	0.06878	0.07553
881	37.935	42.5115	15.568	24.9188	15.4252	9.64171	4.70107	5.28449	3.25115	0.87678	1.07644	0.8286	0.21955	0.21427	0.20067	0.08952	0.06783	0.07558
882	37.9512	42.5291	15.5578	24.9242	15.4229	9.64198	4.69151	5.27437	3.24705	0.87541	1.07227	0.82744	0.21854	0.21356	0.20138	0.08733	0.06732	0.07486
883	37.9956	42.573	15.5554	24.9461	15.4394	9.64057	4.69107	5.27695	3.24059	0.87301	1.06997	0.8233	0.21694	0.2141	0.19968	0.08696	0.06643	0.07356
884	37.986	42.6535	15.5434	24.9631	15.4283	9.6383	4.68474	5.26762	3.22841	0.87188	1.06443	0.82184	0.21605	0.21375	0.19995	0.08696	0.06719	0.07253
885	37.9787	42.7037	15.5545	24.946	15.416	9.64027	4.68147	5.27142	3.2221	0.87445	1.06458	0.82074	0.21644	0.21569	0.20073	0.08835	0.06767	0.07162
886	37.9875	42.7147	15.5485	24.9105	15.419	9.63508	4.68635	5.27033	3.22549	0.87456	1.06321	0.82475	0.21918	0.21444	0.20125	0.08799	0.068	0.07352
887	37.9594	42.6412	15.5501	24.921	15.4395	9.64011	4.68934	5.27222	3.22981	0.87455	1.06686	0.8242	0.21879	0.2133	0.20157	0.09016	0.06765	0.07303
888	37.9973	42.6748	15.5439	24.9311	15.4056	9.61911	4.68623	5.26819	3.22778	0.87347	1.06603	0.82302	0.21883	0.21237	0.20095	0.09035	0.0668	0.07327
889	37.9659	42.6983	15.5637	24.9616	15.3895	9.60736	4.6759	5.26595	3.22037	0.87301	1.06449	0.8199	0.21617	0.2114	0.20212	0.09005	0.0672	0.07313
890	38.0462	42.7879	15.5513	24.9096	15.3914	9.59109	4.67149	5.26391	3.22104	0.87286	1.05988	0.82273	0.21702	0.2113	0.2006	0.08891	0.06838	0.07427
891	38.0513	42.7457	15.5417	24.9251	15.4205	9.59159	4.67403	5.26453	3.21746	0.86795	1.05927	0.82229	0.21702	0.2102	0.20049	0.08779	0.0695	0.07531
892	38.0605	42.7385	15.5342	24.9545	15.442	9.59909	4.6821	5.25601	3.21426	0.86905	1.06294	0.82407	0.22058	0.21127	0.19985	0.08871	0.07048	0.07589
893	38.0084	42.6867	15.5426	24.9683	15.4459	9.60301	4.68463	5.25554	3.21429	0.87246	1.06298	0.8217	0.22091	0.2126	0.20095	0.08753	0.07018	0.07545
894	37.9919	42.6811	15.5401	24.9474	15.4439	9.60914	4.68	5.25081	3.2206	0.87337	1.06165	0.82217	0.22035	0.21498	0.20066	0.08966	0.07207	0.07493
895	37.9654	42.7633	15.5586	24.9161	15.4515	9.59092	4.67787	5.25767	3.22263	0.87099	1.06191	0.81935	0.21704	0.21636	0.20144	0.08971	0.07023	0.07425
896	37.9225	42.8411	15.5795	24.9229	15.4294	9.5862	4.67577	5.26261	3.22285	0.86654	1.06205	0.82168	0.21518	0.21611	0.20189	0.09004	0.07011	0.0741
897	37.9134	42.9262	15.5803	24.929	15.4208	9.58269	4.66925	5.25793	3.21306	0.86778	1.05923	0.82026	0.21518	0.21522	0.20227	0.08875	0.0698	0.0739
898	38.0126	42.9819	15.5752	24.9295	15.407	9.59631	4.65972	5.25193	3.20684	0.8657	1.06214	0.82175	0.21468	0.21416	0.20173	0.08822	0.07086	0.07356
899	38.1192	43.0157	15.5773	24.9029	15.3905	9.59605	4.66779	5.25488	3.20326	0.86543	1.06206	0.81805	0.2158	0.21383	0.20139	0.08899	0.06988	0.07201
900	38.1172	43.0216	15.5948	24.9054	15.4049	9.59669	4.66656	5.25575	3.20231	0.86372	1.06639	0.81938	0.2166	0.21438	0.20188	0.0886	0.06911	0.07228
901	38.0457	42.9905	15.5877	24.9249	15.3989	9.59494	4.67378	5.25181	3.20353	0.86338	1.05856	0.81668	0.21557	0.21432	0.20173	0.08927	0.06793	0.07257
902	37.9352	42.9707	15.5919	24.9059	15.4433	9.60122	4.66486	5.24269	3.20565	0.8611	1.05469	0.81784	0.2154	0.21461	0.20272	0.08813	0.06773	0.0753
903	37.962	43.0211	15.6116	24.9286	15.447	9.61136	4.67164	5.23279	3.209	0.85943	1.05389	0.81492	0.21582	0.21296	0.19994	0.08833	0.06716	0.07573
904	37.9957	42.9944	15.6237	24.8903	15.4416	9.59324	4.6743	5.23134	3.2092	0.85884	1.05503	0.81883	0.21695	0.21255	0.19849	0.08826	0.06744	0.07562
905	38.0487	43.1039	15.6064	24.9647	15.4075	9.57934	4.66737	5.22852	3.20289	0.85756	1.05755	0.816	0.21621	0.21187	0.19671	0.08765	0.06704	0.07539
906	37.9871	43.0901	15.5885	24.9566	15.3786	9.56878	4.66367	5.22957	3.20022	0.85922	1.0566	0.81645	0.21621	0.21197	0.19822	0.08758	0.0681	0.07552
907	37.9533	43.1037	15.5977	24.9659	15.3737	9.56571	4.65591	5.23241	3.19555	0.85887	1.05264	0.81491	0.21655	0.21297	0.20051	0.08675	0.06804	0.07515
908	37.9717	43.0617	15.6128	24.9466	15.3839	9.5706	4.65802	5.2239	3.19632	0.86232	1.05411	0.81291	0.2171	0.21328	0.20143	0.08818	0.06876	0.07601
909	38.0204	43.0431	15.6335	24.9283	15.3751	9.55182	4.65755	5.22441	3.19949	0.86051	1.05231	0.81691	0.21833	0.21473	0.20164	0.08917	0.06752	0.07651
910	37.9824	43.1348	15.6424	24.9502	15.3661	9.5744	4.65637	5.21242	3.20211	0.85903	1.05319	0.81519	0.21816	0.21391	0.19993	0.09058	0.06781	0.07598
911	37.9151	43.0723	15.6278	24.9668	15.3585	9.57237	4.65699	5.21168	3.20019	0.85741	1.05053	0.81563	0.21889	0.2125	0.19959	0.09072	0.06708	0.07339
912	37.852	43.0019	15.6263	24.9898	15.3371	9.5797	4.65569	5.2068	3.18921	0.85752	1.05192	0.8114	0.2185	0.2108	0.19971	0.09061	0.06812	0.07259
913	37.8959	42.971	15.6049	24.9625	15.3421	9.56703	4.64773	5.20367	3.18805	0.85844	1.05216	0.80988	0.2171	0.20917	0.19902	0.0887	0.06712	0.07217
914	37.852	42.9984	15.6275	24.9489	15.3638	9.56551	4.64885	5.20603	3.18823	0.85741	1.05157	0.80908	0.21573	0.21089	0.1988	0.08843	0.06842	0.07316
915	37.8435	43.0755	15.6156	24.9515	15.3941	9.58026	4.64692	5.20419	3.1926	0.85844	1.0488	0.80819	0.21383	0.21152	0.19832	0.08708	0.06722	0.07433
916	37.7215	43.0289	15.6175	24.9491	15.4091	9.58072	4.65484	5.20099	3.18726	0.85797	1.04866	0.80575	0.21649	0.21403	0.19859	0.08788	0.06752	0.07506
917	37.8189	43.0625	15.5965	24.9597	15.38	9.57908	4.65115	5.19929	3.18704	0.85558	1.05023	0.80787	0.21689	0.21149	0.19827	0.08774	0.06753	0.07502
918	37.837	43.1013	15.5824	24.9391	15.3767	9.57669	4.64521	5.19469	3.18361	0.85475	1.04925	0.80818	0.21767	0.21141	0.19895	0.08932	0.06898	0.07361
919	38.0511	43.1884	15.5494	24.9669	15.3531	9.56315	4.64263	5.20297	3.1803	0.85067	1.04763	0.80987	0.21869	0.21119	0.20001	0.08845	0.07058	0.07417
920	37.9516	43.2042	15.5538	24.9334	15.351	9.5665	4.63648	5.19581	3.17436	0.85335	1.04384	0.80818	0.21996	0.21406	0.20107	0.08946	0.07117	0.07562
921	37.9664	43.1831	15.5534	24.9463	15.3462	9.56301	4.65047	5.19426	3.17341	0.85046	1.04214	0.80952	0.21829	0.21431	0.19901	0.08967	0.07063	0.07481
922	37.7856	43.1236	15.5636	24.939	15.3355	9.57315	4.64531	5.19199	3.17868	0.85393	1.04265	0.81121	0.21505	0.21383	0.19862	0.09115	0.07089	0.07408
923	37.8037	43.1339	15.5619	24.9531	15.3157	9.55495	4.64454	5.19861	3.18502	0.8502	1.04322	0.81375	0.21434	0.21256	0.19769	0.08988	0.0712	0.07291
924	37.6894	43.1124	15.5531	24.9407	15.3192	9.53453	4.62521	5.20685	3.18616	0.85108	1.04558	0.81139	0.21585	0.21195	0.20067	0.08984	0.07059	0.07403
925	37.6765	43.1071	15.2532	24.8786	15.3162	9.52677	4.62427	5.21126	3.1833	0.85103	1.04324	0.80991	0.21673	0.21185	0.20087	0.08859	0.06959	0.07379
926	37.6451	43.0934	14.5953	24.8446	15.3338	9.5336	4.62317	5.20227	3.17631	0.85137	1.04161	0.80778	0.21698	0.21266	0.20115	0.08957	0.06854	0.07493
927	37.7598	43.1144	13.9327	24.873	15.3071	9.51852	4.62336	5.19149	3.16604	0.84856	1.04125	0.80683	0.21556	0.21312	0.19935	0.08863	0.0679	0.07416
928	37.8163	43.1547	13.5566	24.8931	15.2993	9.51591	4.61925	5.1755	3.15862	0.84614	1.04427	0.80663	0.21641	0.21316	0.20121	0.0902	0.06743	0.07614
929	37.8659	43.1889	13.5023	24.9318	15.2791	9.51486	4.61364	5.17231	3.15233	0.84656	1.04155	0.80678	0.21617	0.21347	0.19954	0.08946	0.06732	0.07399
930	37.8378	43.2554	13.4626	24.8986	15.2697	9.5394	4.60647	5.17283	3.1507	0.847	1.0401	0.80788	0.21677	0.21231	0.19974	0.08952	0.06809	0.07508
931	37.8352	43.3322	13.4546	24.9196	15.2633	9.54044	4.59684	5.17578	3.15172	0.84857	1.03885	0.80763	0.21667	0.21136	0.19954	0.08993	0.06921	0.07454
932	37.8039	43.3999	13.4599	24.9155	15.2747	9.53249	4.60086	5.1721	3.15275	0.84977	1.03944	0.80664	0.21524	0.21031	0.19986	0.08881	0.0687	0.075
933	37.7718	43.3662	13.4665	24.9107	15.2984	9.52016	4.60237	5.1645	3.15358	0.84946	1.03705	0.80468	0.21531	0.21053	0.20216	0.08908	0.06789	0.07529
934	37.6886	43.3357	13.4461	24.8837	15.3115	9.52114	4.61067	5.16038	3.15419	0.84579	1.03285	0.80134	0.21333	0.21222	0.19903	0.08905	0.06776	0.0738
935	37.6395	43.2244	13.4505	24.8769	15.2997	9.51955	4.60612	5.1627	3.15017	0.84175	1.03767	0.80004	0.2138	0.2114	0.19876	0.09018	0.06726	0.07485
936	37.5172	43.2585	13.4242	24.8768	15.2858	9.50883	4.61279	5.16349	3.15416	0.84335	1.03888	0.80151	0.21554	0.21181	0.19665	0.0906	0.06791	0.07392
937	37.5121	43.2144	13.3964	24.908	15.268	9.48698	4.60923	5.16068	3.15344	0.84428	1.03971	0.80068	0.21693	0.20902	0.19853	0.08906	0.06747	0.07506
938	37.5013	43.2437	13.3515	24.8658	15.2496	9.47016	4.60009	5.15316	3.15619	0.84815	1.03827	0.79988	0.21864	0.20979	0.20048	0.08745	0.06833	0.07483
939	37.5234	43.1693	13.343	24.8605	15.2256	9.46359	4.58834	5.14242	3.15275	0.84478	1.03642	0.79756	0.21538	0.20936	0.20028	0.08578	0.06774	0.07638
940	37.4498	43.1394	13.3463	24.861	15.1991	9.46883	4.58098	5.12834	3.14594	0.84173	1.03634	0.79944	0.21495	0.21168	0.19889	0.08694	0.06844	0.07511
941	37.4668	43.1745	13.3478	24.8939	15.1857	9.47487	4.58385	5.12569	3.14077	0.83758	1.03125	0.79805	0.21273	0.21059	0.19793	0.08841	0.06922	0.07416
942	37.5004	43.2456	13.3438	24.8645	15.1737	9.47198	4.58413	5.12558	3.13625	0.83652	1.0311	0.79814	0.21472	0.21113	0.19816	0.08973	0.06973	0.07388
943	37.4989	43.2541	13.3407	24.8463	15.1927	9.45678	4.58234	5.12978	3.13256	0.83517	1.03232	0.79525	0.21413	0.2104	0.19805	0.08815	0.06992	0.07409
944	37.4942	43.2512	13.3242	24.8294	15.1897	9.43589	4.57328	5.11846	3.12689	0.83405	1.03431	0.79438	0.21515	0.21124	0.19853	0.08906	0.06924	0.07623
945	37.4134	43.2778	13.3005	24.8511	15.1677	9.43358	4.56938	5.10806	3.12177	0.83363	1.03479	0.79275	0.21625	0.2125	0.19726	0.0879	0.06932	0.07639
946	37.3931	43.3135	13.2789	24.8318	15.1396	9.43833	4.56219	5.09884	3.12096	0.83507	1.0315	0.79525	0.21734	0.21309	0.19708	0.08809	0.06814	0.07598
947	37.3421	43.2799	13.2745	24.8173	15.1442	9.44549	4.55903	5.10228	3.1169	0.83611	1.0286	0.79514	0.21598	0.21234	0.19502	0.08665	0.06772	0.07463
948	37.3634	43.1921	13.2691	24.7991	15.1432	9.44354	4.55997	5.10787	3.11602	0.83565	1.02744	0.79498	0.2154	0.21118	0.19575	0.08622	0.06827	0.07352
949	37.4556	43.1577	13.2375	24.8154	15.1463	9.42331	4.56367	5.11129	3.11423	0.83576	1.02912	0.79267	0.21483	0.2101	0.19726	0.08618	0.06874	0.07404
950	37.4398	43.1392	13.2159	24.8109	15.1077	9.41452	4.5565	5.11014	3.11582	0.83373	1.02909	0.79046	0.21569	0.21108	0.19775	0.08702	0.06918	0.07148
951	37.4564	43.1767	13.2023	24.8002	15.1118	9.40794	4.54649	5.10436	3.11462	0.83134	1.02546	0.79004	0.21556	0.20807	0.19931	0.08814	0.06846	0.07131
952	37.3975	43.2563	13.203	24.7483	15.1148	9.42027	4.55391	5.09923	3.11458	0.83117	1.02494	0.79113	0.21604	0.20912	0.19732	0.08879	0.06798	0.07254
953	37.379	43.2711	13.2138	24.7233	15.1224	9.42031	4.55556	5.09816	3.11413	0.83278	1.02541	0.78974	0.21615	0.20915	0.19934	0.08824	0.06763	0.07354
954	37.3052	43.2513	13.2047	24.7417	15.1283	9.41233	4.56124	5.09408	3.10932	0.83732	1.02667	0.79065	0.21523	0.2128	0.19829	0.08715	0.06771	0.0735
955	37.2536	43.2398	13.209	24.7649	15.1125	9.41497	4.55821	5.08852	3.09951	0.83864	1.02358	0.78963	0.21479	0.21194	0.19976	0.08691	0.0674	0.07362
956	37.2448	43.357	13.2105	24.7973	15.1195	9.41738	4.55673	5.08678	3.09641	0.83411	1.02264	0.79094	0.21384	0.21163	0.19875	0.08697	0.06728	0.07443
957	37.267	43.4261	13.2093	24.7936	15.1227	9.40916	4.55404	5.08398	3.0986	0.83	1.02622	0.78797	0.21505	0.2103	0.19831	0.08825	0.06675	0.07496
958	37.3469	43.5018	13.2137	24.801	15.1079	9.39635	4.53656	5.08568	3.10217	0.82634	1.02496	0.787	0.21489	0.21023	0.19726	0.0874	0.06872	0.07338
959	37.3568	43.4572	13.1936	24.8152	15.0944	9.3887	4.54093	5.06911	3.10572	0.82825	1.02437	0.78697	0.21554	0.2092	0.19689	0.08774	0.07018	0.07593
960	37.3523	43.4534	13.2041	24.8017	15.0883	9.40385	4.53272	5.07169	3.10293	0.82829	1.01787	0.78621	0.21448	0.20838	0.1976	0.08762	0.07066	0.07558
961	37.2835	43.447	13.1939	24.8104	15.0845	9.40359	4.53333	5.07704	3.10048	0.82793	1.02124	0.7873	0.21644	0.20862	0.19787	0.08788	0.06873	0.07679
962	37.1963	43.4678	13.2266	24.7998	15.0854	9.40324	4.53388	5.0939	3.09601	0.82892	1.02092	0.78821	0.21574	0.20937	0.19681	0.08759	0.0678	0.07538
963	37.1548	43.4445	13.209	24.8019	15.0944	9.39018	4.53638	5.09013	3.09808	0.82979	1.02374	0.78974	0.21495	0.20891	0.19657	0.08781	0.06898	0.07476
964	37.172	43.4351	13.2182	24.7929	15.1029	9.38298	4.54081	5.07637	3.10215	0.82956	1.02111	0.78791	0.21311	0.20898	0.19733	0.08927	0.07	0.07392
965	37.199	43.4158	13.2042	24.7967	15.112	9.39459	4.53416	5.06228	3.09983	0.8279	1.01923	0.78664	0.21331	0.20855	0.19757	0.08851	0.06854	0.07327
966	37.2162	43.4651	13.205	24.8035	15.093	9.40384	4.53806	5.05895	3.09348	0.82822	1.01826	0.78842	0.21276	0.20924	0.19774	0.08868	0.06839	0.07527
967	37.1705	43.3935	13.1725	24.7399	15.088	9.40999	4.5336	5.0679	3.08483	0.82448	1.01817	0.78858	0.21268	0.20854	0.19734	0.08671	0.06699	0.07494
968	37.2092	43.5087	13.1422	24.6927	15.0938	9.40132	4.53145	5.06823	3.0824	0.82215	1.0158	0.78928	0.21284	0.20897	0.19748	0.08753	0.06855	0.07632
969	37.2239	43.4462	13.1191	24.6397	15.0827	9.40449	4.52755	5.06457	3.08588	0.81795	1.01544	0.78484	0.21343	0.20988	0.19504	0.08664	0.06706	0.07479
970	37.2017	43.5388	13.1262	24.6398	15.104	9.40333	4.5221	5.05524	3.09765	0.82129	1.01514	0.78455	0.21438	0.21094	0.19394	0.08701	0.06797	0.07509
971	37.1675	43.4986	13.1213	24.6288	15.061	9.38687	4.51576	5.06025	3.10194	0.82283	1.01935	0.78216	0.21514	0.20995	0.19389	0.08565	0.06728	0.07384
972	37.1664	43.5565	13.1242	24.6507	15.0379	9.37611	4.5134	5.06886	3.09984	0.82522	1.01737	0.7822	0.21538	0.21018	0.19551	0.08616	0.06768	0.07459
973	37.2223	43.5305	13.1076	24.6672	14.9929	9.37858	4.51141	5.0727	3.09028	0.82513	1.02007	0.78017	0.21419	0.21114	0.19659	0.08804	0.06778	0.07349
974	37.2063	43.4858	13.0871	24.6536	15.0164	9.37894	4.52064	5.06859	3.08206	0.82557	1.01562	0.78028	0.21351	0.21177	0.19768	0.08966	0.06782	0.07309
975	37.1592	43.4558	13.0958	24.6258	15.0392	9.37069	4.52334	5.06036	3.08387	0.82476	1.01708	0.78103	0.21522	0.21001	0.19788	0.08915	0.06817	0.07288
976	37.132	43.4337	13.1006	24.6322	15.0547	9.35469	4.52613	5.06012	3.08366	0.82486	1.01542	0.7832	0.21424	0.20878	0.19508	0.0882	0.06912	0.07457
977	37.1468	43.4487	13.1144	24.6294	15.0461	9.34571	4.51807	5.06036	3.08588	0.82564	1.01726	0.78497	0.2148	0.20882	0.19331	0.08814	0.06817	0.07526
978	37.1905	43.5019	13.1116	24.6481	15.0326	9.36179	4.50356	5.06525	3.08565	0.82566	1.01767	0.78286	0.21287	0.21097	0.19329	0.08897	0.06682	0.07355
979	37.1879	43.5345	13.1095	24.6179	15.0436	9.35737	4.50034	5.05537	3.08326	0.82373	1.01478	0.77984	0.21354	0.20992	0.19407	0.08847	0.06582	0.07348
980	37.1211	43.465	13.0902	24.6051	15.0394	9.37371	4.49557	5.04594	3.08247	0.82123	1.01396	0.77948	0.21462	0.21234	0.1961	0.08884	0.06655	0.07351
981	37.0796	43.4711	13.0603	24.5844	15.052	9.35707	4.50147	5.03722	3.0764	0.81902	1.01133	0.77932	0.21525	0.20976	0.19516	0.08768	0.06747	0.07475
982	37.0027	43.4687	13.0613	24.5833	15.03	9.33746	4.5049	5.04227	3.0768	0.82222	1.00894	0.78023	0.21501	0.20951	0.19821	0.08776	0.06761	0.07541
983	37.0935	43.5206	13.0532	24.6267	15.034	9.28518	4.51019	5.03735	3.07022	0.82329	1.0089	0.78112	0.21506	0.20688	0.19754	0.08767	0.06845	0.07576
984	37.0459	43.5074	13.0568	24.5966	15.0183	9.24279	4.50266	5.04251	3.06819	0.82519	1.01059	0.78296	0.21532	0.20935	0.19884	0.08776	0.06907	0.07659
985	37.0746	43.4289	13.0327	24.596	14.9979	9.21016	4.49508	5.03978	3.06234	0.82301	1.0092	0.77994	0.2157	0.2104	0.1986	0.08829	0.06856	0.07509
986	36.9175	43.3816	13.0274	24.5337	14.9874	9.2092	4.49231	5.04075	3.06718	0.81884	1.01117	0.77836	0.2155	0.21185	0.19796	0.08787	0.06813	0.07342
987	36.8901	43.3811	12.9943	24.5521	14.9814	9.19503	4.49404	5.03278	3.07011	0.81635	1.00996	0.77868	0.21628	0.21047	0.19709	0.0901	0.0682	0.07238
988	36.8297	43.3679	12.9829	24.5712	14.9725	9.1923	4.49463	5.02626	3.06858	0.81431	1.00832	0.77938	0.21667	0.21086	0.19575	0.08908	0.0689	0.07372
989	36.9003	43.4368	12.9611	24.6312	14.9555	9.16337	4.48948	5.02107	3.06586	0.81317	1.00477	0.77811	0.21498	0.21149	0.19604	0.08951	0.06808	0.07369
990	36.9143	43.3866	12.9572	24.5907	14.9201	9.14403	4.48524	5.02334	3.05715	0.81149	1.00464	0.77616	0.21425	0.21145	0.19523	0.08837	0.06714	0.07444
991	36.885	43.4333	12.953	24.5646	14.9239	9.12308	4.47344	5.0112	3.05737	0.81111	1.00882	0.77794	0.21383	0.21113	0.19569	0.08937	0.06562	0.07387
992	36.7905	43.3645	12.9541	24.5167	14.9325	9.11474	4.47158	5.01593	3.04674	0.81478	1.00744	0.7754	0.21494	0.20866	0.19609	0.08813	0.06622	0.07585
993	36.736	43.337	12.9808	24.5579	14.9453	9.10981	4.46989	5.00202	3.05026	0.81207	1.00357	0.77271	0.21488	0.20957	0.19554	0.08713	0.06604	0.07484
994	36.77	43.3633	12.9575	24.5435	14.9456	9.1042	4.47164	4.99771	3.04796	0.80985	1.00194	0.7723	0.21564	0.20872	0.19387	0.08667	0.06752	0.07444
995	36.8141	43.3521	12.9566	24.5191	14.9415	9.10047	4.4611	4.99149	3.04516	0.80898	1.00149	0.77426	0.21512	0.20956	0.19207	0.08655	0.06725	0.07408
996	36.7734	43.4051	12.9122	24.487	14.9114	9.09752	4.45375	4.99341	3.04144	0.81251	1.00417	0.77656	0.21406	0.20907	0.19275	0.08708	0.06838	0.07459
997	36.7997	43.4494	12.8953	24.5081	14.912	9.08606	4.44381	4.99562	3.0398	0.81608	1.00362	0.77672	0.21221	0.20999	0.19315	0.08762	0.06835	0.07466
998	36.8032	43.5285	12.8793	24.5233	14.8632	9.07131	4.44247	4.99853	3.04274	0.81089	1.00317	0.7733	0.2111	0.20924	0.19368	0.08911	0.06915	0.07312
999	36.81	43.5767	12.8947	24.5117	14.8925	9.06331	4.43767	4.99399	3.03603	0.81013	0.99958	0.77225	0.21246	0.20925	0.19313	0.08827	0.06773	0.07444
1000	36.742	43.5095	12.9059	24.4934	14.8884	9.05962	4.43779	4.9925	3.02702	0.80608	0.99451	0.77012	0.21299	0.20829	0.19319	0.08679	0.06768	0.07464
1001	36.7189	43.4063	12.8798	24.4745	14.9062	9.0569	4.43666	4.97754	3.02128	0.803	0.99271	0.76936	0.21275	0.20784	0.19388	0.0853	0.0671	0.07615
1002	36.7432	43.3465	12.8618	24.4884	14.8849	9.05266	4.43326	4.97129	3.01905	0.8023	0.99372	0.77039	0.21194	0.20791	0.19429	0.08549	0.06855	0.07359
1003	36.7785	43.3894	12.8456	24.474	14.8703	9.04298	4.43097	4.96922	3.01841	0.80174	0.99535	0.77036	0.21235	0.20785	0.1928	0.08508	0.06762	0.07417
1004	36.7182	43.4131	12.8568	24.5233	14.8771	9.03712	4.43049	4.965	3.0206	0.80604	0.99557	0.76976	0.21123	0.20916	0.19172	0.08481	0.06824	0.07307
1005	36.7268	43.4428	12.8558	24.5453	14.859	9.01736	4.42909	4.9574	3.01755	0.80459	0.99326	0.76704	0.21132	0.2092	0.19179	0.08556	0.06695	0.07438
1006	36.7457	43.4446	12.8615	24.5536	14.877	9.00102	4.43753	4.95084	3.02151	0.80553	0.99374	0.76677	0.21227	0.20895	0.19463	0.08714	0.06718	0.07284
1007	36.8117	43.4661	12.8603	24.5459	14.8438	8.9942	4.43154	4.94921	3.01564	0.80552	0.99236	0.76886	0.21376	0.20911	0.19473	0.08737	0.06729	0.07315
1008	36.866	43.5459	12.8551	24.5375	14.8528	8.99338	4.4246	4.95248	3.01336	0.80629	0.99148	0.7673	0.21218	0.20873	0.19417	0.08663	0.06753	0.07105
1009	36.8097	43.5744	12.8724	24.584	14.8418	9.01289	4.4072	4.95544	3.01115	0.80261	0.99162	0.76568	0.2113	0.20891	0.19284	0.08685	0.06809	0.07369
1010	36.877	43.7113	12.8737	24.5692	14.828	9.01917	4.40048	4.95094	3.00979	0.80136	0.99037	0.7638	0.2097	0.20954	0.19597	0.08781	0.06792	0.07274
1011	36.8394	43.7086	12.8837	24.5713	14.8365	9.02913	4.40063	4.95255	3.01496	0.79933	0.9904	0.76505	0.21114	0.20934	0.19539	0.08866	0.06731	0.07522
1012	36.8741	43.733	12.8759	24.5671	14.7871	9.0094	4.39974	4.94337	3.00537	0.80018	0.98791	0.76432	0.21231	0.20843	0.19596	0.08723	0.06692	0.07304
1013	36.8058	43.711	12.8891	24.5743	14.8223	9.00828	4.40177	4.95029	3.00344	0.80004	0.99243	0.76446	0.21376	0.20715	0.19176	0.08647	0.0669	0.07494
1014	36.7623	43.7172	12.8895	24.567	14.7957	8.99381	4.4011	4.94705	3.00296	0.80011	0.99152	0.76618	0.21396	0.20527	0.19139	0.08602	0.06831	0.07338
1015	36.7393	43.719	12.8821	24.559	14.8224	8.98992	4.40125	4.95262	3.00448	0.80031	0.99156	0.76486	0.21255	0.20781	0.19063	0.08708	0.06845	0.07504
1016	36.7749	43.7077	12.8679	24.5513	14.8193	8.96932	4.40347	4.94836	3.00696	0.79975	0.98872	0.76451	0.2144	0.20757	0.19249	0.08722	0.06789	0.07494
1017	36.8078	43.7452	12.8694	24.5587	14.8393	8.95978	4.3962	4.94715	3.00006	0.79634	0.98791	0.76172	0.21413	0.2104	0.19536	0.08778	0.06831	0.07561
1018	36.7811	43.7087	12.878	24.5512	14.842	8.96507	4.39868	4.94203	3.00235	0.79877	0.99017	0.76558	0.21337	0.20922	0.19495	0.08934	0.07093	0.07498
1019	36.73	43.6812	12.8952	24.5296	14.8143	8.9759	4.39492	4.94026	3.00026	0.79747	0.99075	0.76727	0.21359	0.21071	0.19344	0.08912	0.07048	0.0745
1020	36.6849	43.6147	12.8888	24.5335	14.8095	8.97346	4.40115	4.93561	3.0036	0.80084	0.99387	0.77221	0.21468	0.20808	0.19055	0.08839	0.07137	0.07746
1021	36.6322	43.5953	12.8627	24.517	14.8081	8.9744	4.39726	4.94151	3.00511	0.79722	0.98766	0.76839	0.21421	0.207	0.19123	0.08955	0.06787	0.07548
1022	36.6392	43.5906	12.8394	24.5554	14.8277	8.96535	4.3929	4.94445	3.0025	0.79777	0.98656	0.76738	0.2147	0.20445	0.18942	0.08919	0.06995	0.07761
1023	36.6159	43.5677	12.8336	24.5566	14.8278	8.97534	4.39079	4.952	2.99465	0.79917	0.98307	0.76223	0.21438	0.20555	0.19157	0.0914	0.06623	0.07438
1024	36.6402	43.6225	12.8359	24.5788	14.8449	8.97228	4.38785	4.95206	2.98693	0.79966	0.98702	0.76393	0.21499	0.20531	0.19242	0.09116	0.06538	0.07436
1025	36.5807	43.6239	12.8427	24.5818	14.8384	8.97506	4.3799	4.9481	2.98667	0.80089	0.99015	0.76206	0.21083	0.20664	0.19599	0.09349	0.06517	0.06975
1026	36.5718	43.3686	12.8573	24.6042	14.8382	8.96586	4.37877	4.93424	2.98291	0.80013	0.99405	0.76094	0.20959	0.20743	0.19599	0.09147	0.06902	0.06914
1027	36.5603	42.9947	12.859	24.5856	14.7582	8.97076	4.37902	4.92221	2.97636	0.79838	0.99336	0.76187	0.21235	0.20701	0.19218	0.08852	0.07023	0.07166
1028	36.5754	42.5922	12.8477	24.5846	14.6624	8.96486	4.37945	4.9098	2.96915	0.79312	0.98678	0.76236	0.21479	0.20548	0.18984	0.08626	0.06845	0.07515
1029	36.5945	42.4359	12.8402	24.5436	14.5673	8.95334	4.37614	4.90467	2.96877	0.78882	0.98288	0.76014	0.21431	0.20518	0.18994	0.08673	0.06396	0.07403
1030	36.5948	42.2951	12.8318	24.5271	14.5152	8.93793	4.37101	4.90989	2.96609	0.78864	0.9822	0.76082	0.2121	0.20628	0.19172	0.08621	0.06545	0.07366
1031	36.5544	42.2105	12.8363	24.5204	14.5173	8.93597	4.37808	4.91454	2.96269	0.7911	0.98442	0.76483	0.21164	0.20601	0.1915	0.08677	0.06742	0.07377
1032	36.532	42.0772	12.8101	24.5331	14.4727	8.9326	4.3734	4.92432	2.9551	0.79141	0.98294	0.76539	0.21219	0.20546	0.1884	0.08561	0.06733	0.07521
1033	36.5142	41.9803	12.8022	24.5436	14.4737	8.92289	4.36917	4.91106	2.95238	0.79035	0.98494	0.76455	0.21213	0.20445	0.18636	0.08511	0.06556	0.07508
1034	36.5378	41.8869	12.7853	24.5226	14.4499	8.90998	4.36221	4.90944	2.95038	0.79109	0.9832	0.75845	0.21266	0.20434	0.18698	0.08708	0.06436	0.07416
1035	36.5116	41.6739	12.7756	24.4922	14.4828	8.91245	4.35427	4.89412	2.95049	0.79036	0.98206	0.76009	0.21353	0.20465	0.1871	0.08575	0.06645	0.07464
1036	36.4662	41.4261	12.7583	24.5206	14.4537	8.91608	4.35625	4.89934	2.94366	0.78781	0.97794	0.75928	0.21343	0.20683	0.18753	0.08666	0.06748	0.07546
1037	36.3783	41.0136	12.7606	24.5162	14.4422	8.91831	4.35087	4.89203	2.93779	0.78413	0.97679	0.75885	0.21224	0.20946	0.18809	0.08365	0.06694	0.0757
1038	36.2769	40.7381	12.7504	24.5001	14.4157	8.91007	4.35583	4.8883	2.93351	0.78307	0.97378	0.75501	0.21231	0.2091	0.18805	0.0843	0.06754	0.07628
1039	36.2375	40.5354	12.7501	24.4078	14.4072	8.89776	4.34669	4.88389	2.9303	0.78447	0.97327	0.75219	0.21351	0.20903	0.18832	0.08443	0.06636	0.07488
1040	36.2223	40.4466	12.722	24.2512	14.3865	8.87821	4.3372	4.88024	2.92719	0.78438	0.97172	0.7553	0.21278	0.20748	0.18793	0.08584	0.06648	0.07471
1041	36.2416	40.4295	12.7162	24.076	14.3782	8.86982	4.32656	4.88467	2.92109	0.78227	0.97498	0.75686	0.21207	0.20643	0.18824	0.08719	0.06631	0.07498
1042	36.2453	40.3265	12.7189	23.9055	14.3842	8.86016	4.32574	4.87386	2.92127	0.77985	0.97372	0.75423	0.21072	0.20459	0.18896	0.087	0.06711	0.07636
1043	36.2901	40.2837	12.7181	23.8278	14.3887	8.85682	4.32503	4.87372	2.92079	0.77886	0.97503	0.75188	0.21248	0.20389	0.19012	0.08652	0.06635	0.07534
1044	36.2655	40.1935	12.687	23.8018	14.3676	8.83955	4.32186	4.86643	2.91951	0.77874	0.97184	0.7517	0.21218	0.2046	0.19163	0.0864	0.06611	0.07591
1045	36.2493	40.1195	12.6841	23.7958	14.3426	8.83194	4.32154	4.86918	2.91657	0.78011	0.97447	0.75394	0.21187	0.20456	0.19167	0.08747	0.06578	0.07419
1046	36.1587	40.0428	12.6733	23.7885	14.3569	8.82224	4.32502	4.85487	2.91327	0.77969	0.97225	0.7526	0.21009	0.20654	0.19198	0.08793	0.06682	0.07513
1047	36.1756	40.0364	12.7026	23.7867	14.3428	8.82371	4.32465	4.85271	2.91097	0.78108	0.97207	0.75038	0.20966	0.20878	0.19107	0.0873	0.06532	0.07589
1048	36.1641	40.0448	12.6807	23.7722	14.3441	8.82597	4.31733	4.84984	2.91022	0.77946	0.96978	0.74796	0.20761	0.20858	0.19169	0.08687	0.06542	0.07674
1049	36.2118	40.0271	12.6852	23.7664	14.3111	8.8309	4.31421	4.8589	2.90771	0.7777	0.96959	0.74704	0.20863	0.20862	0.18907	0.08583	0.0654	0.0777
1050	36.2553	40.0378	12.6931	23.745	14.3469	8.82602	4.31458	4.85938	2.90826	0.77712	0.97134	0.74856	0.20764	0.20558	0.18808	0.08821	0.06886	0.07543
1051	36.2745	40.0984	12.6944	23.7498	14.3379	8.81687	4.31929	4.85716	2.90244	0.77703	0.97327	0.74996	0.21021	0.206	0.18779	0.08702	0.06867	0.07586
1052	36.318	40.1913	12.7007	23.7475	14.3151	8.81235	4.31309	4.86141	2.90019	0.77791	0.97019	0.75029	0.21064	0.20565	0.18838	0.08752	0.0684	0.07549
1053	36.2411	40.1683	12.6781	23.7484	14.2915	8.80988	4.30953	4.86596	2.89817	0.7772	0.96851	0.75295	0.21202	0.20683	0.18801	0.08556	0.06708	0.07671
1054	36.2881	40.1558	12.6448	23.7982	14.3108	8.81519	4.30108	4.86711	2.89927	0.77639	0.9657	0.7539	0.21257	0.20711	0.18713	0.08702	0.06519	0.0769
1055	36.2882	40.1613	12.6256	23.8218	14.3075	8.8165	4.30139	4.85957	2.90281	0.77705	0.96907	0.75195	0.21174	0.20734	0.18902	0.08776	0.06518	0.0744
1056	36.328	40.1438	12.6409	23.8041	14.3021	8.82198	4.30617	4.85361	2.9021	0.7757	0.96958	0.74629	0.21247	0.20775	0.18903	0.08696	0.06346	0.07213
1057	36.2205	40.128	12.6747	23.7514	14.285	8.82759	4.3078	4.85293	2.90604	0.77632	0.97015	0.74387	0.20998	0.20593	0.18872	0.08571	0.0663	0.0711
1058	36.1368	40.0108	12.6721	23.7404	14.2939	8.8372	4.31368	4.85086	2.90588	0.77651	0.97088	0.74625	0.20889	0.20377	0.18743	0.08552	0.06671	0.07264
1059	36.151	40.0196	12.671	23.7545	14.2799	8.82613	4.31573	4.85055	2.91269	0.77899	0.97116	0.74969	0.20781	0.20273	0.18687	0.08768	0.06861	0.07472
1060	36.1733	40.0102	12.662	23.7242	14.2838	8.81399	4.3229	4.84707	2.91168	0.77997	0.96629	0.75053	0.20815	0.20504	0.18828	0.08846	0.06737	0.07302
1061	36.1902	40.1132	12.6579	23.7116	14.2855	8.79759	4.30862	4.84742	2.90374	0.7772	0.96401	0.74944	0.2111	0.2066	0.19014	0.09077	0.06625	0.07238
1062	36.1976	40.1155	12.6349	23.7295	14.2763	8.78767	4.30167	4.84808	2.89486	0.77537	0.96325	0.74843	0.21288	0.20678	0.19074	0.08847	0.0651	0.07198
1063	36.216	40.1393	12.6405	23.7459	14.276	8.78106	4.29256	4.8475	2.8914	0.77731	0.96774	0.74856	0.21426	0.20735	0.1893	0.08821	0.06538	0.07261
1064	36.2541	40.0548	12.6464	23.7528	14.2452	8.77054	4.30321	4.84695	2.89262	0.77768	0.96741	0.74732	0.21328	0.20729	0.18612	0.08464	0.06614	0.07313
1065	36.1657	40.0155	12.6392	23.7311	14.2312	8.78619	4.29967	4.83892	2.89501	0.77768	0.96563	0.74405	0.21123	0.20769	0.18678	0.08537	0.06665	0.07249
1066	36.1306	40.0086	12.6279	23.7026	14.2038	8.77954	4.30235	4.83577	2.89879	0.77524	0.96192	0.74117	0.20977	0.20605	0.18776	0.08645	0.06813	0.07349
1067	36.0676	39.9917	12.6197	23.7121	14.2212	8.78739	4.2963	4.83711	2.90113	0.77577	0.96516	0.73989	0.20802	0.20602	0.1896	0.0868	0.06759	0.07322
1068	36.1017	39.9774	12.6147	23.7131	14.2178	8.78074	4.29327	4.83446	2.89584	0.77432	0.96574	0.74317	0.20731	0.20546	0.18882	0.08782	0.06759	0.07342
1069	36.1283	39.9212	12.5944	23.7425	14.2381	8.78408	4.27767	4.83098	2.88785	0.77497	0.96779	0.74392	0.2076	0.20736	0.18866	0.08685	0.06663	0.07259
1070	36.1122	39.9592	12.5997	23.7031	14.2497	8.77217	4.27211	4.8228	2.88682	0.77629	0.96409	0.74331	0.20779	0.20765	0.18679	0.08808	0.06653	0.07283
1071	36.1431	40.0092	12.5979	23.6905	14.2637	8.75156	4.27655	4.81935	2.88166	0.77619	0.96601	0.74218	0.2079	0.20879	0.18612	0.08739	0.06633	0.07282
1072	36.0168	40.0123	12.6106	23.668	14.2261	8.73507	4.2798	4.81553	2.8849	0.77493	0.96637	0.74147	0.2081	0.2081	0.18462	0.08793	0.06661	0.07519
1073	35.9778	40.0306	12.6032	23.6382	14.2271	8.7306	4.27909	4.80866	2.87937	0.7736	0.96601	0.74471	0.20827	0.20548	0.18562	0.08685	0.06716	0.0748
1074	35.8815	39.9977	12.5922	23.618	14.2082	8.72236	4.26713	4.80342	2.88508	0.77384	0.9626	0.74201	0.20806	0.20464	0.18542	0.0868	0.06637	0.07545
1075	35.8838	39.9644	12.5943	23.6006	14.2169	8.71117	4.27199	4.80184	2.8778	0.77013	0.96013	0.74368	0.20761	0.2046	0.18609	0.08678	0.0656	0.07364
1076	35.9297	39.9023	12.5712	23.5991	14.1997	8.68878	4.27012	4.80526	2.87065	0.77031	0.95686	0.74118	0.20757	0.20651	0.18569	0.08747	0.06654	0.07397
1077	35.8941	39.9018	12.574	23.638	14.1748	8.68544	4.26359	4.80952	2.86376	0.7706	0.95602	0.74062	0.20731	0.20699	0.18862	0.08788	0.06705	0.0746
1078	35.905	39.9379	12.5405	23.6521	14.1571	8.68776	4.24784	4.80667	2.86216	0.77292	0.95749	0.73699	0.20823	0.20684	0.18953	0.08824	0.06701	0.0743
1079	35.9159	39.9739	12.507	23.6662	14.1395	8.69008	4.2321	4.80382	2.86055	0.77524	0.95897	0.73336	0.20914	0.2067	0.19044	0.08861	0.06697	0.07401
					--	--	--	--	--	--	--	--	--	--	--	--	--	--
					--	--	--	--	--	--	--	--	--	--	--	--	--	--
					--	--	--	--	--	--	--	--	--	--	--	--	--	--
					--	--	--	--	--	--	--	--	--	--	--	--	--	--
					--	--	--	--	--	--	--	--	--	--	--	--	--	--
					--	--	--	--	--	--	--	--	--	--	--	--	--	--
					--	--	--	--	--	--	--	--	--	--	--	--	--	--
					--	--	--	--	--	--	--	--	--	--	--	--	--	--
					--	--	--	--	--	--	--	--	--	--	--	--	--	--
					--	--	--	--	--	--	--	--	--	--	--	--	--	--
					--	--	--	--	--	--	--	--	--	--	--	--	--	--
					--	--	--	--	--	--	--	--	--	--	--	--	--	--
					--	--	--	--	--	--	--	--	--	--	--	--	--	--
					--	--	--	--	--	--	--	--	--	--	--	--	--	--
					--	--	--	--	--	--	--	--	--	--	--	--	--	--
					--	--	--	--	--	--	--	--	--	--	--	--	--	--
					--	--	--	--	--	--	--	--	--	--	--	--	--	--
					--	--	--	--	--	--	--	--	--	--	--	--	--	--
					--	--	--	--	--	--	--	--	--	--	--	--	--	--
					--	--	--	--	--	--	--	--	--	--	--	--	--	--
					--	--	--	--	--	--	--	--	--	--	--	--	--	--
					--	--	--	--	--	--	--	--	--	--	--	--	--	--
					--	--	--	--	--	--	--	--	--	--	--	--	--	--
					--	--	--	--	--	--	--	--	--	--	--	--	--	--
					--	--	--	--	--	--	--	--	--	--	--	--	--	--
					--	--	--	--	--	--	--	--	--	--	--	--	--	--
					--	--	--	--	--	--	--	--	--	--	--	--	--	--
					--	--	--	--	--	--	--	--	--	--	--	--	--	--
					--	--	--	--	--	--	--	--	--	--	--	--	--	--
					--	--	--	--	--	--	--	--	--	--	--	--	--	--
					--	--	--	--	--	--	--	--	--	--	--	--	--	--
					--	--	--	--	--	--	--	--	--	--	--	--	--	--
					--	--	--	--	--	--	--	--	--	--	--	--	--	--
					--	--	--	--	--	--	--	--	--	--	--	--	--	--
					--	--	--	--	--	--	--	--	--	--	--	--	--	--
					--	--	--	--	--	--	--	--	--	--	--	--	--	--
					--	--	--	--	--	--	--	--	--	--	--	--	--	--
					--	--	--	--	--	--	--	--	--	--	--	--	--	--
					--	--	--	--	--	--	--	--	--	--	--	--	--	--
					--	--	--	--	--	--	--	--	--	--	--	--	--	--
					--	--	--	--	--	--	--	--	--	--	--	--	--	--
					--	--	--	--	--	--	--	--	--	--	--	--	--	--
					--	--	--	--	--	--	--	--	--	--	--	--	--	--
					--	--	--	--	--	--	--	--	--	--	--	--	--	--

## Sheet: Fig. 3 kinetics
Time	1% Control	1% Control	1% Control	5% Control	5% Control	5% Control	10% Control	10% Control	10% Control	1% MB	1% MB	1% MB	5% MB	5% MB	5% MB	10% MB	10% MB	10% MB
1	0	0	0	0	0	0	0	0	0	0.10793	0.11663	0.0871	0.04355	0.09477	0.11262	0.12836	0.10405	0.10676
2	0.01608	0.00914	0.01542	0.12914	0.14059	0.18593	0.36689	0.27665	0.29041	0.10554	0.1131	0.08553	0.02755	0.06332	0.08513	0.12666	0.10354	0.10299
3	0.03217	0.01828	0.03084	0.25827	0.28117	0.37186	0.73378	0.5533	0.58081	0.10315	0.10958	0.08396	0.01156	0.03186	0.05763	0.12496	0.10302	0.09922
4	0.05395	0.03159	0.06069	0.40516	0.45812	0.59399	1.12489	0.88899	0.9369	0.10012	0.10827	0.0847	0	0.01376	0.03353	0.12643	0.10137	0.09761
5	0.07956	0.05181	0.09747	0.57023	0.63796	0.83551	1.54041	1.32688	1.35567	0.09772	0.10581	0.08486	0.02332	0.00621	0.04062	0.12575	0.1027	0.09605
6	0.11398	0.076	0.14119	0.75935	0.84502	1.10041	2.03313	1.79194	1.8244	0.09624	0.10695	0.08278	0.02413	0.00978	0.05811	0.12427	0.1011	0.09742
7	0.15563	0.1083	0.18562	0.96412	1.04531	1.40439	2.62215	2.25641	2.30969	0.09732	0.10691	0.08216	0.0312	0.00652	0.05277	0.1216	0.10134	0.09697
8	0.20119	0.14264	0.23592	1.1757	1.26925	1.70258	3.23497	2.73596	2.78272	0.09765	0.10726	0.08067	0.00873	0	0.03528	0.12108	0.09907	0.09638
9	0.24524	0.18276	0.28855	1.38797	1.51111	2.02941	3.84782	3.25423	3.2825	0.09722	0.10673	0.08528	0.0132	0.00521	0.01693	0.11997	0.10028	0.09368
10	0.2952	0.22021	0.34706	1.60123	1.76904	2.34498	4.40616	3.79142	3.77826	0.09847	0.10707	0.08649	0.01876	0.0144	0.02996	0.11961	0.09941	0.09445
11	0.35389	0.26491	0.41051	1.83964	2.03161	2.6835	4.92918	4.29911	4.25229	0.09901	0.10703	0.08683	0.015	0.02672	0.02496	0.12223	0.10057	0.09704
12	0.41457	0.3107	0.48393	2.07626	2.29923	3.01258	5.45415	4.83475	4.74296	0.09999	0.10575	0.08464	0.00674	0.01716	0.02301	0.12446	0.10078	0.09773
13	0.47526	0.3583	0.56313	2.31487	2.5577	3.34496	5.99677	5.40338	5.24969	0.09963	0.10428	0.0841	0.0017	0.01061	0.00553	0.1264	0.10153	0.09672
14	0.53587	0.40436	0.63718	2.55855	2.84324	3.72936	6.6063	6.00619	5.79128	0.0992	0.10315	0.08521	0.01533	0.01028	0.01858	0.12391	0.10137	0.09339
15	0.60854	0.45685	0.72389	2.81544	3.12727	4.09759	7.20492	6.57078	6.32676	0.09842	0.10574	0.08467	0.01482	0.03793	0.00241	0.12275	0.10198	0.09426
16	0.68957	0.51489	0.81601	3.07009	3.43116	4.46237	7.79092	7.13344	6.82931	0.09793	0.10571	0.08509	0.01987	0.03642	0.0154	0.12251	0.10265	0.09432
17	0.77023	0.57633	0.91832	3.32411	3.70996	4.80076	8.38755	7.68485	7.34819	0.09921	0.10734	0.08534	0.0143	0.03708	0.00834	0.12253	0.10398	0.09599
18	0.85502	0.6447	1.01322	3.58817	3.99999	5.17872	8.99918	8.24398	7.87559	0.10017	0.10534	0.08683	0.01632	0.03102	0.03771	0.12201	0.10341	0.09631
19	0.93668	0.71747	1.11183	3.85266	4.29486	5.54434	9.59341	8.78431	8.44795	0.09969	0.10583	0.08593	0.01415	0.03498	0.00701	0.12046	0.10392	0.09692
20	1.02768	0.79113	1.21236	4.12718	4.61241	5.92912	10.1612	9.31332	8.99546	0.09876	0.10697	0.08607	0.0139	0.04347	0.00251	0.12303	0.1038	0.09663
21	1.11971	0.86163	1.31122	4.42982	4.95366	6.34658	10.7209	9.80343	9.52068	0.09826	0.1074	0.08666	0.01296	0.02861	0.01836	0.12473	0.10438	0.0968
22	1.21441	0.93535	1.41365	4.7864	5.36322	6.82449	11.3259	10.1454	9.97015	0.09817	0.10905	0.08663	0.01058	0.02771	0.04498	0.12704	0.10486	0.09686
23	1.30929	1.01727	1.53901	5.14398	5.81272	7.29063	11.9936	10.3728	10.341	0.09865	0.108	0.08678	0.00816	0.01568	0.05528	0.12484	0.10419	0.09522
24	1.41054	1.10246	1.6686	5.47885	6.23615	7.7434	12.5933	10.5255	10.6676	0.09767	0.10779	0.08602	0.00787	0.02618	0.01752	0.12292	0.10413	0.09552
25	1.5197	1.19492	1.77867	5.82821	6.61807	8.20292	13.046	10.7273	10.9471	0.09897	0.10608	0.08831	0.00511	0.03559	0.00262	0.12343	0.10288	0.09637
26	1.64244	1.28968	1.89003	6.16915	6.97361	8.66149	13.3105	10.9691	11.2024	0.09751	0.1036	0.08784	0.02006	0.03382	0	0.12388	0.10378	0.09774
27	1.78575	1.39501	2.04277	6.52345	7.33791	9.11189	13.4034	11.2454	11.5127	0.09824	0.10447	0.08768	0.03685	0.02264	0.02428	0.12609	0.10282	0.09589
28	1.95104	1.50805	2.25791	6.86039	7.67764	9.54626	13.336	11.4958	11.8947	0.09583	0.10532	0.08586	0.03463	0.01953	0.06309	0.12327	0.10421	0.09598
29	2.12673	1.64104	2.49011	7.19797	8.00933	9.92451	13.0603	11.837	12.3187	0.09793	0.10615	0.08506	0.03452	0.01908	0.09368	0.12422	0.10574	0.09723
30	2.29172	1.75783	2.71412	7.54616	8.33652	10.314	12.7976	12.0955	12.7316	0.09728	0.10517	0.0843	0.01921	0.03213	0.11661	0.12464	0.10553	0.09734
31	2.45544	1.88146	2.93276	7.88805	8.64969	10.7281	12.554	12.4221	13.0721	0.09946	0.10587	0.08503	0.03354	0.02828	0.10431	0.12608	0.10455	0.0974
32	2.61	1.99686	3.12996	8.24124	8.98193	11.1896	12.4809	12.6786	13.5066	0.09997	0.10708	0.08694	0.02986	0.03042	0.08352	0.12647	0.10368	0.09723
33	2.77676	2.1316	3.33554	8.5549	9.30092	11.5762	12.5232	13.0443	13.9736	0.10032	0.10698	0.08745	0.03839	0.03757	0.04556	0.12805	0.1052	0.09823
34	2.95293	2.26722	3.53489	8.90043	9.70242	11.9275	12.7612	13.4864	14.4878	0.09957	0.1052	0.08756	0.02948	0.05097	0.04203	0.1285	0.10544	0.0975
35	3.13049	2.40635	3.75307	9.23315	10.0904	12.2708	13.055	13.9312	14.9408	0.09805	0.10461	0.08829	0.02934	0.06025	0.05156	0.12789	0.10466	0.09677
36	3.3165	2.55534	3.97656	9.60195	10.5228	12.7231	13.4369	14.4392	15.424	0.09856	0.10522	0.08837	0.01957	0.05047	0.07608	0.12732	0.10519	0.09691
37	3.47404	2.69906	4.19989	9.95511	10.9048	13.2187	13.8736	14.9063	15.9991	0.09782	0.1052	0.08882	0.03355	0.03277	0.09729	0.12906	0.10456	0.09523
38	3.6656	2.84792	4.43267	10.3199	11.3187	13.7654	14.3598	15.4386	16.583	0.09785	0.10664	0.08949	0.04969	0.01906	0.08086	0.1284	0.10617	0.09613
39	3.85101	2.99805	4.67007	10.74	11.7453	14.2864	14.7931	15.9684	17.0802	0.09718	0.10525	0.08966	0.06135	0.04224	0.06481	0.12678	0.10479	0.09674
40	4.06686	3.16379	4.89846	11.1571	12.2286	14.7636	15.2855	16.535	17.6324	0.0973	0.10533	0.08858	0.05144	0.0514	0.03683	0.12497	0.10439	0.09823
41	4.28195	3.32448	5.15138	11.6142	12.7083	15.329	15.8161	17.1282	18.3001	0.09728	0.10467	0.08595	0.03877	0.05768	0.03551	0.1253	0.10305	0.09621
42	4.50382	3.49434	5.38757	12.0584	13.2192	15.9072	16.4093	17.708	18.9886	0.09932	0.10607	0.08766	0.03416	0.05018	0.05664	0.12671	0.1038	0.09651
43	4.71484	3.65218	5.65472	12.5186	13.6956	16.5466	16.9818	18.2795	19.6522	0.10014	0.10705	0.08769	0.02086	0.06793	0.09701	0.12806	0.10514	0.09844
44	4.91384	3.83938	5.89764	12.9638	14.1948	17.0855	17.5542	18.9068	20.2691	0.10014	0.10885	0.08813	0.02449	0.07134	0.12122	0.12882	0.10431	0.09937
45	5.12656	4.01674	6.1562	13.4303	14.7124	17.629	18.0533	19.5592	20.9561	0.0996	0.10939	0.08659	0.03453	0.06797	0.11374	0.12819	0.10376	0.0976
46	5.36742	4.20788	6.42364	13.9187	15.2745	18.2005	18.5957	20.262	21.6057	0.09938	0.11108	0.08573	0.05418	0.07485	0.07874	0.12756	0.10318	0.09687
47	5.62064	4.39023	6.73687	14.4177	15.8271	18.8503	19.157	20.9047	22.292	0.1002	0.11024	0.08444	0.05149	0.08057	0.06941	0.12738	0.10336	0.09751
48	5.84762	4.58021	7.02466	14.8843	16.3579	19.4819	19.7785	21.4893	22.9141	0.09972	0.10886	0.08485	0.04272	0.06417	0.0613	0.12673	0.10223	0.09832
49	6.08898	4.7833	7.32623	15.3634	16.8324	20.1433	20.3265	22.1105	23.5482	0.09989	0.10652	0.08666	0.04375	0.04787	0.0626	0.12555	0.10219	0.09672
50	6.33493	4.98746	7.59934	15.8705	17.3675	20.7403	20.8789	22.7386	24.0955	0.0992	0.10628	0.08887	0.03555	0.03557	0.05901	0.12637	0.10354	0.09715
51	6.59679	5.22007	7.88655	16.3799	17.9229	21.3961	21.5004	23.4489	24.7584	0.09818	0.10646	0.0883	0.03998	0.02903	0.04416	0.12659	0.10667	0.09737
52	6.86238	5.44463	8.17733	16.8899	18.5138	22.004	22.0481	24.0589	25.4595	0.09773	0.10829	0.08778	0.0334	0.0278	0.03875	0.12823	0.10727	0.09814
53	7.11399	5.67746	8.46519	17.405	19.0863	22.661	22.5887	24.6859	26.1513	0.09793	0.10744	0.08673	0.05112	0.0393	0.05435	0.12875	0.10532	0.09957
54	7.39356	5.8838	8.77141	17.9127	19.6114	23.2767	23.1137	25.3701	26.8639	0.09899	0.10991	0.08724	0.0561	0.05549	0.06874	0.12914	0.10421	0.09907
55	7.66657	6.10935	9.08752	18.471	20.1532	23.9671	23.7104	26.0263	27.4802	0.09934	0.10954	0.08782	0.06534	0.0548	0.07561	0.12896	0.10464	0.10017
56	7.93056	6.33492	9.44392	18.9679	20.6781	24.6417	24.3263	26.6226	28.2442	0.10014	0.10906	0.09057	0.0567	0.05973	0.06453	0.12755	0.10669	0.09896
57	8.20075	6.58398	9.79307	19.5262	21.2584	25.2999	24.9198	27.2278	29.0147	0.09949	0.10822	0.09166	0.0564	0.05832	0.06684	0.12831	0.10681	0.10036
58	8.46018	6.8201	10.1398	20.0215	21.804	25.8444	25.4955	27.8713	29.8219	0.10173	0.107	0.09195	0.05355	0.06238	0.07459	0.12863	0.10697	0.1009
59	8.74353	7.0633	10.4571	20.561	22.383	26.4138	26.1238	28.577	30.4539	0.10251	0.10681	0.09003	0.05526	0.0522	0.06759	0.13092	0.10665	0.09902
60	9.01673	7.31193	10.7934	21.0534	22.9157	26.9707	26.7036	29.2227	31.1277	0.10249	0.10492	0.08932	0.06357	0.06613	0.07514	0.1327	0.10593	0.09995
61	9.29771	7.54576	11.1336	21.5953	23.4615	27.6376	27.3399	29.894	31.8512	0.09984	0.10591	0.08864	0.06425	0.0682	0.08615	0.13206	0.1058	0.10044
62	9.59301	7.78898	11.4745	22.1145	24.0348	28.2913	27.8579	30.4705	32.4628	0.09668	0.1071	0.08861	0.0805	0.07839	0.08755	0.13144	0.10689	0.10276
63	9.89519	8.01595	11.8367	22.6221	24.573	28.9363	28.3905	31.0905	33.0085	0.09603	0.1088	0.08838	0.07238	0.08278	0.07769	0.12923	0.10799	0.10376
64	10.1989	8.27511	12.1737	23.1347	25.1876	29.562	28.9378	31.7292	33.6267	0.09774	0.1091	0.09027	0.07382	0.0801	0.09103	0.12889	0.10711	0.10385
65	10.4902	8.53827	12.541	23.6868	25.7306	30.1309	29.5947	32.4357	34.4697	0.0994	0.1095	0.08972	0.05407	0.07709	0.11026	0.12817	0.10657	0.10251
66	10.7778	8.81163	12.8963	24.252	26.3098	30.7508	30.2372	33.047	35.1637	0.10038	0.10829	0.09014	0.06121	0.06555	0.1118	0.12671	0.10533	0.10117
67	11.0512	9.06741	13.2832	24.8065	26.8467	31.3204	30.8389	33.7513	35.768	0.10017	0.10662	0.08752	0.07197	0.06371	0.07416	0.12711	0.10578	0.10126
68	11.3466	9.32009	13.6184	25.3546	27.3941	31.957	31.3194	34.4339	36.371	0.09991	0.10757	0.08843	0.06964	0.05028	0.05708	0.12715	0.10682	0.10304
69	11.6419	9.58942	13.9524	25.9104	27.9903	32.6279	31.8467	35.1584	36.997	0.09904	0.10897	0.0892	0.05382	0.04201	0.06946	0.13045	0.10797	0.10226
70	11.9712	9.85979	14.2988	26.4191	28.5578	33.2935	32.3973	35.7678	37.774	0.09878	0.11172	0.08872	0.03734	0.03898	0.07019	0.13058	0.10804	0.10075
71	12.2714	10.1246	14.6865	26.9617	29.1316	33.9397	33.0537	36.3897	38.6333	0.09853	0.11059	0.08825	0.04277	0.03778	0.06862	0.13112	0.10675	0.10164
72	12.5846	10.3963	15.0754	27.5018	29.6541	34.5133	33.6047	36.9938	39.4844	0.09938	0.11117	0.0872	0.05605	0.05441	0.06212	0.13031	0.10741	0.10277
73	12.8805	10.6623	15.4136	28.0206	30.218	35.1697	34.1814	37.6187	40.2049	0.09914	0.11054	0.0896	0.05909	0.04855	0.08485	0.12935	0.10809	0.10158
74	13.2165	10.9308	15.7789	28.5312	30.7779	35.7028	34.6155	38.1594	40.6967	0.09819	0.11108	0.08854	0.0539	0.05326	0.07942	0.12938	0.10858	0.10004
75	13.529	11.1766	16.1472	29.0165	31.3565	36.3207	35.1947	38.8206	41.289	0.0976	0.11098	0.0885	0.03813	0.04548	0.07476	0.12849	0.10784	0.10093
76	13.8492	11.4409	16.5055	29.486	31.9013	36.8158	35.6751	39.4035	41.7398	0.09658	0.10874	0.08545	0.03994	0.0456	0.05785	0.13116	0.10641	0.10292
77	14.1394	11.7129	16.8592	29.9482	32.395	37.4466	36.238	40.0695	42.3419	0.09804	0.10899	0.08847	0.05657	0.04029	0.05199	0.12978	0.10559	0.10381
78	14.4451	11.9793	17.2034	30.4778	32.9175	38.0347	36.715	40.5654	42.864	0.09895	0.10837	0.08864	0.06878	0.03536	0.04486	0.12982	0.10502	0.10432
79	14.7709	12.2551	17.5998	31.0822	33.445	38.6762	37.2814	41.1743	43.5304	0.09838	0.10873	0.09056	0.06157	0.0371	0.03049	0.12865	0.10733	0.1032
80	15.0962	12.5261	17.9469	31.5761	34.0037	39.2341	37.7851	41.827	44.2376	0.09719	0.10907	0.08814	0.05462	0.06981	0.04718	0.12864	0.1094	0.10251
81	15.4223	12.8152	18.3342	32.0904	34.5302	39.6832	38.3748	42.5163	45.023	0.09553	0.10832	0.08909	0.04788	0.07901	0.05041	0.12952	0.11031	0.10096
82	15.7128	13.111	18.7084	32.5943	35.0293	40.2386	38.8864	43.0825	45.6624	0.09664	0.11108	0.08932	0.05372	0.08293	0.07152	0.12846	0.11034	0.10214
83	16.0126	13.3719	19.0842	33.147	35.5733	40.7434	39.4446	43.6273	46.3033	0.09809	0.11003	0.08985	0.0432	0.0778	0.06973	0.12939	0.11006	0.10222
84	16.3209	13.6524	19.4707	33.6078	36.0665	41.4125	40.0351	44.1521	46.9364	0.09798	0.11065	0.08904	0.04239	0.08142	0.08833	0.12924	0.11174	0.10305
85	16.6527	13.9264	19.841	34.1012	36.6318	41.9079	40.5713	44.8425	47.4969	0.09724	0.11047	0.08885	0.0388	0.09772	0.08833	0.13078	0.11131	0.10402
86	16.989	14.2299	20.2304	34.6253	37.1043	42.5232	41.1512	45.4775	48.0645	0.09676	0.11083	0.08877	0.03336	0.08958	0.09066	0.13172	0.11171	0.10406
87	17.3325	14.5257	20.5843	35.1669	37.6527	43.0304	41.5833	46.072	48.6548	0.09905	0.11055	0.08857	0.03572	0.08893	0.0769	0.13221	0.11051	0.10326
88	17.6594	14.8072	20.9545	35.6558	38.1211	43.5552	42.1115	46.6323	49.3708	0.09821	0.11106	0.08942	0.06025	0.07298	0.08026	0.13193	0.11316	0.1016
89	17.9714	15.0727	21.3179	36.0808	38.5374	44.0308	42.4856	47.1597	49.8154	0.09768	0.11034	0.09003	0.07745	0.06223	0.06889	0.13201	0.11191	0.10189
90	18.2797	15.3405	21.7043	36.5352	38.9982	44.6059	42.9078	47.6906	50.4064	0.09713	0.11157	0.09061	0.07891	0.06219	0.08655	0.13199	0.11013	0.10073
91	18.6023	15.6223	22.0605	36.9693	39.4963	45.1352	43.3601	48.2353	51.0006	0.09854	0.10923	0.08929	0.06391	0.0763	0.07922	0.13269	0.10762	0.10116
92	18.9484	15.9376	22.4379	37.4465	40.054	45.6029	43.905	48.8487	51.6416	0.0975	0.1084	0.08889	0.06353	0.08317	0.11656	0.13207	0.10872	0.10039
93	19.2691	16.2492	22.7321	37.9269	40.5868	46.0079	44.4442	49.4606	52.0046	0.09696	0.10734	0.08887	0.07014	0.07209	0.11326	0.13177	0.11122	0.10204
94	19.5855	16.5276	23.1266	38.4385	41.0929	46.4341	45.0377	49.9725	52.5326	0.09586	0.10799	0.08959	0.07541	0.04073	0.1093	0.13039	0.11092	0.10266
95	19.9189	16.795	23.4806	38.9349	41.5674	47.1208	45.4685	50.4051	52.9991	0.0981	0.10838	0.08873	0.08229	0.03648	0.08529	0.13088	0.11088	0.10234
96	20.2665	17.1058	23.9213	39.4344	42.0696	47.6399	46.0748	50.9913	53.6	0.09864	0.10899	0.08997	0.08326	0.0413	0.06975	0.13237	0.1108	0.10463
97	20.6	17.4161	24.2577	39.8676	42.5704	48.3428	46.3397	51.5358	53.9924	0.09981	0.10893	0.0908	0.06965	0.06284	0.08403	0.13501	0.11026	0.1049
98	20.9023	17.7112	24.6335	40.3348	43.0863	48.6339	46.9475	52.1025	54.6223	0.1004	0.1099	0.09145	0.04579	0.06898	0.08836	0.13565	0.11037	0.1049
99	21.2249	17.9706	25.0771	40.8141	43.4779	49.1752	47.2343	52.5302	55.2034	0.10041	0.11019	0.08991	0.04932	0.06947	0.09059	0.13507	0.11046	0.10235
100	21.5652	18.2477	25.4629	41.3306	43.8612	49.4947	47.8415	53.0771	55.861	0.09994	0.11009	0.09045	0.05251	0.08991	0.07304	0.13344	0.11103	0.10196
101	21.8964	18.5725	25.8786	41.7962	44.3309	49.9531	48.2477	53.6111	56.4017	0.10048	0.11174	0.09034	0.07203	0.09922	0.06222	0.1333	0.11074	0.10256
102	22.1845	18.8668	26.1917	42.2433	44.8311	50.3214	48.7958	54.2131	56.979	0.10002	0.11003	0.08999	0.07086	0.10099	0.06249	0.13595	0.10996	0.10294
103	22.5394	19.1734	26.551	42.6659	45.3732	50.7964	49.2356	54.7009	57.5907	0.1014	0.10996	0.0902	0.08737	0.08374	0.07716	0.13542	0.10955	0.10339
104	22.9122	19.4394	26.8874	43.1381	45.8054	51.3924	49.6206	55.2876	58.111	0.09928	0.10835	0.09151	0.07842	0.08899	0.07354	0.13568	0.10875	0.10339
105	23.3024	19.7461	27.2718	43.6395	46.3302	51.9245	50.042	55.8626	58.4092	0.10015	0.11019	0.0919	0.07112	0.08877	0.08616	0.13264	0.10892	0.10303
106	23.6111	20.0401	27.6669	44.0944	46.7895	52.3332	50.4617	56.4723	58.7316	0.0993	0.10957	0.08956	0.06412	0.08624	0.0994	0.13501	0.10844	0.10175
107	23.9204	20.3295	28.0545	44.528	47.1578	52.816	50.9567	56.9749	59.2546	0.10081	0.11094	0.08809	0.06608	0.07336	0.12713	0.13454	0.10885	0.1034
108	24.2447	20.6173	28.3755	44.9242	47.5717	53.2595	51.566	57.4598	60.0855	0.1012	0.1098	0.08892	0.0748	0.07807	0.11489	0.13523	0.10885	0.10483
109	24.6287	20.942	28.7538	45.3704	47.9772	53.6939	52.0172	57.9535	60.768	0.10024	0.10976	0.09068	0.08765	0.06852	0.09903	0.1356	0.11156	0.10541
110	24.9774	21.3282	29.1001	45.8161	48.5672	53.9621	52.4181	58.4147	61.1877	0.09987	0.10988	0.09248	0.09843	0.06919	0.07945	0.13875	0.11233	0.10549
111	25.3455	21.6184	29.4719	46.2214	49.0053	54.3456	52.6648	58.7728	61.2802	0.09838	0.11217	0.09091	0.0967	0.04987	0.08731	0.13923	0.11239	0.10494
112	25.646	21.8885	29.8961	46.6525	49.4041	54.8002	53.0924	59.1374	61.6084	0.09951	0.1114	0.09099	0.07464	0.07145	0.08582	0.13794	0.11181	0.10598
113	25.9542	22.0542	30.2738	47.0843	49.7683	55.2506	53.5592	59.5259	62.0697	0.09962	0.10979	0.09216	0.06306	0.07085	0.09758	0.13775	0.1106	0.10575
114	26.2555	22.3649	30.6387	47.4983	50.1602	55.5697	54.0738	60.0708	62.7389	0.10014	0.10867	0.09312	0.06775	0.09663	0.10166	0.13767	0.11212	0.10525
115	26.5692	22.7227	30.958	47.8647	50.6037	55.9021	54.5393	60.6876	63.2817	0.09793	0.11036	0.09139	0.08591	0.09203	0.09891	0.13861	0.11102	0.10441
116	26.9635	23.0973	31.3183	48.3317	51.0552	56.2977	55.0528	61.1713	63.8255	0.09734	0.11203	0.08987	0.09514	0.08662	0.08708	0.13669	0.11348	0.104
117	27.3066	23.3739	31.7308	48.7153	51.5239	56.8696	55.3237	61.686	64.2794	0.09803	0.11435	0.08907	0.08726	0.08211	0.07825	0.13763	0.11177	0.10557
118	27.6682	23.606	32.0628	49.1701	51.9277	57.2476	55.7297	62.0186	64.7155	0.10079	0.11589	0.09033	0.07732	0.09591	0.09103	0.13759	0.1133	0.10762
119	27.9591	23.8835	32.4415	49.5344	52.3404	57.5638	56.07	62.4538	65.0823	0.10212	0.11257	0.08931	0.07343	0.11245	0.1034	0.13801	0.1124	0.10925
120	28.2766	24.1711	32.7549	50.0456	52.7329	57.9246	56.5551	62.7538	65.4413	0.10227	0.11304	0.09102	0.07485	0.10682	0.11339	0.13686	0.11353	0.10772
121	28.5498	24.4681	33.1522	50.495	53.141	58.4586	56.9059	63.129	65.8069	0.10197	0.11251	0.09056	0.0929	0.09691	0.09493	0.13784	0.11321	0.10636
122	28.854	24.8223	33.5456	50.9155	53.4704	58.9275	57.3771	63.6339	66.057	0.10121	0.11474	0.09083	0.10828	0.1055	0.09102	0.13646	0.11229	0.10472
123	29.1636	25.1442	33.9056	51.2456	53.8649	59.3272	57.686	64.1001	66.3886	0.09857	0.11137	0.09002	0.10038	0.10283	0.07104	0.13897	0.1124	0.10622
124	29.5034	25.4926	34.1753	51.5989	54.2654	59.581	57.9488	64.4349	66.642	0.09945	0.11015	0.09049	0.08827	0.09652	0.07716	0.13779	0.11224	0.10693
125	29.8225	25.7496	34.4862	51.8788	54.6975	59.8512	58.0784	64.891	67.2228	0.10108	0.10917	0.08961	0.08109	0.08501	0.04772	0.1392	0.11076	0.1076
126	30.1285	26.0767	34.8644	52.1798	55.044	60.1452	58.4119	65.368	67.5652	0.10203	0.1096	0.08866	0.08383	0.08936	0.06245	0.13791	0.10976	0.10644
127	30.4523	26.3471	35.2801	52.452	55.4032	60.5182	58.8988	65.8762	68.0697	0.10154	0.10853	0.08888	0.08222	0.09473	0.05374	0.13763	0.1098	0.10435
128	30.78	26.6388	35.6373	52.7839	55.7516	60.8903	59.3364	66.2501	68.379	0.09861	0.10818	0.08922	0.06102	0.08231	0.07153	0.13722	0.11295	0.10432
129	31.1515	26.8515	36.0129	53.1253	56.1462	61.1521	59.8255	66.5971	69.0292	0.0999	0.10832	0.0898	0.06373	0.08125	0.06198	0.13799	0.11463	0.10597
130	31.4262	27.1454	36.2939	53.5604	56.5177	61.5061	60.1424	67.0266	69.4287	0.09883	0.10954	0.08939	0.07529	0.09635	0.06991	0.13729	0.11369	0.10854
131	31.7759	27.429	36.6319	54.0436	56.9053	62.0055	60.5707	67.3167	69.8775	0.09905	0.11144	0.08894	0.08365	0.1047	0.05166	0.13989	0.11189	0.10696
132	32.0458	27.7345	36.8787	54.4535	57.1993	62.4926	61.0057	67.6595	70.2229	0.09848	0.11061	0.09037	0.07719	0.10182	0.06668	0.13847	0.11049	0.10534
133	32.3711	27.9658	37.2485	54.681	57.5506	62.8432	61.3487	68.1221	70.5674	0.09712	0.11183	0.09067	0.05629	0.08271	0.07169	0.13866	0.11162	0.10516
134	32.6076	28.268	37.4743	54.9387	57.8299	63.0521	61.4598	68.6291	70.7111	0.0965	0.11053	0.09129	0.06715	0.0747	0.09617	0.13675	0.11332	0.10545
135	32.9417	28.6189	37.7615	55.3418	58.122	63.2287	61.728	69.026	70.9009	0.09628	0.11126	0.08999	0.07955	0.09209	0.07985	0.13766	0.11508	0.10645
136	33.291	28.9751	38.0669	55.7906	58.4263	63.4493	62.3319	69.2636	71.2122	0.09767	0.11165	0.08999	0.09582	0.09982	0.08643	0.13786	0.11663	0.10642
137	33.6136	29.2352	38.4102	56.1345	58.7843	63.7693	62.8697	69.4784	71.7103	0.09978	0.11133	0.09056	0.08552	0.11385	0.09039	0.13878	0.11678	0.1073
138	33.8789	29.4947	38.7707	56.3963	59.138	64.2401	62.9458	69.792	72.2087	0.10147	0.10919	0.09057	0.08635	0.10535	0.09867	0.13876	0.11431	0.10759
139	34.1422	29.7642	39.0886	56.6566	59.4284	64.6157	63.1857	70.2879	72.4894	0.1031	0.10724	0.08977	0.07971	0.10576	0.08069	0.14048	0.11218	0.10661
140	34.4478	30.0535	39.4631	56.9437	59.7332	64.9966	63.5658	70.7425	72.7445	0.10165	0.1066	0.08977	0.07459	0.10519	0.06491	0.14012	0.11145	0.10661
141	34.762	30.3215	39.7818	57.2468	60.1054	65.1779	64.093	71.1962	72.9158	0.09946	0.10849	0.08875	0.05896	0.10119	0.05916	0.14043	0.11458	0.10665
142	35.0596	30.604	40.0863	57.5143	60.4949	65.3738	64.2156	71.4627	73.1838	0.09756	0.10929	0.08778	0.0618	0.09093	0.06555	0.13924	0.11573	0.10715
143	35.3488	30.8911	40.3362	57.752	60.9072	65.4422	64.3483	71.7495	73.4944	0.09941	0.11309	0.0889	0.07325	0.0861	0.06339	0.13953	0.11766	0.10746
144	35.6586	31.1827	40.6717	58.0459	61.1816	65.8004	64.67	72.0154	73.8937	0.09972	0.11272	0.0906	0.09096	0.09213	0.07494	0.13964	0.11375	0.10672
145	35.9559	31.4603	41.1172	58.3805	61.395	66.2297	65.0397	72.3254	74.4924	0.09935	0.11343	0.09307	0.08318	0.10594	0.07354	0.14168	0.11291	0.10629
146	36.2861	31.6945	41.4538	58.7276	61.5613	66.6146	65.3632	72.6221	74.8184	0.09844	0.11032	0.09158	0.078	0.10511	0.08553	0.14089	0.10994	0.10625
147	36.5618	31.9978	41.7233	59.0779	61.8563	66.7832	65.6566	72.8322	75.2263	0.09797	0.11133	0.09223	0.08142	0.09636	0.06119	0.14043	0.11268	0.10685
148	36.8466	32.2719	41.9229	59.3656	62.1464	67.0617	65.9056	73.109	75.3163	0.09667	0.11098	0.09095	0.07984	0.08185	0.05711	0.1382	0.11229	0.10743
149	37.1608	32.5663	42.2421	59.677	62.3838	67.3388	66.3511	73.3706	75.7334	0.09632	0.11284	0.09198	0.09582	0.10255	0.0611	0.13819	0.11519	0.10725
150	37.495	32.8495	42.5981	59.8832	62.533	67.6988	66.5906	73.6447	75.9293	0.09591	0.11081	0.08977	0.08428	0.11509	0.08025	0.13962	0.11523	0.10769
151	37.9026	33.1362	42.9717	60.1277	62.8582	67.9483	66.8632	73.9371	76.2837	0.09822	0.11149	0.09032	0.09927	0.12346	0.10746	0.14066	0.11741	0.10782
152	38.1982	33.4936	43.3273	60.4286	63.1776	68.2239	67.0415	74.3002	76.4553	0.09735	0.11105	0.09072	0.09722	0.10261	0.11345	0.14154	0.11538	0.10773
153	38.5047	33.798	43.6299	60.7169	63.5893	68.3919	67.4483	74.6906	76.7212	0.10116	0.11279	0.092	0.09893	0.08256	0.13114	0.13957	0.11626	0.10671
154	38.7101	34.0561	43.9325	61.0941	63.8472	68.5349	67.7384	75.1342	77.0462	0.10133	0.11152	0.09041	0.07226	0.06635	0.11547	0.14109	0.11554	0.10893
155	39.0428	34.3048	44.2262	61.4001	64.0892	68.8175	68.0873	75.3644	77.2931	0.10284	0.11141	0.08913	0.07753	0.0516	0.10298	0.14054	0.11645	0.1088
156	39.3512	34.551	44.5432	61.6388	64.417	68.9863	68.3089	75.6787	77.3997	0.10052	0.11178	0.08808	0.0732	0.07784	0.08666	0.14078	0.11485	0.10938
157	39.7303	34.8409	44.8668	61.8994	64.6528	69.313	68.5305	75.899	77.6151	0.1001	0.10932	0.08923	0.09445	0.09012	0.08562	0.13871	0.11412	0.10718
158	40.0128	35.1822	45.1623	62.1327	65.0468	69.5313	68.691	76.168	78.0202	0.09887	0.1097	0.08984	0.08745	0.10522	0.09554	0.13774	0.11382	0.10774
159	40.3118	35.4934	45.4901	62.4635	65.3607	69.7878	68.9472	76.549	78.4704	0.09937	0.10926	0.09024	0.08423	0.10187	0.10113	0.13863	0.11418	0.1087
160	40.6019	35.827	45.803	62.7253	65.7759	70.0018	69.4392	76.7907	78.8048	0.0988	0.11082	0.08887	0.09196	0.10672	0.1227	0.13897	0.11545	0.10916
161	40.8847	36.1182	46.1433	62.979	66.0561	70.236	69.6482	77.2197	78.9846	0.09927	0.10923	0.08927	0.10683	0.11571	0.11677	0.14207	0.11632	0.10911
162	41.1854	36.3726	46.446	63.2203	66.225	70.6261	69.8865	77.5031	79.4006	0.09803	0.10894	0.09036	0.12359	0.11222	0.11088	0.14156	0.11806	0.1067
163	41.4278	36.645	46.6632	63.4548	66.435	70.9277	70.0653	77.7374	79.7294	0.09919	0.11075	0.09079	0.11207	0.10402	0.07909	0.14287	0.11802	0.10634
164	41.765	36.8956	46.9909	63.6525	66.632	71.2578	70.5179	78.0022	80.0926	0.1	0.11229	0.08973	0.09952	0.09927	0.07817	0.14227	0.11679	0.10674
165	42.0151	37.2059	47.2513	64.0453	66.9344	71.4049	70.776	78.1995	80.273	0.10083	0.11197	0.08778	0.08697	0.10913	0.05865	0.14233	0.11655	0.10872
166	42.3309	37.4485	47.5763	64.4131	67.2348	71.7181	71.0828	78.6366	80.4698	0.0997	0.11103	0.09029	0.09531	0.11752	0.06296	0.14092	0.11592	0.10973
167	42.6056	37.7116	47.8718	64.7806	67.5745	71.9304	71.3838	78.8932	80.8014	0.09807	0.10925	0.09047	0.10299	0.12063	0.06834	0.13947	0.11796	0.10964
168	42.9403	38.0294	48.2521	64.937	67.858	72.2707	71.5866	79.2237	81.0137	0.09718	0.10856	0.09264	0.11391	0.09117	0.09562	0.13988	0.11773	0.1097
169	43.2673	38.3684	48.6316	65.1968	68.0853	72.4602	71.7562	79.3234	81.2666	0.09719	0.10782	0.09073	0.1134	0.08486	0.11435	0.13994	0.118	0.10855
170	43.5809	38.6662	48.8912	65.4673	68.4167	72.7689	71.9598	79.5438	81.6219	0.09766	0.10815	0.09158	0.0993	0.07007	0.12618	0.14172	0.11583	0.1079
171	43.8662	38.9484	49.1742	65.6634	68.6136	72.915	72.2795	79.808	81.8751	0.098	0.11007	0.09106	0.09243	0.08665	0.1259	0.14237	0.1149	0.10729
172	44.1147	39.1914	49.5659	65.961	68.8538	73.1386	72.4702	80.1651	82.0168	0.09759	0.11063	0.0917	0.08895	0.10759	0.10754	0.14383	0.1144	0.10844
173	44.3775	39.3959	50.0362	66.2354	69.0265	73.2943	72.7191	80.4416	82.1639	0.09698	0.1109	0.09162	0.08819	0.11856	0.0678	0.14165	0.11507	0.10912
174	44.6314	39.6056	50.3079	66.567	69.3774	73.6204	73.0785	80.7866	82.4056	0.09779	0.10956	0.09084	0.10432	0.12308	0.05335	0.14102	0.11747	0.10844
175	44.9672	39.873	50.5358	66.6839	69.6374	73.8088	73.4463	80.9557	82.8674	0.09917	0.11049	0.09004	0.09894	0.11777	0.07695	0.142	0.12003	0.10841
176	45.2946	40.1088	50.7035	66.8574	69.9762	73.9208	73.7094	81.2123	82.9804	0.09862	0.11212	0.08838	0.11679	0.11764	0.10689	0.14497	0.12015	0.10851
177	45.6012	40.3843	51.0769	67.0852	70.1061	74.0881	73.7959	81.1566	83.2525	0.09827	0.11176	0.08752	0.11615	0.11419	0.13243	0.14642	0.11719	0.11016
178	45.9031	40.6799	51.3437	67.3822	70.3351	74.3163	73.9678	81.3932	83.4562	0.09718	0.11279	0.08807	0.13328	0.1062	0.12463	0.14679	0.11608	0.11011
179	46.0587	40.9966	51.6548	67.6349	70.4708	74.6382	74.2273	81.657	83.8064	0.09998	0.11157	0.08923	0.10831	0.11606	0.1278	0.14667	0.11563	0.10912
180	46.3723	41.2032	51.8577	67.8953	70.655	74.7413	74.466	81.9975	83.9534	0.10016	0.11208	0.09016	0.10568	0.1203	0.10953	0.14414	0.11603	0.10818
181	46.5928	41.4398	52.0613	68.0607	70.8625	74.9199	75.0043	82.2024	84.2084	0.10109	0.11059	0.09088	0.09325	0.12103	0.10545	0.14348	0.11752	0.10766
182	46.9426	41.7335	52.3637	68.2456	71.0849	75.0049	75.3181	82.4874	84.4658	0.09885	0.11037	0.09088	0.13091	0.11906	0.09752	0.14215	0.12006	0.10968
183	47.1033	42.0098	52.7153	68.4074	71.3737	75.2743	75.6601	82.8248	84.7541	0.09918	0.11159	0.09269	0.11624	0.10837	0.11011	0.14607	0.12232	0.11006
184	47.3229	42.1958	52.9855	68.6835	71.517	75.37	75.6693	83.1258	84.769	0.09817	0.11164	0.09061	0.12586	0.11231	0.1165	0.14603	0.119	0.10928
185	47.471	42.4034	53.1685	68.9097	71.6656	75.6558	75.7984	83.2355	84.8719	0.09954	0.11146	0.08979	0.09785	0.10968	0.13655	0.14443	0.11643	0.10731
186	47.75	42.6245	53.4106	69.0018	71.7957	75.7365	75.8494	83.4247	85.1082	0.09888	0.11035	0.08813	0.09576	0.1198	0.13189	0.14216	0.11454	0.10798
187	47.97	42.9201	53.6597	69.0613	72.0513	76.0558	75.9299	83.614	85.5179	0.09784	0.10971	0.09044	0.07824	0.11816	0.12689	0.13941	0.1166	0.10969
188	48.2361	43.104	53.9028	69.1791	72.1576	76.1608	76.0708	83.9679	85.8671	0.09636	0.10914	0.09353	0.08435	0.11515	0.11302	0.14118	0.11993	0.11067
189	48.4842	43.3105	54.0008	69.3959	72.2792	76.4056	76.4326	84.1087	86.0455	0.09832	0.10972	0.09525	0.09432	0.11006	0.11492	0.14405	0.12161	0.11034
190	48.721	43.4726	54.3258	69.6216	72.4123	76.5135	76.7149	84.2502	86.177	0.09935	0.11075	0.09469	0.1003	0.10573	0.09844	0.14735	0.12069	0.1107
191	48.9848	43.7028	54.6854	69.831	72.7048	76.7558	77.076	84.104	86.4687	0.09888	0.11002	0.09167	0.11224	0.1029	0.10651	0.14737	0.11891	0.11139
192	49.2066	43.9579	54.9928	69.9163	72.9753	76.8962	77.1461	84.302	86.8465	0.09644	0.10936	0.09063	0.13198	0.08758	0.09579	0.14592	0.11977	0.11028
193	49.501	44.2235	55.0992	70.0765	73.2006	76.936	77.3454	84.5084	87.0287	0.09785	0.10737	0.09195	0.13935	0.08797	0.10582	0.14537	0.12231	0.10867
194	49.7285	44.4915	55.2553	70.2773	73.3669	77.0515	77.3503	84.9151	87.2199	0.10036	0.10719	0.09373	0.12155	0.09044	0.08569	0.14434	0.12134	0.1066
195	49.9674	44.7815	55.5564	70.5399	73.5489	77.3188	77.5585	85.0761	87.1516	0.09856	0.10719	0.09334	0.09675	0.09463	0.08192	0.14201	0.12039	0.10798
196	50.1988	45.0063	55.8822	70.7587	73.6693	77.588	77.4482	85.2438	87.3196	0.09664	0.10722	0.09186	0.09167	0.09956	0.07789	0.14203	0.11738	0.10794
197	50.4619	45.3346	56.2199	70.8989	73.8091	77.7176	77.5514	85.5649	87.2003	0.09588	0.10962	0.09015	0.09243	0.11442	0.09485	0.1437	0.11868	0.11044
198	50.7341	45.4949	56.4937	71.0893	73.9008	77.8087	77.8761	85.7057	87.5596	0.09637	0.11028	0.0908	0.09015	0.1104	0.09485	0.14449	0.11712	0.11101
199	50.9894	45.7318	56.8441	71.3309	74.0805	77.968	78.3025	85.8774	87.7964	0.09707	0.1117	0.09015	0.1016	0.11065	0.09385	0.14576	0.11943	0.11084
200	51.2167	46.008	57.0822	71.4868	74.3238	78.1056	78.5377	86.0238	88.15	0.09577	0.10954	0.09113	0.10804	0.1018	0.08166	0.14609	0.11727	0.11063
201	51.4549	46.2975	57.2803	71.7125	74.605	78.3279	78.6683	86.3244	88.2881	0.09846	0.10928	0.08996	0.11319	0.11898	0.10544	0.14483	0.11891	0.11139
202	51.7187	46.492	57.4153	71.912	74.8339	78.4191	78.8424	86.6349	88.5233	0.0993	0.10858	0.09148	0.09591	0.12465	0.12876	0.14376	0.11687	0.11251
203	51.9788	46.7016	57.6249	72.0823	74.9969	78.5992	79.0911	86.6768	88.789	0.10164	0.11012	0.09038	0.09157	0.13514	0.13935	0.14328	0.11853	0.1118
204	52.2636	46.8946	57.9008	72.2988	75.1784	78.7062	79.4501	86.8304	88.7743	0.10037	0.11023	0.09047	0.09781	0.12449	0.13702	0.14692	0.11916	0.1103
205	52.4835	47.1496	58.2502	72.412	75.4191	78.9094	79.6239	86.8957	88.8933	0.10069	0.11223	0.09008	0.10473	0.12407	0.15782	0.14533	0.12014	0.11
206	52.7712	47.3164	58.4834	72.7852	75.5868	79.1496	79.9296	86.9295	88.9648	0.0991	0.11202	0.09026	0.10627	0.12066	0.15806	0.14464	0.12037	0.11059
207	53.0687	47.5807	58.674	72.92	75.722	79.2271	80.0849	86.974	89.3194	0.09967	0.11106	0.08943	0.10703	0.14088	0.14967	0.14232	0.11953	0.11194
208	53.3242	47.8104	58.9056	73.0924	75.8671	79.4014	80.2125	87.183	89.3513	0.10072	0.11104	0.08899	0.10933	0.13637	0.12833	0.14455	0.11789	0.11247
209	53.6156	48.0601	59.3196	73.1227	76.0478	79.4713	80.3787	87.443	89.472	0.09937	0.11066	0.08874	0.11201	0.13201	0.12295	0.14694	0.11857	0.11241
210	53.8263	48.3269	59.597	73.2862	76.2633	79.6833	80.3701	87.7349	89.6588	0.09885	0.11067	0.09081	0.11534	0.12834	0.1332	0.14886	0.1191	0.10988
211	54.0927	48.5599	59.8652	73.4265	76.4131	79.8852	80.6517	87.8256	89.9397	0.09874	0.10997	0.09179	0.12903	0.10296	0.12584	0.14864	0.12106	0.11147
212	54.3194	48.7919	59.9344	73.7135	76.5969	79.9996	80.5896	88.1116	90.1998	0.10076	0.11089	0.09337	0.14063	0.09494	0.14633	0.14606	0.12099	0.1125
213	54.5773	48.9503	60.3148	73.9103	76.8592	80.2766	81.0689	88.2667	90.1533	0.10324	0.11161	0.09229	0.14034	0.10156	0.137	0.14435	0.12007	0.11458
214	54.8505	49.167	60.529	74.087	76.9938	80.3411	81.2882	88.5241	90.3584	0.10233	0.11001	0.08959	0.13085	0.13053	0.1424	0.14487	0.12255	0.11349
215	55.0718	49.3109	60.7843	74.0482	77.1287	80.4883	81.6407	88.549	90.3143	0.10346	0.11164	0.08761	0.12289	0.13233	0.11034	0.14552	0.1235	0.11335
216	55.3338	49.5926	60.9825	74.2867	77.1954	80.5667	81.5862	88.6853	90.6243	0.10278	0.11172	0.08826	0.11871	0.13956	0.11407	0.14685	0.12389	0.11344
217	55.5746	49.8421	61.2537	74.425	77.3068	80.7507	81.7802	88.8314	90.6511	0.10228	0.11252	0.09045	0.10875	0.13642	0.10075	0.14731	0.1225	0.11322
218	55.8233	50.1041	61.5367	74.7586	77.5077	80.9892	81.8724	89.0054	91.0535	0.10206	0.11074	0.09244	0.11227	0.13432	0.12577	0.14948	0.12331	0.1125
219	56.0098	50.336	61.8919	74.9277	77.6785	81.2258	82.0911	89.1312	91.2436	0.10163	0.11337	0.09308	0.11164	0.11526	0.11827	0.15015	0.12204	0.11118
220	56.135	50.5632	62.098	75.1019	77.9116	81.3219	82.212	89.2827	91.4253	0.10355	0.11314	0.09362	0.12875	0.12565	0.14475	0.14848	0.12258	0.11126
221	56.3386	50.7866	62.2018	75.1591	77.9987	81.385	82.2964	89.5063	91.378	0.10206	0.1137	0.09407	0.13688	0.12784	0.13955	0.14645	0.12192	0.11192
222	56.5398	50.987	62.3519	75.3239	78.1488	81.418	82.1266	89.7698	91.4837	0.10197	0.11186	0.09441	0.14346	0.14635	0.14131	0.14598	0.1232	0.11377
223	56.7925	51.2208	62.6283	75.4773	78.391	81.6474	82.2046	89.779	91.5496	0.09818	0.11396	0.09336	0.14074	0.14635	0.12882	0.14928	0.12214	0.11388
224	56.9614	51.3871	63.0101	75.6289	78.5968	81.902	82.4065	89.9478	91.8824	0.09962	0.11227	0.09237	0.11413	0.155	0.11204	0.15032	0.12175	0.11424
225	57.1337	51.569	63.1216	75.7067	78.7995	81.9668	82.8269	89.9823	92.1474	0.10041	0.11193	0.09021	0.1107	0.13403	0.10854	0.14755	0.12038	0.11287
226	57.2861	51.7155	63.3086	75.8846	78.8896	82.1452	82.9944	89.9841	92.3437	0.10389	0.11011	0.09103	0.11974	0.13532	0.11738	0.14479	0.11912	0.11294
227	57.4473	51.8856	63.4001	76.0413	79.0832	82.1498	83.2951	90.1924	92.2183	0.10295	0.11134	0.09106	0.15449	0.1328	0.12756	0.14523	0.11772	0.11235
228	57.6324	52.0424	63.5748	76.1447	79.1527	82.211	83.2682	90.4817	92.1127	0.10124	0.11145	0.09234	0.16537	0.15005	0.1535	0.14964	0.11979	0.11339
229	57.8319	52.2428	63.7952	76.2316	79.1743	82.1371	83.4411	90.8649	91.9817	0.10161	0.11003	0.09205	0.15253	0.14059	0.14416	0.15072	0.1217	0.11485
230	58.0764	52.5287	64.0951	76.4302	79.2832	82.2826	83.4551	90.8164	92.2682	0.10288	0.10903	0.09099	0.12727	0.14619	0.16755	0.15031	0.12209	0.11515
231	58.2731	52.7113	64.3297	76.6038	79.434	82.4737	83.6529	90.7493	92.4656	0.10304	0.10881	0.08988	0.12374	0.14768	0.14405	0.15008	0.12248	0.11458
232	58.4882	52.9562	64.4107	76.6004	79.5994	82.62	83.5929	90.8031	92.9188	0.10076	0.10949	0.08918	0.12643	0.14791	0.14505	0.151	0.12266	0.11181
233	58.6776	53.1108	64.635	76.7241	79.7317	82.6402	83.7688	90.9186	93.1331	0.09894	0.10994	0.09108	0.13409	0.14632	0.115	0.1514	0.12354	0.1121
234	58.867	53.3634	64.854	76.8593	79.8955	82.8056	84.1211	91.1212	93.4096	0.10019	0.10908	0.09101	0.11245	0.12446	0.10139	0.15005	0.12394	0.11259
235	59.0517	53.5186	65.1318	77.0824	79.9567	82.8953	84.4608	91.2743	93.4111	0.1017	0.1095	0.09123	0.11171	0.12484	0.0867	0.14838	0.12339	0.11264
236	59.2604	53.6375	65.3179	77.2031	80.0331	83.041	84.7787	91.4318	93.3032	0.10319	0.10997	0.08977	0.10554	0.12401	0.11162	0.14939	0.12164	0.1142
237	59.4936	53.7699	65.495	77.2579	80.0292	83.0111	84.7883	91.4112	93.2369	0.10242	0.10852	0.09002	0.12551	0.13656	0.14822	0.15128	0.11939	0.11466
238	59.6033	53.9384	65.6077	77.4654	80.2063	83.2584	84.8877	91.4212	93.5743	0.10068	0.10886	0.08844	0.12412	0.14435	0.17394	0.15339	0.11978	0.11578
239	59.7436	54.1934	65.7155	77.4743	80.3203	83.37	85.0433	91.4723	93.8428	0.09968	0.10847	0.08917	0.1308	0.15585	0.1578	0.15417	0.12119	0.11559
240	59.8489	54.3086	65.8765	77.6243	80.4378	83.4605	85.3233	91.6854	93.951	0.10094	0.10972	0.09294	0.14226	0.15677	0.14078	0.15581	0.12374	0.11508
241	60.0571	54.5182	66.0851	77.7672	80.6318	83.5263	85.6301	91.9473	93.8443	0.10369	0.11064	0.09439	0.11887	0.15391	0.11926	0.15625	0.12329	0.11319
242	60.224	54.6091	66.3206	78.0116	80.7435	83.445	85.4396	91.9778	93.9266	0.10338	0.11083	0.09556	0.12865	0.13551	0.12141	0.15531	0.12456	0.11012
243	60.4743	54.8238	66.6325	78.0641	80.8084	83.605	85.4066	91.8992	94.0244	0.10047	0.11144	0.09163	0.11505	0.14406	0.12689	0.15277	0.1222	0.11067
244	60.7096	54.942	66.8573	78.051	80.8036	83.6042	85.3131	92.0901	94.2016	0.09759	0.11062	0.09056	0.15194	0.14296	0.13995	0.15011	0.1224	0.11337
245	60.9051	55.2206	66.982	78.0338	80.8437	83.9441	85.2936	92.3752	94.2314	0.0962	0.11123	0.09029	0.14608	0.14263	0.14586	0.14877	0.12203	0.11525
246	61.0572	55.4076	67.0662	78.2135	80.9618	84.0545	85.369	92.6735	94.3438	0.09833	0.11262	0.0913	0.15031	0.13562	0.14097	0.15033	0.123	0.11455
247	61.1912	55.6702	67.237	78.4047	81.1688	84.2084	85.2822	92.5294	94.2669	0.10013	0.1109	0.0924	0.15113	0.14467	0.1429	0.15335	0.12332	0.11473
248	61.3935	55.825	67.509	78.6055	81.2425	84.2181	85.5228	92.7201	94.4065	0.10315	0.10777	0.09255	0.14397	0.15217	0.13598	0.15485	0.12361	0.1154
249	61.6073	56.0345	67.7761	78.614	81.3595	84.1919	85.6391	92.6425	94.6008	0.10064	0.10728	0.09205	0.14822	0.15736	0.13499	0.15288	0.12534	0.11387
250	61.8885	56.1871	67.9734	78.8038	81.4746	84.2127	86.0307	92.877	94.7284	0.09867	0.10994	0.09243	0.13855	0.14103	0.13026	0.15116	0.1266	0.11378
251	62.0722	56.3321	68.0636	78.8519	81.662	84.4124	86.1141	92.8432	94.7722	0.09711	0.11413	0.09283	0.14395	0.14601	0.13825	0.15002	0.12726	0.11447
252	62.283	56.5739	68.1988	79.0633	81.7889	84.4852	86.3195	93.0505	94.6244	0.10025	0.11356	0.09398	0.14306	0.14354	0.14324	0.15274	0.12651	0.11726
253	62.4956	56.8396	68.4013	79.1196	81.9116	84.4629	86.3235	93.0449	94.7134	0.10289	0.11363	0.09488	0.13628	0.15902	0.14173	0.15239	0.12495	0.1164
254	62.7342	56.987	68.6251	79.4346	82.0767	84.701	86.5149	93.1287	94.77	0.10335	0.11176	0.09375	0.14924	0.15059	0.15322	0.15179	0.1227	0.11541
255	62.8973	57.1582	68.8424	79.5541	82.245	84.7619	86.3346	93.3182	94.8723	0.10288	0.10998	0.09304	0.15417	0.15462	0.18069	0.15025	0.12297	0.11557
256	63.1192	57.2615	68.999	79.6333	82.3754	85.0762	86.4258	93.5037	95.0143	0.10204	0.10862	0.09329	0.1691	0.16367	0.18844	0.15016	0.1245	0.11534
257	63.266	57.5725	69.3233	79.6577	82.4145	84.9794	86.8938	93.5731	95.3084	0.1009	0.10982	0.09122	0.16702	0.17441	0.17578	0.15071	0.12747	0.11483
258	63.4664	57.7467	69.3915	79.8374	82.5558	85.2849	87.1386	93.715	95.4635	0.09976	0.11141	0.09115	0.15937	0.18878	0.1503	0.14922	0.12674	0.11479
259	63.6039	57.9672	69.6046	79.9485	82.6029	85.2225	87.4058	93.7852	95.5173	0.10027	0.11048	0.09039	0.15785	0.17352	0.14246	0.15028	0.12547	0.11597
260	63.8287	58.1778	69.7769	80.0921	82.8799	85.3031	87.361	93.9759	95.3171	0.10176	0.11041	0.09251	0.13552	0.17483	0.15575	0.15234	0.12375	0.11736
261	64.007	58.4121	70.0722	80.1238	82.9779	85.5041	87.5457	94.02	95.4288	0.10292	0.10967	0.09344	0.14717	0.16303	0.16574	0.15551	0.12489	0.11656
262	64.2487	58.5352	70.3508	80.2994	83.1008	85.7513	87.7318	94.03	95.7056	0.10194	0.11102	0.09385	0.15624	0.16456	0.18008	0.1557	0.1251	0.11531
263	64.4415	58.6651	70.5001	80.4901	82.995	85.925	87.687	94.0489	95.8165	0.1023	0.10989	0.09442	0.17137	0.1703	0.1615	0.15657	0.1272	0.11305
264	64.6552	58.8518	70.7934	80.7415	83.1434	85.9582	87.7538	94.1922	95.7364	0.10152	0.11218	0.09324	0.16549	0.15946	0.15351	0.15471	0.12793	0.11309
265	64.7834	59.0684	70.9714	80.8848	83.2545	86.0536	87.8913	94.4272	95.7615	0.09998	0.11254	0.09144	0.13454	0.16097	0.18279	0.15328	0.12899	0.11502
266	64.9716	59.2466	71.1158	80.8788	83.4578	86.2027	88.0965	94.5071	95.7419	0.0981	0.11289	0.0905	0.13558	0.14615	0.20823	0.1523	0.12707	0.11608
267	65.1418	59.3885	71.2898	80.9541	83.5592	86.1548	88.3429	94.3755	96.0312	0.09857	0.10983	0.0902	0.15004	0.1634	0.21181	0.15242	0.12529	0.1166
268	65.3682	59.5844	71.5057	81.0676	83.7077	86.2715	88.2139	94.4519	96.0417	0.09946	0.109	0.09123	0.16204	0.1655	0.17652	0.15198	0.12438	0.11651
269	65.5241	59.7623	71.8145	81.3446	83.9664	86.1551	88.248	94.8311	96.3401	0.10099	0.10838	0.09148	0.15609	0.17458	0.15255	0.15173	0.12332	0.116
270	65.6624	59.9033	71.9919	81.4778	84.0917	86.4647	88.2405	94.8874	96.422	0.10039	0.10711	0.0927	0.14829	0.15618	0.13795	0.15144	0.12371	0.11613
271	65.7721	60.0999	72.0895	81.5861	84.1276	86.5979	88.4284	94.9388	96.4145	0.10039	0.10789	0.09256	0.15014	0.15158	0.12927	0.15183	0.12434	0.11575
272	66.0051	60.257	72.2061	81.6648	84.149	86.8953	88.6608	94.9131	96.6167	0.09967	0.10766	0.09235	0.1571	0.15289	0.14172	0.15112	0.12526	0.11715
273	66.2233	60.5143	72.3942	81.6519	84.2957	87.0542	88.696	95.2323	96.7949	0.09937	0.10858	0.08996	0.15568	0.14944	0.13826	0.1518	0.12261	0.11752
274	66.3801	60.652	72.5965	81.7848	84.4547	87.1744	88.9459	95.3473	97.0137	0.1014	0.10746	0.09094	0.15681	0.14997	0.13803	0.15366	0.12093	0.11664
275	66.4592	60.8234	72.6653	81.8814	84.6656	87.1829	89.1656	95.3403	96.9637	0.10063	0.10828	0.08947	0.16108	0.14062	0.13625	0.15233	0.12226	0.11631
276	66.5587	60.7909	72.7886	82.0539	84.69	87.2299	89.4962	95.2934	96.9951	0.10104	0.10892	0.09186	0.1573	0.15902	0.15473	0.15132	0.12619	0.11638
277	66.736	60.8233	72.8917	82.1094	84.874	87.3975	89.5811	95.2839	97.0426	0.09831	0.10974	0.0906	0.15676	0.15955	0.15419	0.15113	0.1269	0.11802
278	66.892	60.9976	73.1104	82.1411	84.8249	87.6566	89.5382	95.3839	97.1566	0.09905	0.10987	0.09093	0.14183	0.14442	0.13652	0.15371	0.12603	0.11799
279	67.0187	61.2013	73.1866	82.345	84.9754	87.6796	89.6541	95.4086	97.0922	0.09824	0.11167	0.09056	0.13866	0.13851	0.13126	0.15469	0.12436	0.11782
280	67.1397	61.4603	73.3915	82.4149	85.0645	87.659	89.7211	95.5965	97.3038	0.09752	0.11265	0.09293	0.13974	0.14323	0.15683	0.15517	0.12451	0.11587
281	67.2181	61.5426	73.5197	82.533	85.1622	87.8419	89.8012	95.6341	97.3544	0.09936	0.11153	0.09385	0.15881	0.15096	0.18543	0.15639	0.12392	0.11608
282	67.3825	61.8036	73.8489	82.6644	85.2519	87.8995	89.7365	96.0382	97.2844	0.09885	0.11253	0.09302	0.15877	0.15055	0.1808	0.1565	0.12466	0.11502
283	67.5551	61.9792	74.0867	82.7163	85.3879	88.022	89.7632	96.1084	97.2745	0.10197	0.1112	0.09103	0.1688	0.15548	0.16984	0.15673	0.12579	0.11556
284	67.6372	62.0943	74.2471	82.749	85.5002	87.8368	89.6915	96.2616	97.4256	0.10273	0.11293	0.08978	0.14783	0.16807	0.15224	0.15521	0.12764	0.1165
285	67.7201	62.1441	74.2257	82.6803	85.4733	88.029	89.798	96.1031	97.6219	0.10369	0.11142	0.09029	0.15449	0.1652	0.17135	0.15388	0.12799	0.11693
286	67.7707	62.1968	74.2397	82.8105	85.3652	88.0175	89.9378	96.0935	97.4316	0.1028	0.11166	0.09066	0.15816	0.14466	0.15835	0.15098	0.12719	0.11787
287	68.0094	62.354	74.3566	82.888	85.3365	88.0425	90.0897	96.0181	97.3191	0.10147	0.11088	0.09208	0.16876	0.14685	0.15435	0.15216	0.12706	0.11671
288	68.139	62.4668	74.4715	82.9264	85.4952	87.997	90.1342	95.9984	97.5093	0.10193	0.11071	0.0939	0.16806	0.15206	0.12642	0.15473	0.12701	0.11661
289	68.2265	62.6513	74.6338	82.9993	85.6275	87.8622	90.14	95.9526	97.4807	0.10172	0.11067	0.09537	0.15899	0.16401	0.12566	0.15665	0.12692	0.11696
290	68.3348	62.7755	74.7114	83.0576	85.8074	88.0374	90.1566	95.9924	97.4344	0.10067	0.1086	0.09491	0.17427	0.17715	0.13493	0.15645	0.12622	0.11757
291	68.4458	62.958	74.8795	83.1332	85.8201	88.0977	90.2894	95.9749	97.4592	0.10074	0.10721	0.09428	0.16509	0.17798	0.15265	0.15896	0.12628	0.11919
292	68.6238	63.107	74.9645	83.2621	85.7942	88.2286	90.2459	96.054	97.7168	0.09958	0.10759	0.09369	0.15396	0.16877	0.16673	0.15939	0.1284	0.11986
293	68.8446	63.2893	75.1829	83.3662	85.7278	88.3238	90.2854	96.0159	97.7742	0.09808	0.10882	0.09539	0.14412	0.16172	0.17454	0.15998	0.12741	0.11992
294	69.1034	63.4326	75.395	83.6342	85.7969	88.4333	90.6257	96.1142	97.6076	0.09849	0.10931	0.0929	0.14091	0.15077	0.16755	0.15659	0.12775	0.11834
295	69.2687	63.5494	75.5319	83.6458	85.904	88.6441	90.8501	96.3152	97.4747	0.09937	0.10996	0.09203	0.15745	0.16682	0.16558	0.15855	0.12693	0.11877
296	69.4481	63.7179	75.7343	83.786	86.1403	88.5708	91.0587	96.3214	97.5983	0.09766	0.11086	0.08946	0.14989	0.16252	0.14801	0.15746	0.12833	0.1185
297	69.5536	63.8926	75.9321	83.8524	86.3336	88.6334	90.847	96.5268	97.7234	0.09718	0.11226	0.09075	0.15418	0.18265	0.151	0.15673	0.12853	0.1191
298	69.7378	64.0761	76.1202	84.087	86.5778	88.7201	90.9725	96.6081	97.9862	0.09669	0.11132	0.08924	0.15102	0.166	0.13655	0.15435	0.12925	0.11694
299	69.8055	64.2606	76.2685	84.1875	86.7009	89.0021	90.9206	96.8735	98.0528	0.09946	0.10955	0.09075	0.1398	0.16661	0.14205	0.15259	0.12782	0.11538
300	69.9899	64.469	76.4401	84.2146	86.7179	89.1896	90.9645	96.7231	97.9607	0.10077	0.10922	0.09059	0.14357	0.14856	0.13478	0.15347	0.12751	0.11598
301	70.1725	64.5795	76.674	84.2347	86.7373	89.3074	91.0869	96.7089	98.1333	0.10028	0.10914	0.0913	0.13534	0.14811	0.15992	0.15344	0.12556	0.11647
302	70.3175	64.7378	76.8263	84.4006	86.7636	89.4688	91.3366	96.8044	98.2163	0.10246	0.11018	0.09028	0.13467	0.14893	0.17298	0.15524	0.12546	0.11857
303	70.5051	64.8214	76.7984	84.5109	86.8669	89.3751	91.4686	97.2045	98.4867	0.10152	0.10993	0.09134	0.12494	0.16212	0.17441	0.15535	0.12516	0.11852
304	70.6264	65.0138	76.9435	84.7023	87.0029	89.4999	91.2579	97.1598	98.285	0.10214	0.11	0.09302	0.13253	0.1704	0.1602	0.15566	0.12679	0.1187
305	70.7471	65.1635	77.162	84.7656	87.0538	89.4437	91.3671	97.1791	98.2264	0.10068	0.11049	0.09361	0.13126	0.18426	0.14901	0.15591	0.12842	0.11829
306	70.8438	65.2676	77.3844	84.9073	87.1467	89.6451	91.3916	97.0053	98.2052	0.09973	0.11068	0.09303	0.14048	0.17268	0.15352	0.15637	0.12987	0.11905
307	71.0304	65.4071	77.3795	84.9643	87.2081	89.7535	91.646	97.1861	98.3722	0.10056	0.11113	0.09381	0.13403	0.18993	0.13004	0.15893	0.12862	0.11991
308	71.2701	65.552	77.5583	85.0567	87.3358	89.8539	91.9365	97.2182	98.4895	0.09903	0.11115	0.09417	0.14921	0.17153	0.13617	0.15761	0.12687	0.11931
309	71.4785	65.7658	77.7491	85.1238	87.5047	89.9088	92.307	97.4123	98.5562	0.09783	0.10921	0.09303	0.14162	0.17523	0.14754	0.15748	0.1248	0.11745
310	71.5904	65.8891	77.9968	85.1808	87.6331	89.9607	92.5266	97.4586	98.6214	0.09617	0.10912	0.09187	0.15669	0.1576	0.16475	0.15503	0.12391	0.1167
311	71.7065	66.0437	78.189	85.1985	87.6749	90.1055	92.3222	97.5478	98.5521	0.09894	0.10845	0.09127	0.16985	0.17148	0.17821	0.15509	0.12697	0.11721
312	71.8045	66.1317	78.4137	85.3834	87.626	90.3044	92.2694	97.4921	98.5982	0.10036	0.11145	0.09222	0.18536	0.1913	0.14767	0.15283	0.12794	0.11904
313	71.894	66.2809	78.6051	85.5762	87.6451	90.367	92.3484	97.5072	98.5243	0.10213	0.10988	0.09089	0.19003	0.19861	0.15327	0.15343	0.12872	0.11981
314	71.9713	66.3627	78.6973	85.7407	87.7919	90.3904	92.6134	97.4886	98.7647	0.10102	0.11051	0.09162	0.18548	0.19206	0.13682	0.15508	0.12784	0.12089
315	72.0026	66.4857	78.6564	85.7165	87.9027	90.4401	92.912	97.6245	98.7975	0.10159	0.1091	0.09208	0.17643	0.18073	0.1573	0.15604	0.12714	0.12004
316	72.1467	66.6303	78.7879	85.7312	88.0849	90.4594	93.0384	97.7829	99.018	0.09988	0.11081	0.09276	0.16605	0.17973	0.14498	0.15567	0.12756	0.11993
317	72.2282	66.6857	78.8174	85.8376	88.0695	90.4946	92.9503	97.9129	98.9087	0.09948	0.11074	0.09375	0.17065	0.19185	0.16271	0.15517	0.12693	0.11996
318	72.4294	66.7015	78.9702	85.9357	88.1928	90.5215	92.7302	97.9316	99.1623	0.09997	0.1107	0.09316	0.18994	0.19336	0.1718	0.15719	0.12905	0.11949
319	72.5604	66.7906	79.0905	85.9967	88.1653	90.729	92.686	97.9484	99.0679	0.10085	0.11048	0.09389	0.1745	0.18941	0.18573	0.1585	0.12819	0.12072
320	72.7268	67.0043	79.1654	85.9847	88.3522	90.8362	93.0471	97.8839	99.1473	0.10155	0.10981	0.09343	0.1574	0.17216	0.16246	0.15986	0.12938	0.11917
321	72.7622	67.2218	79.2357	86.0341	88.4234	90.8892	93.2403	97.8571	98.8124	0.10136	0.11024	0.09254	0.14044	0.17836	0.1573	0.15846	0.12967	0.12056
322	72.9574	67.4434	79.4105	86.1418	88.3567	90.8674	93.1233	97.8771	98.7809	0.10106	0.11095	0.0921	0.15487	0.17644	0.16201	0.15915	0.13218	0.1211
323	73.0445	67.5638	79.5347	86.191	88.2301	90.9822	93.0391	97.8982	98.9652	0.10138	0.11157	0.09247	0.16701	0.17644	0.17453	0.15885	0.13301	0.12245
324	73.2744	67.7213	79.7602	86.3518	88.3103	90.9832	93.1226	98.0174	99.1601	0.10196	0.10986	0.09362	0.16454	0.16951	0.16061	0.15913	0.13197	0.12249
325	73.2573	67.7821	79.8323	86.3842	88.4182	91.0193	93.2677	98.0399	99.1041	0.10305	0.1086	0.09341	0.15783	0.18166	0.15526	0.15971	0.13088	0.11947
326	73.3034	67.8071	79.933	86.5377	88.5951	90.9556	93.4661	98.169	99.0285	0.10233	0.10798	0.09305	0.14494	0.17907	0.14654	0.16038	0.1295	0.11998
327	73.3273	67.8911	80.0038	86.5539	88.6413	91.0235	93.5167	98.0985	98.8661	0.10114	0.10878	0.09352	0.14894	0.18473	0.17075	0.16145	0.12998	0.12038
328	73.4548	67.9468	80.1496	86.6458	88.6722	91.0881	93.6772	98.0259	99.0025	0.10043	0.10838	0.09378	0.15159	0.18225	0.18937	0.15873	0.12992	0.12066
329	73.6696	68.096	80.2535	86.8644	88.7827	91.1453	93.4643	97.9818	99.0569	0.10124	0.10826	0.09214	0.15912	0.19175	0.19869	0.15706	0.12852	0.11919
330	73.7368	68.2451	80.417	86.9308	88.7887	91.301	93.5267	98.1609	99.2622	0.102	0.1101	0.09121	0.15718	0.18636	0.18141	0.15804	0.12818	0.11716
331	73.7748	68.4465	80.4001	86.9863	88.9878	91.4809	93.5912	98.2424	99.4341	0.10202	0.11012	0.08974	0.13902	0.17379	0.16811	0.15962	0.12988	0.12084
332	73.8922	68.5796	80.456	86.8981	88.9546	91.549	93.7441	98.4031	99.2642	0.10273	0.11076	0.09111	0.142	0.18161	0.16205	0.1593	0.1317	0.12364
333	74.0633	68.6171	80.4664	86.9314	88.975	91.4651	93.7425	98.3558	99.2735	0.10211	0.10959	0.09227	0.16302	0.16325	0.18201	0.15768	0.13248	0.12678
334	74.255	68.6894	80.5801	86.9366	89.0065	91.47	94.0324	98.4806	99.1724	0.10166	0.11112	0.09442	0.19312	0.18258	0.18339	0.15901	0.13034	0.12369
335	74.2848	68.7813	80.6901	86.9426	89.1212	91.5863	93.9834	98.5043	99.3186	0.10015	0.11155	0.09336	0.18064	0.17519	0.16537	0.16069	0.12949	0.12045
336	74.3384	68.9048	80.8211	86.9666	89.1913	91.662	94.0837	98.5449	99.3195	0.10019	0.11146	0.09407	0.15389	0.18753	0.16071	0.16003	0.12895	0.11756
337	74.3742	68.9734	80.9254	87.0719	89.1604	91.7082	93.899	98.2989	99.3988	0.10206	0.1095	0.09256	0.15488	0.17499	0.15585	0.15822	0.12977	0.11834
338	74.4615	69.0596	81.1511	87.2071	89.1646	91.5981	94.0388	98.2073	99.1255	0.1024	0.11083	0.09345	0.16871	0.1655	0.18382	0.15802	0.13038	0.12228
339	74.6045	69.207	81.2748	87.3621	89.0843	91.7442	94.0904	98.1286	99.0883	0.10249	0.11095	0.09135	0.18331	0.15948	0.16343	0.15831	0.13028	0.12259
340	74.6741	69.2704	81.3922	87.4432	89.1573	91.7439	94.2704	98.3399	99.04	0.10199	0.11154	0.09112	0.18321	0.16418	0.17182	0.15839	0.13079	0.12279
341	74.8149	69.3554	81.4043	87.3961	89.126	91.9554	94.2775	98.2056	99.1529	0.10075	0.11093	0.08984	0.18448	0.17506	0.15766	0.15907	0.13173	0.12159
342	74.9545	69.5023	81.5712	87.4574	89.2218	91.9968	94.3556	98.3713	99.1586	0.10082	0.10955	0.0925	0.17628	0.19445	0.18031	0.15983	0.13258	0.12343
343	75.2194	69.7187	81.6787	87.5155	89.3357	91.9793	94.0995	98.3516	99.2567	0.09816	0.10972	0.09305	0.1536	0.18633	0.16819	0.1609	0.13262	0.12223
344	75.3492	69.9119	81.8429	87.633	89.5374	91.9454	94.2202	98.5942	99.4123	0.09792	0.10985	0.09461	0.15803	0.17738	0.17535	0.1608	0.13299	0.12284
345	75.477	70.0714	81.8734	87.6913	89.7288	91.8405	94.202	98.4046	99.5753	0.09852	0.11023	0.09371	0.15718	0.1764	0.16482	0.16062	0.13314	0.12302
346	75.5544	70.1896	81.9936	87.7438	89.7457	91.9257	94.6201	98.4328	99.4142	0.10208	0.11065	0.09511	0.17923	0.19165	0.1796	0.16023	0.1325	0.12404
347	75.7592	70.4182	82.1594	87.808	89.7892	92.0484	94.5417	98.3916	99.5422	0.10342	0.10906	0.09472	0.18442	0.19461	0.19109	0.16023	0.13315	0.12237
348	75.8653	70.501	82.2853	87.8669	89.7756	92.2734	94.5742	98.4937	99.412	0.10255	0.10889	0.09334	0.18325	0.18015	0.1982	0.16343	0.1341	0.1211
349	76.025	70.6678	82.5022	88.0314	89.84	92.5006	94.6844	98.7361	99.4839	0.10048	0.10861	0.09239	0.17024	0.18723	0.19924	0.16567	0.13526	0.12113
350	76.1087	70.7801	82.6493	88.1195	89.9371	92.5946	94.9043	98.7375	99.3017	0.10051	0.11022	0.0917	0.15775	0.1927	0.19924	0.16501	0.13424	0.1227
351	76.2399	70.9051	82.943	88.2235	90.1676	92.7255	95.0603	98.9008	99.1707	0.1009	0.11034	0.0931	0.15775	0.18906	0.20915	0.1641	0.13257	0.12517
352	76.2865	70.9376	83.1397	88.3313	90.3509	92.7801	94.9211	98.7909	99.2805	0.10215	0.11117	0.09192	0.1591	0.17165	0.19408	0.16124	0.13235	0.12579
353	76.3874	71.0102	83.2066	88.4004	90.3362	92.7907	95.0051	98.8342	99.3652	0.10129	0.10907	0.09323	0.17981	0.19105	0.19845	0.16222	0.13224	0.12429
354	76.6369	71.2506	83.1798	88.5366	90.3688	92.7608	94.8995	98.5422	99.4529	0.0999	0.11038	0.09365	0.19325	0.19872	0.17936	0.15997	0.13302	0.12124
355	76.9233	71.4555	83.2185	88.5895	90.4305	92.7421	95.0338	98.4304	99.3272	0.09931	0.10902	0.09381	0.19502	0.17939	0.1995	0.1614	0.1315	0.12193
356	77.0606	71.595	83.3559	88.829	90.5509	92.8248	95.0514	98.467	99.3609	0.09887	0.11078	0.09056	0.18079	0.15087	0.16366	0.16292	0.132	0.1225
357	77.0552	71.6244	83.5119	88.8214	90.636	92.9615	95.0583	98.693	99.469	0.10133	0.10951	0.08767	0.17441	0.15946	0.1676	0.16486	0.13161	0.12308
358	77.146	71.7375	83.633	88.8727	90.7008	92.9645	95.0433	98.819	99.5483	0.10078	0.11149	0.08738	0.1792	0.18766	0.16729	0.1654	0.13367	0.12087
359	77.2792	71.795	83.659	88.8681	90.9015	93.1799	95.1598	98.9048	99.5023	0.10122	0.10992	0.08961	0.17486	0.19589	0.17894	0.16606	0.13317	0.12201
360	77.2975	71.9935	83.8896	88.9681	90.9423	93.1537	95.436	99.1043	99.5498	0.10009	0.11106	0.09114	0.17513	0.19083	0.18199	0.16576	0.13439	0.12342
361	77.2643	72.0954	84.0192	88.9458	91.0194	93.3514	95.7722	99.1273	99.7187	0.09968	0.11087	0.09263	0.1791	0.19037	0.16862	0.16462	0.13479	0.12499
362	77.3245	72.2571	84.2898	89.0381	90.9631	93.3439	95.8725	99.2135	99.7929	0.10107	0.11203	0.09417	0.17579	0.19348	0.12277	0.16265	0.13596	0.12226
363	77.633	72.3068	84.3126	89.2025	91.0695	93.421	96.0281	99.0447	99.9077	0.10142	0.11219	0.09473	0.17226	0.21188	0.12139	0.16363	0.13551	0.12092
364	77.7841	72.4049	84.4514	89.3461	91.1282	93.4138	95.9092	99.2403	99.8471	0.10342	0.1098	0.09302	0.1658	0.21188	0.12085	0.16508	0.1348	0.12221
365	77.9206	72.4808	84.5256	89.3998	91.2067	93.5875	95.9662	99.2809	99.9249	0.10137	0.11051	0.09149	0.17841	0.21717	0.17003	0.16412	0.13465	0.12355
366	77.9043	72.5853	84.5694	89.3317	91.2446	93.7758	95.8463	99.4764	99.8424	0.09958	0.11143	0.09206	0.17515	0.2014	0.15255	0.16413	0.13407	0.12429
367	78.029	72.7058	84.5363	89.423	91.2932	93.894	95.9749	99.3335	99.8652	0.09896	0.11333	0.09351	0.19067	0.1927	0.15264	0.16312	0.13479	0.12325
368	78.0798	72.7761	84.6148	89.4537	91.3448	93.8272	96.0844	99.2726	99.8947	0.1006	0.11127	0.09183	0.18653	0.18542	0.15688	0.16412	0.13351	0.12417
369	78.0894	72.8093	84.7753	89.5838	91.355	93.8603	96.3057	99.3648	99.8959	0.10229	0.11187	0.09085	0.18924	0.18724	0.15988	0.1637	0.13351	0.12283
370	78.0696	72.9274	84.8911	89.6567	91.4816	93.9374	96.1856	99.4734	99.9394	0.10123	0.11115	0.09245	0.17464	0.19184	0.1772	0.16381	0.13264	0.12258
371	78.1824	73.0646	84.8942	89.6873	91.5665	94.0367	96.0206	99.549	99.8888	0.10026	0.11232	0.09379	0.17698	0.19015	0.17814	0.16276	0.13399	0.1231
372	78.3474	73.227	84.8467	89.7579	91.6196	93.9912	96.0931	99.4	99.9585	0.10053	0.11136	0.09355	0.18619	0.17447	0.1777	0.16291	0.13373	0.12497
373	78.4709	73.2481	84.9192	89.7835	91.4772	93.9838	95.9386	99.4471	99.865	0.10194	0.11221	0.09134	0.18298	0.16838	0.16271	0.16463	0.13512	0.12559
374	78.4847	73.3265	85.0503	89.9263	91.5206	94.0156	96.2444	99.4829	99.9341	0.10336	0.11191	0.09143	0.17622	0.17237	0.18208	0.16566	0.13351	0.12554
375	78.5716	73.3267	85.1676	89.9383	91.4945	94.066	96.0932	99.3995	99.8248	0.10113	0.11099	0.09402	0.17822	0.1836	0.17453	0.16578	0.13586	0.1239
376	78.604	73.4191	85.1873	89.9971	91.5588	94.0589	96.3956	99.3119	99.8219	0.10001	0.10987	0.09559	0.19357	0.19151	0.16695	0.16361	0.13542	0.12308
377	78.6735	73.4704	85.1414	89.9743	91.5337	94.0864	96.2879	99.1987	99.6894	0.09877	0.11022	0.09675	0.19773	0.19602	0.13557	0.16363	0.13664	0.12118
378	78.6702	73.5713	85.1243	89.9202	91.6294	94.1998	96.3105	99.2234	99.6387	0.10133	0.10909	0.09422	0.20051	0.20476	0.17177	0.16473	0.13568	0.12278
379	78.8233	73.5639	85.159	89.9242	91.6495	94.1187	96.3555	99.1148	99.77	0.10167	0.10888	0.09283	0.19653	0.1997	0.16036	0.16766	0.13509	0.12425
380	78.8508	73.657	85.2815	89.9436	91.7335	94.0152	96.3136	99.1063	99.6186	0.10251	0.1075	0.09154	0.19154	0.18637	0.19174	0.16765	0.13513	0.12463
381	78.8467	73.6031	85.5371	90.0997	91.7676	93.8141	96.4484	99.2551	99.5016	0.10199	0.10888	0.09027	0.18772	0.18749	0.17403	0.1668	0.13499	0.12318
382	78.8884	73.8296	85.7611	90.2228	91.9328	93.9967	96.274	99.346	99.2866	0.10288	0.11023	0.09085	0.16216	0.18118	0.21399	0.16477	0.134	0.12312
383	78.9836	73.8928	85.8426	90.3332	92.0126	94.0065	96.2554	99.4407	99.5394	0.10364	0.11043	0.09157	0.16077	0.18635	0.18669	0.16506	0.13373	0.1233
384	79.2065	74.1698	85.8907	90.3775	92.0356	94.2181	96.0861	99.1713	99.6965	0.10322	0.10905	0.09171	0.15612	0.17695	0.19745	0.16371	0.13142	0.12349
385	79.3781	74.2767	86.0928	90.3793	92.0062	94.3082	96.4068	99.1399	99.7328	0.10259	0.10909	0.09091	0.17839	0.18757	0.16747	0.16509	0.13297	0.12224
386	79.5893	74.4846	86.3336	90.4905	91.9512	94.502	96.6554	99.1113	99.723	0.10265	0.10995	0.0905	0.17428	0.18059	0.1848	0.16587	0.1329	0.12243
387	79.7135	74.6206	86.4761	90.5819	92.0768	94.5961	97.111	99.4519	99.7595	0.1028	0.11082	0.09071	0.17756	0.18177	0.18641	0.16653	0.13419	0.12466
388	79.7206	74.6911	86.5368	90.6721	92.1876	94.5844	96.9013	99.5004	99.827	0.10149	0.11061	0.09182	0.18028	0.17659	0.22897	0.1645	0.13159	0.12477
389	79.8561	74.7516	86.5924	90.6933	92.1868	94.5998	96.9168	99.3939	99.7762	0.10148	0.10973	0.09202	0.19279	0.18231	0.22012	0.16299	0.13232	0.12561
390	79.9627	74.8964	86.7133	90.8039	92.2035	94.6259	96.872	99.433	99.8363	0.1001	0.11007	0.09311	0.20034	0.19004	0.24056	0.16473	0.13435	0.12403
391	80.0214	74.9824	86.7748	90.8605	92.2375	94.6983	97.0971	99.3653	99.751	0.10024	0.10878	0.09132	0.19644	0.18741	0.19604	0.16832	0.13552	0.12597
392	80.0688	75.1044	86.8429	91.0478	92.5556	94.8259	96.993	99.5281	99.8521	0.09864	0.10881	0.09037	0.19361	0.17459	0.15784	0.17023	0.13512	0.1268
393	80.2566	75.1614	86.8606	91.0454	92.6121	94.8231	96.8184	99.3934	99.623	0.09923	0.10895	0.09187	0.19044	0.16422	0.13575	0.16905	0.13389	0.12707
394	80.4917	75.3145	86.9518	91.2399	92.6877	94.9855	96.8176	99.6243	99.7336	0.10078	0.10966	0.09176	0.182	0.16531	0.12761	0.16828	0.13479	0.12476
395	80.6423	75.4345	87.0627	91.1925	92.5906	95.0116	97.0074	99.7444	99.6669	0.10189	0.11025	0.09207	0.17828	0.1688	0.16258	0.16685	0.13539	0.12472
396	80.6798	75.6533	87.2811	91.318	92.66	95.1545	97.2067	99.6607	99.8024	0.10143	0.11152	0.08934	0.17549	0.18043	0.16208	0.16786	0.13506	0.12523
397	80.7757	75.8128	87.3835	91.3171	92.7289	95.1706	97.5488	99.5442	99.7966	0.10202	0.11191	0.09208	0.19559	0.18078	0.18017	0.16541	0.13536	0.12589
398	80.8885	76.0176	87.545	91.425	92.856	95.2595	97.6149	99.3835	99.834	0.10154	0.11143	0.09349	0.19382	0.18473	0.21514	0.16668	0.13587	0.12572
399	80.9296	75.9912	87.6397	91.546	92.9693	95.4081	97.5899	99.5706	100	0.1028	0.10942	0.09574	0.19453	0.18099	0.20201	0.16503	0.13506	0.1274
400	81.043	76.0541	87.7434	91.5363	92.987	95.4561	97.3797	99.6347	99.8755	0.1026	0.11042	0.09402	0.19695	0.19833	0.18602	0.16575	0.13752	0.12918
401	81.1484	76.1001	87.9784	91.5542	93.0627	95.4441	97.4175	99.5735	99.7278	0.10293	0.11012	0.09222	0.20461	0.19928	0.14106	0.16575	0.13644	0.12719
402	81.227	76.2792	88.1548	91.6301	93.0775	95.2762	97.5836	99.6071	99.8226	0.10396	0.11129	0.09069	0.20055	0.20465	0.14747	0.16814	0.13702	0.12671
403	81.2661	76.3792	88.2923	91.7938	93.2193	95.3831	97.6535	99.8281	99.9904	0.10368	0.1092	0.09154	0.19854	0.19343	0.18272	0.16953	0.13498	0.12535
404	81.2515	76.4013	88.1738	91.9438	93.2026	95.5742	97.7116	100	99.9156	0.1037	0.11131	0.09314	0.1886	0.21228	0.19217	0.16882	0.13544	0.12845
405	81.2916	76.4555	88.0941	91.9227	93.2122	95.7157	97.5151	99.8177	99.6866	0.10171	0.11068	0.09369	0.18715	0.22822	0.22472	0.16768	0.13502	0.12956
406	81.3359	76.5111	88.1721	91.953	93.1894	95.5622	97.6598	99.6609	99.5131	0.1022	0.11188	0.09382	0.1805	0.23904	0.20762	0.16936	0.13507	0.1317
407	81.3714	76.5938	88.2895	91.9031	93.3888	95.5073	97.8462	99.5702	99.6162	0.10191	0.11228	0.09508	0.20104	0.21443	0.2177	0.17334	0.13568	0.12974
408	81.4748	76.6138	88.3302	92.0186	93.5801	95.6602	97.9196	99.5549	99.6173	0.10433	0.11281	0.09596	0.20123	0.18959	0.19187	0.17346	0.13809	0.12961
409	81.4467	76.6811	88.3023	91.9967	93.6099	95.7413	97.8846	99.4991	99.6864	0.1043	0.1118	0.09541	0.20347	0.17285	0.18488	0.17166	0.139	0.12809
410	81.6054	76.764	88.3251	92.0917	93.4976	95.8976	97.7353	99.4142	99.6931	0.10251	0.11214	0.09483	0.19812	0.1845	0.1926	0.16667	0.13972	0.12863
411	81.7144	76.8328	88.3511	92.1534	93.4484	95.7078	98.008	99.4257	99.813	0.09932	0.11256	0.09489	0.19564	0.18508	0.21142	0.16651	0.13786	0.12781
412	81.8336	76.845	88.4012	92.2661	93.529	95.8561	97.9409	99.4433	99.8285	0.09695	0.11254	0.09589	0.20086	0.20292	0.22031	0.16731	0.13669	0.12895
413	81.8305	76.8623	88.4586	92.3096	93.5976	95.8005	97.9009	99.4485	99.9849	0.09908	0.11009	0.09578	0.20592	0.21527	0.20446	0.16937	0.13908	0.13047
414	81.844	76.9212	88.5018	92.2733	93.5836	95.9006	97.8104	99.4362	99.8681	0.10156	0.1084	0.09441	0.22497	0.217	0.20738	0.1706	0.14011	0.13055
415	81.9356	76.9993	88.5207	92.2729	93.5274	95.9014	97.8659	99.2038	99.6353	0.10241	0.1107	0.09307	0.20694	0.19587	0.22073	0.17001	0.1399	0.13033
416	81.8642	77.0489	88.5635	92.2919	93.5327	95.6821	97.9365	99.1604	99.4124	0.10103	0.11199	0.09227	0.19631	0.19015	0.21983	0.17237	0.1373	0.12837
417	81.9074	77.0751	88.5307	92.3324	93.6024	95.7287	97.717	99.2381	99.3349	0.10079	0.11289	0.09274	0.18912	0.19315	0.17937	0.1705	0.13773	0.1273
418	81.9787	77.1478	88.6589	92.4955	93.7055	95.7313	97.8592	99.4311	99.4813	0.10205	0.11097	0.0938	0.19759	0.2118	0.16246	0.16991	0.13687	0.1264
419	82.1261	77.235	88.6546	92.5079	93.6943	95.883	97.9771	99.5047	99.4848	0.10198	0.11054	0.0938	0.19981	0.23316	0.17641	0.16751	0.13763	0.12762
420	82.0541	77.3208	88.8131	92.4935	93.6466	95.9851	98.2527	99.3803	99.3025	0.10184	0.10999	0.09388	0.20594	0.23139	0.19297	0.16835	0.13715	0.12718
421	82.0494	77.4132	88.7664	92.414	93.7245	95.9258	98.1843	99.2234	99.3308	0.10082	0.11068	0.09225	0.21139	0.2433	0.20333	0.1709	0.14126	0.12645
422	82.0619	77.4601	88.7505	92.4798	93.7888	95.9786	98.0578	99.2109	99.4058	0.10101	0.11103	0.09156	0.20992	0.22428	0.20232	0.17247	0.13846	0.12709
423	82.2234	77.5633	88.7793	92.4441	93.888	95.861	98.0639	99.2979	99.5166	0.10081	0.1104	0.09093	0.19802	0.23348	0.22092	0.17385	0.13842	0.12733
424	82.2417	77.6592	88.8466	92.4883	93.8658	95.9691	98.2043	99.3269	99.4431	0.1004	0.11371	0.09148	0.18643	0.22264	0.18833	0.17059	0.13675	0.12729
425	82.3227	77.7715	88.9795	92.5605	93.8228	95.9414	98.2537	99.317	99.4021	0.09898	0.11201	0.09088	0.20523	0.2129	0.16989	0.16902	0.13838	0.12631
426	82.3276	77.7966	89.049	92.6684	93.896	95.9682	98.248	99.1972	99.4326	0.10036	0.11265	0.09276	0.20429	0.20476	0.14377	0.16789	0.1386	0.12658
427	82.4651	77.873	89.1346	92.6501	93.852	96.0722	97.9284	99.1771	99.4866	0.10136	0.10704	0.09328	0.2221	0.20016	0.19259	0.17017	0.13795	0.12789
428	82.614	77.9529	89.3085	92.5944	93.9882	96.1252	97.8857	99.0998	99.2613	0.10236	0.10729	0.09588	0.2082	0.22462	0.20607	0.17157	0.13752	0.12612
429	82.83	78.1014	89.4478	92.6161	93.9467	96.1663	97.8271	99.13	99.2336	0.10007	0.1073	0.09382	0.21548	0.22783	0.19454	0.17299	0.13847	0.1262
430	83.0071	78.2067	89.5959	92.6353	93.9975	96.0343	97.9575	99.1089	99.099	0.09989	0.10845	0.0949	0.20292	0.22553	0.17034	0.17303	0.13957	0.12689
431	83.1525	78.3479	89.5777	92.8213	93.9281	95.9054	98.0659	99.152	99.1394	0.10085	0.10759	0.09414	0.21244	0.21638	0.18713	0.17233	0.14043	0.12907
432	83.1811	78.4434	89.6444	92.9701	94.0246	95.9346	98.2182	99.215	99.0248	0.10285	0.10747	0.09541	0.21646	0.22131	0.20138	0.17163	0.13996	0.12836
433	83.1904	78.5091	89.6527	93.1987	94.1192	96.0173	98.4293	99.1235	99.0863	0.10411	0.10772	0.09376	0.22633	0.23022	0.21322	0.17183	0.13893	0.12849
434	83.2867	78.5481	89.7924	93.2242	94.3001	96.2827	98.5641	99.0874	99.2143	0.10543	0.10986	0.09389	0.20747	0.21394	0.21241	0.17118	0.138	0.12917
435	83.4211	78.7103	89.8832	93.2817	94.285	96.2824	98.7726	98.9871	99.258	0.10502	0.11007	0.09345	0.20987	0.20803	0.23898	0.16937	0.13766	0.132
436	83.5551	78.8276	90.0555	93.3031	94.4048	96.3548	98.7387	99.1651	99.2503	0.10268	0.11139	0.09562	0.20407	0.19823	0.23156	0.16933	0.13954	0.13187
437	83.6116	78.9808	90.1705	93.4307	94.5048	96.3431	98.7878	99.1654	99.135	0.10226	0.11165	0.09531	0.22351	0.19912	0.21108	0.17147	0.1405	0.1323
438	83.7339	79.0012	90.2753	93.5331	94.6116	96.4827	98.7487	99.1125	99.1775	0.1001	0.11209	0.09584	0.21302	0.20752	0.18574	0.17322	0.14103	0.12931
439	83.7741	79.143	90.3498	93.5485	94.6641	96.6197	98.7009	99.0146	99.122	0.10161	0.11077	0.09274	0.22055	0.20365	0.19868	0.1718	0.13957	0.13037
440	83.8859	79.2363	90.4484	93.5281	94.5473	96.7275	98.5665	99.1544	99.1037	0.1022	0.11163	0.09247	0.20945	0.21575	0.22588	0.17043	0.13985	0.12841
441	83.9726	79.3666	90.5316	93.544	94.5935	96.7708	98.3279	99.4683	99.0693	0.10281	0.11037	0.0921	0.20616	0.21097	0.23537	0.17074	0.13961	0.12927
442	84.1263	79.3711	90.6342	93.5938	94.6604	96.755	98.5045	99.5271	99.0671	0.10022	0.11128	0.09296	0.19321	0.21802	0.21876	0.17054	0.14054	0.12735
443	84.2279	79.4252	90.67	93.7739	94.7875	96.839	98.6241	99.4941	99.0157	0.10033	0.11052	0.094	0.20753	0.22304	0.20962	0.17119	0.14046	0.12951
444	84.321	79.5281	90.6865	93.9111	94.8592	96.8961	98.9322	99.3078	98.9919	0.10176	0.11168	0.09337	0.22785	0.21253	0.20047	0.17173	0.13941	0.13154
445	84.4125	79.7373	90.7821	94.0838	94.8449	96.9708	98.9987	99.2243	99.0951	0.104	0.11281	0.09321	0.23098	0.21671	0.22186	0.17387	0.13958	0.13221
446	84.5114	79.8623	90.9698	94.0385	94.9608	96.9881	99.0158	99.2108	99.1394	0.10235	0.11229	0.09348	0.22344	0.20903	0.20027	0.17243	0.13812	0.13222
447	84.4882	79.9766	91.0689	94.0822	94.9847	97.0188	98.776	99.1526	99.2111	0.10078	0.11063	0.09382	0.21164	0.23412	0.20942	0.17277	0.14	0.13171
448	84.5642	79.9776	91.1642	94.1356	95.0334	97.1106	98.7486	99.3032	99.1725	0.10078	0.10842	0.09496	0.21176	0.22725	0.20343	0.16979	0.14004	0.13089
449	84.5713	80.1309	91.2501	94.2262	95.0831	97.2204	98.6269	99.2359	99.2759	0.10078	0.10791	0.09235	0.21233	0.22364	0.21095	0.1702	0.14124	0.13031
450	84.6916	80.1455	91.3206	94.3201	95.1263	97.378	98.658	99.2845	99.291	0.1014	0.11102	0.09299	0.20458	0.21101	0.23368	0.1698	0.13963	0.13014
451	84.718	80.1794	91.2326	94.3241	95.2043	97.4577	98.8034	99.2786	99.2743	0.10062	0.11086	0.09226	0.2304	0.21308	0.23314	0.17344	0.13934	0.13081
452	84.7903	80.1832	91.1756	94.3164	95.2848	97.4754	98.9553	99.4583	99.1813	0.10218	0.11486	0.09282	0.22332	0.23441	0.24313	0.17483	0.14303	0.13093
453	84.8608	80.2109	91.2242	94.3152	95.3864	97.5752	99.0442	99.4021	99.1247	0.10312	0.11383	0.09148	0.22307	0.23264	0.2239	0.17523	0.14434	0.13127
454	84.9262	80.2587	91.424	94.3132	95.4811	97.4912	98.8918	99.333	99.0069	0.10321	0.11327	0.09215	0.21054	0.24829	0.20842	0.17285	0.14219	0.13142
455	84.9163	80.2763	91.4747	94.3566	95.436	97.538	98.7117	99.0861	99.0452	0.10114	0.10989	0.09272	0.20539	0.23347	0.20069	0.1709	0.13887	0.13029
456	84.8512	80.3525	91.5235	94.4017	95.4326	97.453	98.7948	99.1353	99.0615	0.10198	0.10824	0.09339	0.20517	0.23347	0.19773	0.17248	0.1381	0.13093
457	84.8701	80.4304	91.4157	94.4454	95.3789	97.4459	98.8643	99.1887	98.9229	0.10285	0.10972	0.09429	0.20826	0.21763	0.20672	0.17349	0.13999	0.13178
458	84.9073	80.4122	91.4262	94.4575	95.424	97.3648	99.0581	99.3186	98.846	0.10247	0.11023	0.0944	0.21227	0.22194	0.23585	0.17455	0.13991	0.13244
459	84.9759	80.4973	91.4242	94.3698	95.3824	97.3562	99.0039	99.0101	98.6843	0.09864	0.10918	0.09346	0.22341	0.21977	0.27797	0.17437	0.14188	0.1304
460	84.9629	80.5415	91.503	94.3669	95.3716	97.4044	98.9461	98.9049	98.7237	0.0981	0.11026	0.09358	0.21083	0.21867	0.31166	0.17557	0.14269	0.12913
461	84.9617	80.6586	91.4804	94.3577	95.3213	97.4191	98.8895	98.6842	98.7291	0.09908	0.11115	0.095	0.22282	0.20395	0.29268	0.17545	0.14459	0.12862
462	85.0428	80.6585	91.4497	94.3729	95.2589	97.305	98.8712	98.9837	98.6729	0.09951	0.11358	0.0961	0.21595	0.19869	0.23553	0.17101	0.14359	0.12981
463	85.1154	80.7724	91.403	94.3856	95.3414	97.352	98.9363	98.9399	98.6248	0.09919	0.11173	0.09393	0.20696	0.19979	0.19761	0.17119	0.1414	0.12986
464	85.2397	80.8742	91.4888	94.4651	95.2342	97.3672	99.1468	98.9231	98.5977	0.09829	0.1087	0.09373	0.19918	0.19696	0.19819	0.17087	0.13966	0.12948
465	85.3053	80.9541	91.5567	94.5445	95.346	97.4651	99.2049	98.7992	98.6222	0.10015	0.10818	0.09332	0.18678	0.20048	0.22517	0.17484	0.13894	0.12888
466	85.3132	80.9836	91.6174	94.5374	95.2959	97.4481	99.1766	98.8452	98.5232	0.10127	0.10988	0.09417	0.1955	0.19636	0.22703	0.17484	0.14135	0.12988
467	85.32	81.0057	91.67	94.6413	95.5175	97.4528	99.0503	98.8418	98.4242	0.10139	0.11032	0.09213	0.19433	0.20538	0.23134	0.17751	0.14299	0.13108
468	85.3849	81.0892	91.7513	94.6748	95.5323	97.4985	98.9696	98.7983	98.4126	0.10178	0.1104	0.09026	0.21381	0.20682	0.20603	0.17571	0.14492	0.13075
469	85.491	81.1881	91.7771	94.8452	95.6437	97.4597	99.1633	98.713	98.5337	0.10008	0.10971	0.09148	0.21896	0.21104	0.20498	0.17488	0.14668	0.12965
470	85.6166	81.2862	91.806	94.7818	95.5642	97.6157	99.3534	98.7686	98.3927	0.09754	0.10966	0.09136	0.21721	0.21203	0.18615	0.17481	0.14532	0.12843
471	85.6496	81.3874	91.9187	94.8292	95.6124	97.4901	99.3526	98.603	98.3786	0.09918	0.11084	0.09313	0.21291	0.20579	0.20014	0.17704	0.14419	0.12988
472	85.8088	81.4855	92.1191	94.8363	95.6433	97.5466	99.3204	98.5288	98.1143	0.10066	0.1083	0.0932	0.2073	0.21898	0.21051	0.17813	0.14194	0.12998
473	85.8838	81.6143	92.1686	94.8971	95.7696	97.5134	98.9872	98.5539	98.1653	0.10388	0.1065	0.09456	0.20441	0.21817	0.19606	0.17773	0.141	0.13257
474	85.9537	81.6564	92.2813	94.9653	95.929	97.8512	99.2061	98.6558	98.0344	0.10154	0.10617	0.09551	0.20631	0.21423	0.18441	0.17795	0.14027	0.13269
475	86.0049	81.7207	92.2834	95.0446	96.0294	97.9132	99.2055	98.6517	98.3589	0.10202	0.10844	0.09367	0.20758	0.20634	0.17587	0.17778	0.14075	0.13538
476	86.0773	81.7153	92.2783	95.0332	96.1436	97.9172	99.5439	98.623	98.3299	0.10223	0.1109	0.09442	0.21427	0.20135	0.19156	0.1764	0.14293	0.13372
477	86.2568	81.8445	92.4066	95.1365	96.1565	97.8352	99.344	98.6569	98.3574	0.10182	0.10871	0.09366	0.20152	0.20836	0.2198	0.17473	0.14274	0.13392
478	86.3739	81.9396	92.5316	95.171	96.1705	97.9409	99.3602	98.6704	98.1756	0.10025	0.10908	0.09287	0.18186	0.18925	0.19939	0.1732	0.14173	0.13085
479	86.6046	82.1115	92.7608	95.3113	96.1307	98.1153	99.3009	98.682	98.2582	0.1003	0.11057	0.09174	0.17855	0.20172	0.18421	0.17541	0.14174	0.13146
480	86.6585	82.2101	92.7374	95.431	96.1389	98.1651	99.5223	98.8296	98.3447	0.10213	0.10902	0.0913	0.18261	0.21181	0.16937	0.17526	0.14377	0.13268
481	86.6698	82.2719	92.7842	95.3967	96.2023	98.2908	99.5301	98.8923	98.4247	0.10089	0.10699	0.09154	0.19984	0.23552	0.17955	0.17569	0.14517	0.13406
482	86.5808	82.2661	92.8328	95.4564	96.2449	98.2512	99.3865	98.7655	98.354	0.10115	0.1055	0.09091	0.19848	0.23744	0.19242	0.17587	0.14339	0.13333
483	86.6997	82.3223	93.0701	95.3623	96.3372	98.4016	99.6493	98.6362	98.2619	0.10027	0.1087	0.09141	0.21022	0.21279	0.19262	0.17578	0.1423	0.13095
484	86.8229	82.3567	93.0859	95.5482	96.3242	98.3471	99.8841	98.7601	98.2007	0.10145	0.11035	0.09174	0.21992	0.20324	0.2297	0.17533	0.13991	0.13057
485	86.8965	82.3944	93.1713	95.6486	96.3692	98.4158	100	98.9073	98.3277	0.10014	0.11015	0.09254	0.22488	0.20761	0.20787	0.17487	0.14005	0.13072
486	86.9284	82.4688	93.0751	95.8214	96.4476	98.3306	99.8817	98.7278	98.2987	0.09962	0.10863	0.09251	0.21788	0.24099	0.20926	0.17684	0.13958	0.131
487	86.8044	82.5166	93.1184	95.7669	96.497	98.2649	99.6376	98.4097	98.2339	0.10071	0.10814	0.09461	0.2111	0.25438	0.18547	0.17775	0.1413	0.13113
488	86.8737	82.6072	93.1464	95.7407	96.5289	98.2201	99.8581	98.3624	98.106	0.10278	0.10896	0.09293	0.20934	0.2378	0.22354	0.1774	0.14286	0.13199
489	86.8115	82.6134	93.0588	95.7211	96.3983	98.1638	99.7728	98.6637	98.0825	0.10149	0.10999	0.09221	0.20633	0.22782	0.20797	0.17702	0.14314	0.13308
490	86.968	82.7047	93.0442	95.812	96.5024	98.2074	99.7237	98.719	98.1057	0.09981	0.11031	0.092	0.2037	0.22456	0.19575	0.17784	0.14283	0.13305
491	86.945	82.7509	93.0361	95.8346	96.5178	98.2189	99.6061	98.5957	98.04	0.09857	0.11088	0.09189	0.21694	0.21569	0.17647	0.17662	0.14174	0.1323
492	87.0281	82.8124	93.1707	95.6821	96.6324	98.3022	99.6358	98.3745	97.9274	0.09918	0.11037	0.09307	0.24269	0.2382	0.18249	0.17579	0.14226	0.13145
493	86.9629	82.8333	93.3245	95.7275	96.5549	98.3101	99.89	98.5061	97.7505	0.09914	0.11112	0.09308	0.24565	0.23725	0.2067	0.17683	0.1432	0.13101
494	86.9921	82.8969	93.3115	95.7131	96.5839	98.4661	99.9174	98.3452	97.6521	0.09922	0.10895	0.09595	0.24559	0.24609	0.20087	0.17875	0.14258	0.13163
495	87.0457	82.9162	93.3595	95.8146	96.4768	98.4423	99.8714	98.265	97.7514	0.09997	0.10919	0.09568	0.22667	0.19453	0.19823	0.1785	0.14235	0.13091
496	87.0399	82.9484	93.298	95.7246	96.5312	98.4586	99.7347	97.9673	97.7476	0.10179	0.10903	0.09309	0.23006	0.19683	0.19182	0.17664	0.14324	0.13115
497	86.94	82.9903	93.3021	95.7787	96.5096	98.2359	99.6633	98.0742	97.8394	0.10298	0.11033	0.09314	0.2163	0.21205	0.2093	0.1753	0.14581	0.1305
498	86.9013	83.0524	93.2056	95.7781	96.6075	98.2173	99.8718	98.149	97.734	0.10337	0.10972	0.09302	0.21371	0.22198	0.24115	0.17697	0.14631	0.13146
499	86.9611	83.0202	93.1749	95.8251	96.5318	98.2564	99.8155	98.3147	97.7679	0.1019	0.10993	0.0947	0.22401	0.21575	0.23139	0.17758	0.14588	0.13284
500	87.0687	83.0582	93.1923	95.7652	96.4954	98.4472	99.9454	98.3024	97.6896	0.10094	0.11031	0.09398	0.23191	0.19658	0.25167	0.17832	0.14633	0.1328
501	87.1431	83.1127	93.2757	95.7356	96.4898	98.4837	99.9011	98.2318	97.667	0.09878	0.11296	0.09455	0.24574	0.20964	0.24674	0.17678	0.14772	0.13259
502	87.1839	83.1944	93.2372	95.784	96.4704	98.389	--	--	--	0.09964	0.1135	0.09515	0.23727	0.20782	0.24384	0.17729	0.14775	0.13368
503	87.2291	83.19	93.3474	95.9302	96.5066	98.3288	--	--	--	0.0999	0.11266	0.0953	0.2319	0.21744	0.22806	0.17588	0.14647	0.13472
504	87.1405	83.1355	93.2655	95.984	96.5271	98.2535	--	--	--	0.10092	0.11139	0.09471	0.22173	0.21537	0.20743	0.17588	0.1446	0.13623
505	87.204	83.2279	93.4949	95.9467	96.5061	98.3615	--	--	--	0.10089	0.10829	0.09406	0.22991	0.22795	0.20229	0.17673	0.1426	0.13556
506	87.2592	83.3748	93.4784	95.8433	96.5467	98.3053	--	--	--	0.10084	0.10791	0.09357	0.24473	0.21574	0.20748	0.18028	0.14158	0.13564
507	87.3909	83.4446	93.6269	95.8944	96.5461	98.2742	--	--	--	0.10186	0.10793	0.0943	0.2511	0.22082	0.2035	0.1829	0.14218	0.13299
508	87.4656	83.5324	93.5507	95.9261	96.5393	98.2837	--	--	--	0.10113	0.10955	0.09534	0.25343	0.21077	0.18924	0.18296	0.14278	0.13235
509	87.495	83.5352	93.5151	95.9681	96.4588	98.3308	--	--	--	0.10078	0.11018	0.09623	0.22361	0.23032	0.17456	0.18342	0.14355	0.13178
510	87.5543	83.5954	93.3552	95.9996	96.4772	98.4958	--	--	--	0.10197	0.11016	0.09608	0.20546	0.25069	0.17941	0.18259	0.14354	0.13469
511	87.6921	83.676	93.3661	96.042	96.629	98.4291	--	--	--	0.10183	0.11019	0.09472	0.18547	0.26351	0.22163	0.18094	0.14459	0.13554
512	87.8146	83.7511	93.5168	96.0195	96.7132	98.3845	--	--	--	0.10167	0.10917	0.09461	0.21231	0.25579	0.24878	0.17963	0.14599	0.13712
513	87.9033	83.9034	93.78	96.1436	96.7896	98.3389	--	--	--	0.09967	0.11013	0.0936	0.20829	0.22926	0.24824	0.17814	0.14647	0.13624
514	87.8828	83.9475	93.9539	96.2287	96.7829	98.5284	--	--	--	0.10183	0.10988	0.09411	0.22544	0.2282	0.24214	0.17891	0.14709	0.13643
515	87.9833	84.0527	93.8993	96.469	96.9101	98.7592	--	--	--	0.10075	0.11125	0.09342	0.21311	0.23313	0.24983	0.17533	0.14451	0.13392
516	88.1104	84.2235	93.9918	96.4561	96.914	98.9195	--	--	--	0.10036	0.11118	0.09381	0.23447	0.24156	0.23786	0.17733	0.14455	0.13377
517	88.2464	84.3897	94.0996	96.5247	97.0486	98.9026	--	--	--	0.09893	0.11217	0.09483	0.22565	0.23969	0.21813	0.17839	0.14436	0.13445
518	88.4261	84.474	94.278	96.5894	97.0737	98.8767	--	--	--	0.0993	0.11124	0.09511	0.23025	0.24517	0.20013	0.18045	0.14653	0.1362
519	88.5146	84.5212	94.2533	96.7576	97.1432	98.9205	--	--	--	0.10037	0.11104	0.09609	0.243	0.24158	0.24582	0.17764	0.14789	0.13556
520	88.5756	84.5248	94.1194	96.8061	97.1021	98.9005	--	--	--	0.10052	0.11036	0.09485	0.24706	0.23955	0.26379	0.17653	0.147	0.13382
521	88.6098	84.6287	94.1789	96.7653	97.1039	98.8868	--	--	--	0.10128	0.10993	0.09384	0.25982	0.23023	0.24896	0.17795	0.14606	0.13325
522	88.7033	84.7352	94.3653	96.7338	97.1531	98.8744	--	--	--	0.10047	0.10904	0.0943	0.23931	0.22563	0.19734	0.17999	0.14492	0.13506
523	88.8525	84.8617	94.6106	96.8298	97.1944	98.9659	--	--	--	0.1	0.11065	0.0959	0.23463	0.21103	0.18998	0.17928	0.14737	0.13553
524	88.8915	84.9043	94.7155	96.9144	97.3743	98.9951	--	--	--	0.10036	0.11341	0.0962	0.22689	0.20463	0.18383	0.17965	0.14923	0.13606
525	88.888	84.9007	94.7543	97.0184	97.4309	98.9659	--	--	--	0.10075	0.11278	0.09518	0.24605	0.23552	0.21841	0.18015	0.14868	0.13503
526	88.8714	84.9989	94.823	97.1146	97.5616	98.9997	--	--	--	0.10036	0.11221	0.09302	0.25615	0.23667	0.24734	0.18259	0.14652	0.13586
527	88.8768	85.0865	94.8073	97.2058	97.496	99.0151	--	--	--	0.10059	0.11009	0.09268	0.24974	0.25546	0.22744	0.18546	0.14383	0.13496
528	88.8854	85.1256	94.8647	97.2592	97.5278	99.04	--	--	--	0.10122	0.11017	0.09099	0.22778	0.24227	0.21378	0.18376	0.14452	0.13622
529	88.9599	85.1075	94.8403	97.3384	97.7123	99.0055	--	--	--	0.10078	0.10927	0.09213	0.22438	0.24095	0.19375	0.18216	0.14445	0.13553
530	89.0031	85.211	94.9856	97.3427	97.7656	99.0633	--	--	--	0.09932	0.10882	0.09356	0.22361	0.2268	0.21881	0.18019	0.14458	0.13652
531	89.0551	85.2633	94.9389	97.3423	97.8732	99.2282	--	--	--	0.09854	0.10926	0.09457	0.23093	0.22831	0.23271	0.18194	0.14356	0.13637
532	89.0206	85.3165	94.9875	97.1243	97.6679	99.2418	--	--	--	0.09824	0.10955	0.09358	0.23675	0.2514	0.22083	0.18453	0.1439	0.13525
533	89.0533	85.3233	94.9055	97.2255	97.7436	99.3107	--	--	--	0.10022	0.10892	0.09283	0.23285	0.28372	0.22565	0.18375	0.14551	0.13361
534	89.0631	85.4064	94.8907	97.2408	97.6	99.2469	--	--	--	0.10108	0.10892	0.09279	0.23055	0.27831	0.19581	0.18319	0.14636	0.1323
535	88.983	85.3637	94.8982	97.2772	97.5656	99.3072	--	--	--	0.10152	0.10903	0.0938	0.21757	0.26082	0.20651	0.18027	0.14605	0.13408
536	88.9443	85.3573	94.9378	97.2256	97.5405	99.2869	--	--	--	0.10119	0.11045	0.09545	0.23158	0.24372	0.1942	0.18095	0.14612	0.13585
537	88.9013	85.3546	94.9423	97.198	97.5654	99.1357	--	--	--	0.10185	0.11021	0.09574	0.22027	0.22209	0.24859	0.18065	0.14613	0.1357
538	89.064	85.4117	94.9343	97.2874	97.5467	99.1208	--	--	--	0.1029	0.11052	0.09489	0.23562	0.23089	0.26631	0.18393	0.14856	0.13445
539	89.0623	85.3542	94.8378	97.2857	97.3546	99.1515	--	--	--	0.10031	0.11128	0.09297	0.22774	0.21979	0.27843	0.18343	0.15231	0.13349
540	89.1048	85.3219	94.8156	97.2977	97.3319	99.1556	--	--	--	0.10055	0.11131	0.09386	0.23416	0.23516	0.25201	0.18377	0.15252	0.13409
541	89.0687	85.4041	94.7592	97.3677	97.3543	99.1395	--	--	--	0.10099	0.11229	0.09355	0.22685	0.23799	0.24502	0.1809	0.15099	0.13469
542	89.167	85.5602	94.8229	97.3921	97.4797	99.0689	--	--	--	0.10397	0.11295	0.09365	0.2286	0.22837	0.25191	0.18102	0.14808	0.13538
543	89.2002	85.5905	94.8731	97.3988	97.5272	99.1301	--	--	--	0.10346	0.11312	0.09442	0.22614	0.23155	0.24292	0.18265	0.1478	0.13587
544	89.2523	85.6876	94.9365	97.2665	97.5497	99.0939	--	--	--	0.10454	0.11081	0.09388	0.21622	0.21908	0.23535	0.18486	0.14784	0.13504
545	89.3371	85.7146	95.035	97.2789	97.5247	99.1144	--	--	--	0.10484	0.10864	0.09321	0.21321	0.2379	0.23331	0.18517	0.14552	0.13587
546	89.4701	85.8642	95.1469	97.4336	97.5173	99.0738	--	--	--	0.10404	0.10864	0.09169	0.21899	0.23415	0.22749	0.18628	0.14617	0.13574
547	89.4954	85.8797	95.2479	97.709	97.6142	99.1046	--	--	--	0.10264	0.10875	0.09149	0.23707	0.25588	0.22408	0.18534	0.14646	0.13569
548	89.5083	85.9482	95.2192	97.7425	97.7868	99.0511	--	--	--	0.10139	0.10817	0.09491	0.24738	0.26769	0.23956	0.18458	0.14812	0.13668
549	89.5328	85.9221	95.2308	97.7444	97.8603	99.1771	--	--	--	0.10043	0.10727	0.09572	0.24991	0.27321	0.25437	0.18567	0.14899	0.13749
550	89.6796	85.9229	95.2074	97.6174	97.7495	99.1041	--	--	--	0.10056	0.10708	0.09692	0.23592	0.267	0.26913	0.18368	0.14944	0.1367
551	89.8253	85.9578	95.3254	97.5976	97.6209	99.2126	--	--	--	0.09957	0.10867	0.09354	0.22318	0.25108	0.24546	0.18374	0.14954	0.13501
552	89.9403	86.1251	95.4742	97.5837	97.6912	99.1284	--	--	--	0.09984	0.10968	0.09381	0.22961	0.24483	0.23597	0.17822	0.14892	0.13551
553	89.9885	86.2551	95.6025	97.6215	97.8555	99.3577	--	--	--	0.10092	0.10973	0.0937	0.23231	0.23475	0.20173	0.17945	0.14734	0.13595
554	90.0585	86.3038	95.6264	97.6195	98.0516	99.3273	--	--	--	0.10337	0.11005	0.09502	0.24153	0.23298	0.22059	0.18103	0.1467	0.13576
555	90.1007	86.339	95.5702	97.6054	98.1249	99.4013	--	--	--	0.10502	0.10918	0.09524	0.24487	0.24453	0.23558	0.18402	0.1469	0.13482
556	90.2219	86.486	95.5917	97.7038	98.2115	99.3004	--	--	--	0.10315	0.10992	0.09539	0.24509	0.24307	0.2525	0.18397	0.14756	0.13822
557	90.3111	86.6611	95.6982	97.8149	98.1841	99.2649	--	--	--	0.09971	0.10903	0.09387	0.23947	0.24857	0.23095	0.18166	0.14889	0.13878
558	90.4264	86.7497	95.8631	97.897	98.157	99.3992	--	--	--	0.09759	0.10981	0.09428	0.22995	0.23439	0.20892	0.18228	0.14887	0.13874
559	90.4744	86.791	95.9965	97.8927	98.1853	99.5297	--	--	--	0.09867	0.10842	0.09406	0.22371	0.23757	0.1959	0.18337	0.14962	0.13674
560	90.4441	86.801	96.0577	98.0156	98.2528	99.7225	--	--	--	0.09921	0.10769	0.09453	0.22059	0.23679	0.19805	0.18351	0.14802	0.13575
561	90.3943	86.8524	95.9791	98.0459	98.1975	99.6767	--	--	--	0.10196	0.10831	0.09322	0.22659	0.2407	0.18025	0.18097	0.14756	0.13686
562	90.3743	86.8315	95.9047	98.1047	98.1242	99.6507	--	--	--	0.10442	0.11092	0.09447	0.23546	0.23469	0.18235	0.18229	0.14535	0.13874
563	90.4669	86.8309	95.907	98.1138	98.1369	99.5521	--	--	--	0.10543	0.11281	0.09607	0.25498	0.23013	0.18757	0.18329	0.14533	0.13983
564	90.481	86.8575	95.9705	98.1907	98.3054	99.554	--	--	--	0.10383	0.11027	0.09563	0.25159	0.24067	0.23239	0.18601	0.14609	0.1393
565	90.5087	86.9054	95.9808	98.1625	98.3635	99.5334	--	--	--	0.10127	0.1079	0.09359	0.2575	0.24297	0.24288	0.18722	0.14691	0.13908
566	90.3847	86.9227	95.9464	98.1284	98.3573	99.635	--	--	--	0.10127	0.1074	0.09172	0.22657	0.24246	0.24734	0.18659	0.14774	0.13917
567	90.4595	86.9455	95.9105	98.0199	98.3333	99.8319	--	--	--	0.10292	0.10963	0.09314	0.22246	0.23491	0.24639	0.18887	0.14747	0.13838
568	90.4768	86.9734	95.9463	98.0594	98.267	99.7789	--	--	--	0.10085	0.1108	0.09367	0.22354	0.23935	0.25987	0.18563	0.14882	0.13621
569	90.5512	87.0756	96.0155	98.0531	98.3228	99.8062	--	--	--	0.10241	0.11225	0.09546	0.24308	0.23378	0.26181	0.18708	0.14968	0.13534
570	90.5704	87.1281	96.0246	98.0976	98.3751	99.6875	--	--	--	0.10014	0.11252	0.09423	0.25112	0.24869	0.23829	0.18629	0.15059	0.1362
571	90.5417	87.1774	96.0616	98.1666	98.412	99.8428	--	--	--	0.10195	0.11189	0.09536	0.25112	0.24396	0.2308	0.18618	0.15209	0.13776
572	90.6074	87.164	96.0449	98.1367	98.4145	99.6527	--	--	--	0.0996	0.10946	0.09416	0.24895	0.25944	0.22613	0.18557	0.1521	0.1374
573	90.5244	87.1943	95.981	98.0443	98.3235	99.4674	--	--	--	0.09939	0.10931	0.09522	0.26495	0.24918	0.24274	0.18478	0.15191	0.13757
574	90.5716	87.2348	95.9066	97.9141	98.2856	99.3411	--	--	--	0.10074	0.10887	0.09567	0.27887	0.25867	0.25423	0.18819	0.14866	0.13654
575	90.4842	87.2265	95.9171	97.9038	98.2727	99.4311	--	--	--	0.10329	0.11016	0.09637	0.27731	0.24606	0.26287	0.18823	0.14888	0.13633
576	90.5131	87.1897	96.0041	97.9684	98.3056	99.5776	--	--	--	0.10365	0.10976	0.0951	0.25109	0.25422	0.25442	0.18662	0.14847	0.13492
577	90.4489	87.1218	96.0445	98.1282	98.4127	99.8073	--	--	--	0.10136	0.11182	0.09345	0.22686	0.25455	0.2317	0.18278	0.15025	0.13582
578	90.5077	87.1392	95.8613	98.0939	98.3632	99.7452	--	--	--	0.10132	0.11013	0.09342	0.23727	0.26928	0.22981	0.18358	0.14925	0.13806
579	90.6145	87.1783	95.7591	97.9942	98.3255	99.5788	--	--	--	0.10115	0.1118	0.09433	0.25036	0.25278	0.22465	0.18363	0.1503	0.13798
580	90.6742	87.2387	95.8221	97.8548	98.187	99.2079	--	--	--	0.10129	0.10961	0.09398	0.25593	0.27217	0.22667	0.1852	0.15183	0.13566
581	90.7609	87.3794	95.9694	97.8691	98.1681	99.1867	--	--	--	0.09981	0.11098	0.09329	0.23834	0.26138	0.23462	0.18609	0.15104	0.1349
582	90.803	87.4443	96.1375	98.0195	98.2314	99.2522	--	--	--	0.10098	0.10941	0.0932	0.22979	0.27884	0.26353	0.18664	0.14864	0.13723
583	90.802	87.4913	96.1287	98.0668	98.3947	99.2896	--	--	--	0.10055	0.10752	0.09377	0.23048	0.27752	0.25761	0.18682	0.14608	0.13839
584	90.818	87.5092	96.1078	98.1624	98.3379	99.2828	--	--	--	0.10027	0.10685	0.09348	0.23704	0.27556	0.23617	0.18508	0.14656	0.13742
585	90.8692	87.5616	96.0949	98.1066	98.2231	99.2854	--	--	--	0.10036	0.10652	0.09205	0.25066	0.28517	0.21184	0.18506	0.14896	0.13609
586	91.0112	87.6632	96.2304	98.1271	98.1471	99.2612	--	--	--	0.09951	0.1087	0.09197	0.233	0.25986	0.22748	0.1836	0.14839	0.13665
587	91.0712	87.7111	96.3463	98.1573	98.1452	99.3862	--	--	--	0.09998	0.10799	0.09257	0.24111	0.2655	0.23572	0.18472	0.14816	0.13836
588	91.1649	87.8363	96.3881	98.284	98.2952	99.5214	--	--	--	0.0976	0.1081	0.09348	0.23838	0.25139	0.25812	0.18391	0.14676	0.13821
589	91.2706	87.8857	96.3429	98.2949	98.3528	99.6153	--	--	--	0.10008	0.10755	0.0932	0.25166	0.26618	0.25372	0.18618	0.14876	0.13834
590	91.3623	87.9622	96.3171	98.3151	98.5269	99.4626	--	--	--	0.0999	0.10712	0.09332	0.24483	0.27131	0.26085	0.1864	0.15028	0.13824
591	91.4538	88.1008	96.5105	98.365	98.5978	99.395	--	--	--	0.10273	0.1063	0.09362	0.23503	0.27388	0.24087	0.18656	0.15172	0.13647
592	91.612	88.2259	96.5542	98.42	98.5989	99.3549	--	--	--	0.10142	0.10885	0.09501	0.24786	0.28251	0.23528	0.18619	0.15264	0.13657
593	91.6817	88.2822	96.6683	98.4544	98.5576	99.4983	--	--	--	0.1019	0.10997	0.09575	0.24305	0.28107	0.22197	0.1863	0.15163	0.13599
594	91.5971	88.2161	96.683	98.4594	98.4521	99.5225	--	--	--	0.10098	0.11062	0.09617	0.24383	0.27652	0.21037	0.18595	0.15047	0.13776
595	91.5157	88.2413	96.8032	98.5365	98.5939	99.5634	--	--	--	0.10273	0.10834	0.0956	0.22602	0.25573	0.22027	0.18621	0.14988	0.13708
596	91.5893	88.3365	96.9382	98.5674	98.6653	99.5802	--	--	--	0.1019	0.10785	0.09489	0.23116	0.26339	0.24801	0.18434	0.14936	0.13977
597	91.7901	88.4311	96.9182	98.6139	98.6662	99.5587	--	--	--	0.10143	0.10717	0.09331	0.24364	0.2486	0.23409	0.18582	0.15048	0.13852
598	91.9879	88.4302	96.9674	98.5965	98.6534	99.7097	--	--	--	0.09954	0.10792	0.09336	0.2597	0.25776	0.2057	0.18535	0.15149	0.14004
599	92.1435	88.4708	96.9817	98.6711	98.7213	99.716	--	--	--	0.09937	0.1092	0.09484	0.26537	0.24825	0.18868	0.18571	0.1538	0.13773
600	92.2333	88.5177	97.1462	98.784	98.783	99.828	--	--	--	0.09917	0.10979	0.09592	0.26745	0.26751	0.20375	0.18639	0.15515	0.13954
601	92.2545	88.6619	97.1314	98.9153	98.8263	99.8059	--	--	--	0.1	0.11005	0.09683	0.25548	0.26521	0.21874	0.18937	0.1553	0.13915
602	92.1863	88.7283	97.1732	98.9484	98.7918	99.8021	--	--	--	0.09896	0.10941	0.09636	0.25723	0.25986	0.21444	0.19271	0.15368	0.14121
603	92.1152	88.7933	97.1502	99.0269	98.907	99.7548	--	--	--	0.09883	0.10919	0.09529	0.24432	0.2553	0.22567	0.19228	0.15172	0.14159
604	92.0149	88.8278	97.16	99.0726	98.9549	99.6719	--	--	--	0.09735	0.10876	0.09628	0.24403	0.26114	0.24152	0.18924	0.15106	0.14133
605	92.0408	88.8648	97.1432	99.1589	99.0399	99.7707	--	--	--	0.09929	0.10967	0.09427	0.24964	0.26352	0.22688	0.18854	0.15228	0.14015
606	92.107	88.865	97.1473	99.0477	99.0803	99.8887	--	--	--	0.10061	0.11009	0.09617	0.24883	0.25861	0.20563	0.18944	0.15226	0.14042
607	92.2228	88.8908	97.2983	98.9102	99.0392	99.9607	--	--	--	0.10379	0.11084	0.09401	0.25289	0.24997	0.19727	0.19012	0.15317	0.14108
608	92.2197	88.9761	97.4199	98.8337	98.9848	99.9641	--	--	--	0.10336	0.10924	0.09606	0.25859	0.25724	0.21291	0.18845	0.15128	0.13949
609	92.1837	89.0021	97.4411	98.9493	99.0067	99.9518	--	--	--	0.10363	0.1099	0.09558	0.26597	0.27043	0.22277	0.18687	0.15116	0.13835
610	92.0884	89.007	97.3305	99.0836	99.0321	99.9904	--	--	--	0.10104	0.10939	0.0952	0.2657	0.28426	0.24231	0.18781	0.14926	0.13824
611	92.0528	89.0131	97.2191	99.1522	99.052	99.8823	--	--	--	0.10147	0.10982	0.09404	0.24626	0.27929	0.2533	0.18796	0.14976	0.14031
612	92.0866	89.0156	97.124	99.0439	98.9174	99.8539	--	--	--	0.10286	0.10973	0.09287	0.24434	0.26645	0.25907	0.1908	0.15103	0.13962
613	92.1765	89.0308	97.1402	98.9911	98.8588	99.8504	--	--	--	0.10478	0.11071	0.09396	0.24991	0.2523	0.22853	0.19073	0.15087	0.139
614	92.2566	88.9731	97.1285	98.8919	98.8631	99.8457	--	--	--	0.10308	0.11138	0.09489	0.25687	0.26213	0.22174	0.19029	0.1547	0.13768
615	92.2406	89.0421	97.2169	98.9653	98.8753	99.8033	--	--	--	0.10137	0.11057	0.09622	0.26723	0.25864	0.22311	0.18917	0.15446	0.13733
616	92.2159	89.0347	97.0813	98.9059	98.9329	99.6578	--	--	--	0.1001	0.10869	0.09755	0.26356	0.27593	0.24759	0.19071	0.15667	0.13787
617	92.1535	89.1015	97.0209	98.9708	99.0279	99.5266	--	--	--	0.10213	0.10971	0.09701	0.26268	0.27596	0.2229	0.19302	0.15284	0.13684
618	92.1829	89.046	96.9386	98.9999	99.1157	99.384	--	--	--	0.10164	0.11046	0.09705	0.25968	0.28963	0.23179	0.1927	0.15406	0.14033
619	92.1745	89.0368	97.0045	98.9775	99.0065	99.4506	--	--	--	0.10099	0.10997	0.09421	0.25936	0.2626	0.21381	0.1903	0.1518	0.13936
620	92.257	89.1068	97.1449	98.8774	98.878	99.4819	--	--	--	0.10181	0.10723	0.09246	0.26512	0.26434	0.24079	0.18886	0.15287	0.14048
621	92.2991	89.2457	97.2109	98.7716	98.8042	99.5471	--	--	--	0.10237	0.107	0.09194	0.26057	0.25547	0.23132	0.18847	0.15273	0.13884
622	92.4812	89.4211	97.2836	98.9524	98.8564	99.5434	--	--	--	0.10433	0.10845	0.09383	0.25949	0.2779	0.23182	0.18991	0.15307	0.13865
623	92.5626	89.5056	97.2488	99.068	98.9399	99.6387	--	--	--	0.10325	0.10939	0.09557	0.26711	0.26188	0.2299	0.19037	0.15413	0.13889
624	92.59	89.5892	97.2631	99.1194	99.0559	99.6011	--	--	--	0.10122	0.10935	0.09653	0.25641	0.26412	0.20207	0.19188	0.15036	0.13923
625	92.5666	89.6006	97.2819	99.1773	99.1638	99.6491	--	--	--	0.10024	0.10971	0.09775	0.26729	0.2649	0.1771	0.19144	0.15236	0.14012
626	92.5327	89.5204	97.4036	99.2013	99.1765	99.722	--	--	--	0.09826	0.1092	0.09768	0.25398	0.26111	0.15653	0.19059	0.14938	0.14005
627	92.6407	89.6097	97.3973	99.2131	99.1242	99.8021	--	--	--	0.09877	0.10924	0.09899	0.26751	0.28202	0.17515	0.18954	0.15223	0.14031
628	92.7885	89.7336	97.5341	99.0964	99.0574	99.8367	--	--	--	0.09908	0.10881	0.09873	0.25132	0.2618	0.22676	0.19016	0.1498	0.1417
629	92.9939	89.8576	97.5254	99.026	98.9527	99.7813	--	--	--	0.10003	0.10974	0.09947	0.26325	0.27843	0.24163	0.19243	0.15259	0.14165
630	93.0222	89.8755	97.5646	99.0805	98.9923	99.7951	--	--	--	0.10141	0.10994	0.09597	0.2685	0.24476	0.26809	0.19264	0.1535	0.1406
631	93.0615	89.8167	97.5648	99.1424	99.0354	99.7206	--	--	--	0.10114	0.11219	0.09283	0.27419	0.25204	0.25486	0.19157	0.15636	0.14058
632	93.1045	89.907	97.646	99.3551	99.2113	99.7094	--	--	--	0.10242	0.11163	0.09291	0.259	0.2393	0.26547	0.19133	0.15593	0.14004
633	93.1682	89.9196	97.6969	99.3116	99.2746	99.8	--	--	--	0.1014	0.10976	0.09344	0.25287	0.25283	0.24603	0.1905	0.15432	0.14201
634	93.1947	90.1416	97.5857	99.2844	99.339	99.8698	--	--	--	0.10203	0.10656	0.09508	0.24353	0.25728	0.25571	0.18983	0.15592	0.14172
635	93.1529	90.1194	97.5769	99.1768	99.3314	99.9442	--	--	--	0.10128	0.10662	0.09382	0.23178	0.26596	0.26023	0.18785	0.15621	0.14273
636	93.2869	90.1723	97.673	99.2369	99.3532	99.9856	--	--	--	0.10157	0.10747	0.09664	0.2239	0.285	0.2791	0.18934	0.15881	0.14151
637	93.2349	90.1255	97.8942	99.3468	99.3107	99.9454	--	--	--	0.10286	0.10756	0.09559	0.23908	0.28144	0.25646	0.19135	0.15471	0.13898
638	93.3093	90.251	97.953	99.4877	99.3241	99.8996	--	--	--	0.10231	0.10881	0.09588	0.25205	0.26641	0.26042	0.19107	0.15452	0.13782
639	93.3512	90.3236	97.995	99.5818	99.348	99.8518	--	--	--	0.10173	0.10948	0.09374	0.25459	0.24663	0.2693	0.19137	0.15169	0.13549
640	93.4376	90.3632	98.006	99.6551	99.3962	99.876	--	--	--	0.09946	0.11179	0.0954	0.25357	0.24871	0.27835	0.19169	0.15227	0.13722
641	93.3946	90.3401	97.981	99.6628	99.4351	99.9189	--	--	--	0.09903	0.11136	0.09569	0.26605	0.24373	0.27609	0.19137	0.15178	0.13737
642	93.3487	90.3141	97.8413	99.6873	99.498	99.887	--	--	--	0.10174	0.11142	0.09707	0.26792	0.26992	0.25773	0.19005	0.15304	0.13984
643	93.3377	90.274	97.7091	99.5874	99.6098	99.9439	--	--	--	0.10205	0.10967	0.09675	0.27513	0.27811	0.26153	0.18645	0.15286	0.14028
644	93.2828	90.2858	97.6876	99.6091	99.6146	100	--	--	--	0.10284	0.10947	0.09474	0.26626	0.29155	0.2533	0.18832	0.15393	0.14216
645	93.222	90.3093	97.7438	99.559	99.65	99.8704	--	--	--	0.10044	0.1086	0.09368	0.2709	0.25882	0.22737	0.18841	0.15199	0.1404
646	93.2846	90.3319	97.8544	99.5618	99.5399	99.8159	--	--	--	0.10167	0.10886	0.09341	0.25528	0.24643	0.23156	0.19214	0.1517	0.14022
647	93.3838	90.4122	97.8695	99.4142	99.4763	99.7698	--	--	--	0.10237	0.10685	0.09459	0.26645	0.25077	0.24255	0.19246	0.15266	0.14044
648	93.4079	90.5135	97.8642	99.4445	99.3098	99.9062	--	--	--	0.10303	0.10961	0.09586	0.25913	0.2603	0.27941	0.19324	0.15391	0.14064
649	93.3563	90.5305	97.7645	99.4728	99.304	99.9928	--	--	--	0.10176	0.10941	0.0958	0.27731	0.29466	0.24258	0.19146	0.15476	0.14225
650	93.3085	90.5608	97.7552	99.4629	99.3703	99.9885	--	--	--	0.10069	0.11112	0.09518	0.2664	0.29776	0.25257	0.19081	0.15459	0.14214
651	93.288	90.4392	97.8351	99.4036	99.4124	99.9396	--	--	--	0.09983	0.10894	0.0937	0.2451	0.28067	0.23786	0.19084	0.15588	0.1441
652	93.2407	90.4662	97.934	99.4037	99.4027	99.9138	--	--	--	0.10095	0.11037	0.09365	0.23785	0.25379	0.2562	0.19148	0.15609	0.14177
653	93.2695	90.418	97.9365	99.4876	99.3418	99.8727	--	--	--	0.10147	0.10984	0.09467	0.24852	0.24954	0.24814	0.18985	0.15593	0.14208
654	93.2867	90.4399	97.8138	99.4607	99.4114	99.7487	--	--	--	0.10144	0.10915	0.09464	0.26032	0.25743	0.25065	0.19133	0.15436	0.14029
655	93.3534	90.4131	97.6528	99.4775	99.3752	99.64	--	--	--	0.09941	0.10674	0.09454	0.25423	0.25952	0.27146	0.19055	0.15428	0.13793
656	93.3444	90.3694	97.508	99.4092	99.354	99.6425	--	--	--	0.10015	0.10785	0.09485	0.24694	0.25457	0.25418	0.19105	0.15186	0.13776
657	93.333	90.4323	97.5209	99.4177	99.1943	99.5881	--	--	--	0.1016	0.10765	0.09386	0.27161	0.26147	0.22975	0.18795	0.15309	0.13736
658	93.3293	90.5399	97.5295	99.2486	99.2023	99.5704	--	--	--	0.10262	0.10845	0.09329	0.27113	0.24776	0.22097	0.18816	0.15371	0.14011
659	93.4005	90.6973	97.6046	99.2625	99.2092	99.4255	--	--	--	0.10075	0.10864	0.09291	0.25494	0.26269	0.22734	0.18865	0.15483	0.13852
660	93.5284	90.7653	97.6514	99.2121	99.1226	99.4805	--	--	--	0.10071	0.1122	0.09467	0.25522	0.2803	0.24692	0.1898	0.15412	0.14069
661	93.6091	90.7015	97.6322	99.3073	99.1455	99.4672	--	--	--	0.10148	0.1126	0.09524	0.2484	0.29752	0.26286	0.19098	0.15347	0.1417
662	93.6622	90.6817	97.6645	99.3581	99.122	99.3392	--	--	--	0.10276	0.11256	0.09644	0.25696	0.3056	0.24338	0.19166	0.15341	0.14256
663	93.5752	90.7295	97.6575	99.4748	99.2359	99.3202	--	--	--	0.1022	0.10958	0.09523	0.2613	0.29014	0.21541	0.19052	0.1537	0.14076
664	93.5545	90.8605	97.7855	99.5655	99.1843	99.307	--	--	--	0.09962	0.10888	0.09639	0.27733	0.27506	0.19147	0.19127	0.15279	0.13882
665	93.5444	90.8394	97.7247	99.3989	99.2181	99.3212	--	--	--	0.09989	0.10697	0.09639	0.29079	0.26657	0.20259	0.19156	0.15501	0.13948
666	93.6698	90.8614	97.7688	99.272	99.2678	99.3334	--	--	--	0.10056	0.10703	0.09589	0.27723	0.27789	0.2463	0.19344	0.15497	0.14018
667	93.8805	90.8758	97.7636	99.201	99.3085	99.3168	--	--	--	0.10204	0.10823	0.09493	0.26781	0.28407	0.25676	0.19299	0.15696	0.1401
668	93.9813	91.1042	97.995	99.4058	99.3573	99.3778	--	--	--	0.10134	0.10908	0.09362	0.25877	0.29537	0.2615	0.19456	0.15502	0.1387
669	94.1186	91.1535	98.0725	99.4711	99.4002	99.4839	--	--	--	0.10131	0.11016	0.09479	0.25069	0.28186	0.25232	0.19492	0.156	0.13949
670	94.0512	91.298	98.2111	99.5971	99.4779	99.4365	--	--	--	0.1003	0.10728	0.09353	0.25886	0.27875	0.25682	0.19351	0.15672	0.13979
671	94.221	91.1961	98.1625	99.5487	99.4729	99.499	--	--	--	0.10181	0.10875	0.09306	0.26312	0.25762	0.26704	0.19187	0.15695	0.14047
672	94.2381	91.3158	98.3354	99.559	99.4522	99.3692	--	--	--	0.10072	0.10852	0.09193	0.26791	0.28034	0.26934	0.1924	0.15603	0.14264
673	94.2878	91.3604	98.3773	99.5538	99.4595	99.4121	--	--	--	0.10121	0.11075	0.09335	0.26126	0.27942	0.26838	0.19357	0.15268	0.14293
674	94.2282	91.4026	98.3404	99.5551	99.5472	99.4196	--	--	--	0.10175	0.10889	0.09345	0.25934	0.27383	0.27189	0.19414	0.15256	0.14295
675	94.326	91.3647	98.2257	99.7739	99.6039	99.5117	--	--	--	0.1024	0.10723	0.09631	0.25788	0.25861	0.28343	0.19309	0.15188	0.14179
676	94.393	91.3984	98.2394	99.8307	99.7433	99.5863	--	--	--	0.10408	0.10739	0.09554	0.27588	0.26784	0.31187	0.19332	0.15308	0.14316
677	94.5619	91.4501	98.3658	99.9228	99.6706	99.587	--	--	--	0.10287	0.10994	0.09657	0.28406	0.2875	0.32127	0.19294	0.15419	0.14355
678	94.5709	91.532	98.457	99.8608	99.7036	99.5828	--	--	--	0.10234	0.1103	0.09285	0.29993	0.27299	0.3067	0.19182	0.15426	0.14239
679	94.7088	91.6297	98.5207	99.7687	99.6415	99.6371	--	--	--	0.102	0.11134	0.0928	0.28789	0.26714	0.26773	0.19226	0.15564	0.14207
680	94.7243	91.8808	98.7094	99.7981	99.7258	99.7095	--	--	--	0.1008	0.11064	0.09252	0.27475	0.26162	0.24913	0.1915	0.15462	0.14204
681	94.7357	91.9434	98.8193	99.8033	99.7234	99.7603	--	--	--	0.10117	0.11074	0.09195	0.26851	0.26742	0.21368	0.19309	0.1538	0.14134
682	94.7022	91.9584	98.8657	99.9531	99.8705	99.7715	--	--	--	0.09987	0.10898	0.09326	0.27285	0.26459	0.21199	0.19147	0.15086	0.14266
683	94.6766	91.8474	98.6933	99.9914	99.9161	99.7671	--	--	--	0.09938	0.10755	0.094	0.26401	0.2757	0.21389	0.19154	0.15262	0.14199
684	94.664	91.8789	98.6911	100	100	99.7245	--	--	--	0.09995	0.10841	0.09673	0.25186	0.29042	0.28477	0.19197	0.15456	0.14352
685	94.6258	91.8726	98.7001	99.9813	99.9054	99.6948	--	--	--	0.09952	0.10912	0.09543	0.22854	0.29754	0.27846	0.19194	0.15733	0.14064
686	94.5803	91.9329	98.7884	99.9176	99.9456	99.8069	--	--	--	0.09838	0.11072	0.09634	0.2479	0.28384	0.27612	0.19208	0.15391	0.14204
687	94.6058	91.9732	98.6446	99.9856	99.902	99.8964	--	--	--	0.09799	0.11008	0.0965	0.25391	0.28348	0.25839	0.19021	0.15245	0.14258
688	94.5938	91.9517	98.6471	99.9617	99.8226	99.938	--	--	--	0.1003	0.10991	0.09575	0.28117	0.27793	0.29019	0.19024	0.15257	0.14491
689	94.5043	91.877	98.5245	99.8735	99.805	99.8336	--	--	--	0.10233	0.1094	0.09408	0.27417	0.2847	0.29671	0.19049	0.15397	0.14432
690	94.4089	91.8539	98.4753	99.7867	99.8452	99.8105	--	--	--	0.10301	0.10854	0.09379	0.26213	0.28015	0.27868	0.19012	0.15224	0.14244
691	94.317	91.7514	98.3528	99.6801	99.9106	99.8007	--	--	--	0.10072	0.10915	0.09697	0.25688	0.28048	0.24794	0.18904	0.15037	0.14211
692	94.3408	91.7643	98.3706	99.6606	99.8852	99.696	--	--	--	0.10089	0.10747	0.09676	0.25781	0.2585	0.22297	0.19114	0.15078	0.14072
693	94.3657	91.773	98.3749	99.5842	99.8477	99.5783	--	--	--	0.10037	0.10863	0.09722	0.26703	0.26624	0.22746	0.19292	0.15256	0.14173
694	94.449	91.9309	98.4076	99.577	99.7522	99.3439	--	--	--	0.10132	0.10906	0.09558	0.25475	0.26195	0.25291	0.19275	0.15358	0.14019
695	94.4484	91.9314	98.5211	99.619	99.7121	99.4531	--	--	--	0.10001	0.10882	0.09616	0.26911	0.27572	0.25991	0.19133	0.15165	0.14009
696	94.4624	91.8772	98.5727	99.6909	99.567	99.4455	--	--	--	0.09969	0.10996	0.09737	0.2804	0.2686	0.26498	0.1917	0.15285	0.13923
697	94.399	91.7945	98.4375	99.6411	99.5466	99.4841	--	--	--	0.10194	0.10786	0.09799	0.28799	0.28054	0.23588	0.19499	0.15328	0.13969
698	94.3965	91.9037	98.2444	99.6253	99.5222	99.3692	--	--	--	0.10283	0.11012	0.09661	0.26246	0.27136	0.26061	0.19534	0.15367	0.14164
699	94.4183	92.0247	98.2907	99.474	99.6459	99.3204	--	--	--	0.10241	0.10717	0.09458	0.25009	0.28415	0.26886	0.19534	0.1531	0.14204
700	94.5586	92.1038	98.3686	99.4626	99.7054	99.204	--	--	--	0.0985	0.10791	0.09322	0.24282	0.28064	0.27594	0.19441	0.1537	0.14225
701	94.7189	92.1161	98.4368	--	--	--	--	--	--	0.09833	0.10698	0.0928	0.25922	0.28586	0.26982	0.19069	0.15481	0.14117
702	94.7657	92.1919	98.427	--	--	--	--	--	--	0.09873	0.11008	0.09243	0.26139	0.27507	0.2505	0.18868	0.15342	0.14078
703	94.8083	92.2989	98.4488	--	--	--	--	--	--	0.10122	0.10974	0.09259	0.27689	0.27491	0.26699	0.18804	0.15282	0.14168
704	94.9496	92.4003	98.5694	--	--	--	--	--	--	0.10016	0.10935	0.0949	0.2589	0.28383	0.27267	0.19194	0.15354	0.14218
705	95.0847	92.4183	98.4578	--	--	--	--	--	--	0.09953	0.10872	0.09741	0.27029	0.28383	0.31005	0.19286	0.15599	0.14391
706	95.1799	92.4873	98.5668	--	--	--	--	--	--	0.09974	0.11024	0.0985	0.26413	0.29098	0.31554	0.19257	0.15661	0.14317
707	95.162	92.4478	98.5068	--	--	--	--	--	--	0.10025	0.11176	0.09759	0.29382	0.27933	0.28976	0.19359	0.15595	0.14191
708	95.2467	92.5144	98.6914	--	--	--	--	--	--	0.10142	0.11127	0.09488	0.29308	0.27674	0.25129	0.19202	0.15544	0.14002
709	95.3468	92.5471	98.676	--	--	--	--	--	--	0.1006	0.11137	0.09533	0.28597	0.28093	0.23896	0.19492	0.15449	0.14196
710	95.419	92.6729	98.8614	--	--	--	--	--	--	0.10042	0.11035	0.09307	0.26807	0.27695	0.25737	0.19438	0.15438	0.14282
711	95.4532	92.7058	98.8897	--	--	--	--	--	--	0.09969	0.11081	0.0931	0.26295	0.27723	0.27921	0.19887	0.15421	0.14496
712	95.4249	92.747	98.8632	--	--	--	--	--	--	0.09965	0.10896	0.09205	0.26628	0.26405	0.2968	0.1964	0.15421	0.14376
713	95.4225	92.744	98.7951	--	--	--	--	--	--	0.10072	0.10775	0.09277	0.26856	0.27443	0.29633	0.19469	0.15552	0.14427
714	95.4283	92.7977	99.0105	--	--	--	--	--	--	0.09992	0.10584	0.09344	0.27469	0.26359	0.26142	0.19	0.1557	0.14224
715	95.4226	92.7625	99.1177	--	--	--	--	--	--	0.1009	0.10755	0.09327	0.28377	0.25346	0.24983	0.18974	0.1536	0.1433
716	95.4201	92.8082	99.1518	--	--	--	--	--	--	0.10141	0.1092	0.09616	0.29438	0.25412	0.23591	0.18957	0.15171	0.14247
717	95.3536	92.736	98.9146	--	--	--	--	--	--	0.10212	0.10953	0.09742	0.27686	0.26008	0.24124	0.19191	0.15339	0.14246
718	95.3459	92.8261	98.9342	--	--	--	--	--	--	0.10123	0.1091	0.09765	0.2755	0.26284	0.22434	0.19358	0.1568	0.14161
719	95.3005	92.8968	98.8922	--	--	--	--	--	--	0.09924	0.10893	0.09657	0.26919	0.2685	0.24051	0.19389	0.15906	0.14247
720	95.3895	93.0178	98.9035	--	--	--	--	--	--	0.1005	0.10993	0.09661	0.27912	0.29409	0.25235	0.19448	0.15845	0.1429
721	95.4412	93.0666	98.8144	--	--	--	--	--	--	0.10129	0.10913	0.09679	0.28254	0.29492	0.25459	0.19483	0.1588	0.143
722	95.4594	93.0076	98.6787	--	--	--	--	--	--	0.10281	0.1077	0.09615	0.29183	0.31341	0.24538	0.19612	0.15752	0.14398
723	95.4368	92.957	98.6022	--	--	--	--	--	--	0.09975	0.10621	0.09604	0.29208	0.29061	0.26077	0.19494	0.15687	0.14351
724	95.3942	92.8927	98.6645	--	--	--	--	--	--	0.10012	0.10556	0.09571	0.28216	0.30236	0.27475	0.19357	0.15464	0.14152
725	95.3851	92.9506	98.8398	--	--	--	--	--	--	0.10261	0.10526	0.09694	0.28704	0.27963	0.25421	0.19526	0.15562	0.14203
726	95.2947	92.9292	98.9596	--	--	--	--	--	--	0.10489	0.10778	0.09526	0.29121	0.29283	0.242	0.1966	0.1556	0.14423
727	95.3077	92.899	98.8297	--	--	--	--	--	--	0.10475	0.10942	0.09541	0.3064	0.31071	0.23844	0.19744	0.15689	0.14601
728	95.2742	92.8723	98.7698	--	--	--	--	--	--	0.1023	0.10775	0.09544	0.28158	0.3026	0.26875	0.19715	0.15586	0.14406
729	95.2631	92.9045	98.7165	--	--	--	--	--	--	0.09991	0.10813	0.09595	0.28545	0.27834	0.28611	0.1961	0.15586	0.14345
730	95.2434	92.9291	98.7579	--	--	--	--	--	--	0.09921	0.10896	0.09671	0.28539	0.24553	0.27285	0.1981	0.15682	0.14153
731	95.237	92.9148	98.735	--	--	--	--	--	--	0.0992	0.11167	0.0968	0.27634	0.26307	0.26851	0.1945	0.15702	0.14237
732	95.2074	92.8729	98.5687	--	--	--	--	--	--	0.0998	0.11037	0.09767	0.26601	0.26843	0.24331	0.19355	0.15545	0.14249
733	95.1368	92.9211	98.4661	--	--	--	--	--	--	0.10101	0.10904	0.09566	0.25202	0.29744	0.27661	0.19104	0.15402	0.14339
734	95.1068	92.8904	98.3844	--	--	--	--	--	--	0.10037	0.11025	0.09519	0.25362	0.3004	0.26661	0.19445	0.15527	0.14224
735	95.1446	92.8867	98.4853	--	--	--	--	--	--	0.10115	0.1088	0.09404	0.2554	0.30326	0.28526	0.19511	0.15638	0.14137
736	95.1414	92.9209	98.4418	--	--	--	--	--	--	0.09855	0.10846	0.09467	0.25002	0.29377	0.25779	0.19549	0.15556	0.1407
737	95.0864	92.9655	98.471	--	--	--	--	--	--	0.10128	0.10855	0.09603	0.27311	0.27564	0.23189	0.19434	0.15336	0.14052
738	95.1765	93.0347	98.4955	--	--	--	--	--	--	0.1019	0.10991	0.09688	0.2899	0.2786	0.23028	0.19449	0.15516	0.14241
739	95.2915	93.0732	98.5645	--	--	--	--	--	--	0.10314	0.1095	0.09734	0.29977	0.27117	0.21764	0.19383	0.15729	0.14421
740	95.4588	93.0845	98.4559	--	--	--	--	--	--	0.10039	0.10689	0.09553	0.29072	0.2801	0.22213	0.1919	0.15829	0.14352
741	95.5098	93.0893	98.4586	--	--	--	--	--	--	0.10311	0.10648	0.09307	0.28382	0.2953	0.20826	0.19485	0.15654	0.14012
742	95.5324	93.1514	98.6071	--	--	--	--	--	--	0.10278	0.10844	0.09311	0.29681	0.31193	0.21902	0.19571	0.15485	0.13972
743	95.6377	93.2692	98.7726	--	--	--	--	--	--	0.10356	0.10975	0.09209	0.30807	0.32047	0.25902	0.1973	0.15299	0.14203
744	95.7069	93.3674	98.7977	--	--	--	--	--	--	0.10141	0.10939	0.09559	0.2991	0.30922	0.25837	0.19623	0.15157	0.14262
745	95.793	93.312	98.7428	--	--	--	--	--	--	0.10184	0.1069	0.09505	0.30175	0.30799	0.28356	0.19614	0.15194	0.14282
746	95.6898	93.314	98.8579	--	--	--	--	--	--	0.10231	0.10686	0.09694	0.30228	0.30339	0.25692	0.19591	0.1554	0.14336
747	95.7205	93.416	98.97	--	--	--	--	--	--	0.10139	0.10798	0.09635	0.29986	0.30569	0.28063	0.19608	0.1573	0.14322
748	95.7452	93.5125	99.0769	--	--	--	--	--	--	0.10245	0.10859	0.09588	0.27525	0.28668	0.25732	0.19608	0.15835	0.14322
749	95.9089	93.6053	99.071	--	--	--	--	--	--	0.10201	0.10794	0.09494	0.27218	0.27035	0.24896	0.19651	0.15689	0.142
750	95.9798	93.655	99.0893	--	--	--	--	--	--	0.10255	0.10652	0.09338	0.27746	0.26895	0.24192	0.1946	0.1568	0.14231
751	96.0347	93.779	99.0926	--	--	--	--	--	--	0.10004	0.10717	0.09465	0.27513	0.289	0.24029	0.19293	0.15446	0.14226
752	96.1198	93.9483	99.1968	--	--	--	--	--	--	0.10142	0.10871	0.09507	0.26753	0.29711	0.2683	0.19274	0.15406	0.14221
753	96.2166	94.0152	99.2365	--	--	--	--	--	--	0.10139	0.10889	0.09573	0.26224	0.28963	0.26677	0.19524	0.1533	0.14134
754	96.2583	94.0336	99.2765	--	--	--	--	--	--	0.10256	0.10861	0.09566	0.26811	0.28063	0.28688	0.19443	0.15548	0.14084
755	96.3691	93.9652	99.1977	--	--	--	--	--	--	0.10152	0.1087	0.09541	0.26444	0.29375	0.27827	0.19432	0.15508	0.1399
756	96.447	94.1762	99.3151	--	--	--	--	--	--	0.10237	0.10983	0.09627	0.27001	0.29605	0.2666	0.19145	0.15509	0.14245
757	96.5672	94.266	99.5554	--	--	--	--	--	--	0.10191	0.11037	0.09849	0.27705	0.29322	0.26909	0.19175	0.15395	0.14398
758	96.569	94.3639	99.6739	--	--	--	--	--	--	0.10139	0.10947	0.10061	0.27561	0.26741	0.26867	0.19179	0.15491	0.14534
759	96.4967	94.2145	99.5329	--	--	--	--	--	--	0.10107	0.11047	0.10041	0.26612	0.26998	0.25337	0.19253	0.15573	0.14601
760	96.4123	94.2477	99.3647	--	--	--	--	--	--	0.10055	0.10964	0.09773	0.25621	0.28265	0.28065	0.19568	0.15589	0.14668
761	96.3175	94.191	99.4215	--	--	--	--	--	--	0.09942	0.10909	0.09514	0.25964	0.31073	0.29194	0.19671	0.157	0.14713
762	96.2903	94.199	99.4604	--	--	--	--	--	--	0.0997	0.10893	0.09371	0.27723	0.29522	0.31507	0.19853	0.15638	0.14406
763	96.1827	94.0769	99.319	--	--	--	--	--	--	0.10235	0.11034	0.094	0.29863	0.31453	0.27381	0.19574	0.15708	0.14339
764	96.073	94.0777	99.2267	--	--	--	--	--	--	0.10294	0.11208	0.09414	0.29987	0.29345	0.28182	0.19646	0.15711	0.14325
765	95.9844	94.0976	99.1808	--	--	--	--	--	--	0.10398	0.11131	0.09657	0.30594	0.31287	0.28433	0.19751	0.15709	0.14601
766	96.0621	94.1555	99.2403	--	--	--	--	--	--	0.10239	0.11015	0.09617	0.29079	0.28418	0.26738	0.20133	0.15586	0.14371
767	96.1389	94.203	99.079	--	--	--	--	--	--	0.10264	0.10884	0.09635	0.29137	0.28924	0.26142	0.19777	0.15243	0.14415
768	96.1433	94.0948	99.006	--	--	--	--	--	--	0.10154	0.10728	0.09412	0.27078	0.29656	0.24027	0.19791	0.15267	0.14333
769	96.2014	94.0367	98.8384	--	--	--	--	--	--	0.10086	0.1066	0.09362	0.2844	0.30116	0.25279	0.19388	0.15234	0.1455
770	96.2221	94.0363	98.8549	--	--	--	--	--	--	0.10082	0.10601	0.09267	0.29754	0.30465	0.23396	0.19585	0.15476	0.14492
771	96.2095	94.0829	98.8374	--	--	--	--	--	--	0.10068	0.1067	0.09454	0.32149	0.28586	0.24745	0.19274	0.15625	0.1447
772	96.1446	94.1299	98.9376	--	--	--	--	--	--	0.10028	0.10743	0.09574	0.32865	0.26976	0.23439	0.19342	0.15703	0.14169
773	96.153	94.0012	98.9343	--	--	--	--	--	--	0.10159	0.10677	0.09668	0.3088	0.28761	0.25937	0.19237	0.15606	0.14115
774	96.1945	94.0617	98.9077	--	--	--	--	--	--	0.10063	0.10748	0.09696	0.29093	0.29555	0.26452	0.19199	0.15426	0.14053
775	96.2138	94.0941	98.8613	--	--	--	--	--	--	0.10091	0.10701	0.09558	0.28282	0.29957	0.30694	0.19156	0.15349	0.14127
776	96.2268	94.25	98.9256	--	--	--	--	--	--	0.09999	0.10866	0.09498	0.29481	0.281	0.28546	0.19281	0.15439	0.13988
777	96.2402	94.2424	98.9533	--	--	--	--	--	--	0.10065	0.1078	0.09299	0.29837	0.27672	0.29637	0.19466	0.15397	0.13966
778	96.2701	94.2111	98.9857	--	--	--	--	--	--	0.09939	0.10627	0.09292	0.28272	0.27588	0.27692	0.19345	0.15548	0.13944
779	96.2441	94.2543	98.9949	--	--	--	--	--	--	0.09905	0.10489	0.09142	0.29723	0.28685	0.27719	0.19167	0.15627	0.14071
780	96.4449	94.4548	99.1688	--	--	--	--	--	--	0.09926	0.10565	0.0922	0.30832	0.30214	0.27025	0.19069	0.15932	0.14289
781	96.5836	94.5972	99.1761	--	--	--	--	--	--	0.10064	0.10835	0.09343	0.32156	0.3121	0.28224	0.19418	0.16053	0.14347
782	96.6611	94.5867	99.1909	--	--	--	--	--	--	0.10166	0.10909	0.09485	0.30429	0.31284	0.28197	0.19657	0.1596	0.14383
783	96.6483	94.4975	99.2071	--	--	--	--	--	--	0.10034	0.10943	0.09547	0.29524	0.30864	0.27993	0.19669	0.1568	0.14324
784	96.7051	94.5317	99.3729	--	--	--	--	--	--	0.10179	0.10885	0.09464	0.30222	0.29894	0.26495	0.19636	0.15629	0.14295
785	96.6917	94.5413	99.3541	--	--	--	--	--	--	0.10213	0.1111	0.09556	0.31745	0.29267	0.26468	0.19481	0.15552	0.14312
786	96.7271	94.5436	99.1945	--	--	--	--	--	--	0.10148	0.11138	0.09531	0.32087	0.29842	0.27212	0.19596	0.15749	0.14139
787	96.7267	94.6149	99.1849	--	--	--	--	--	--	0.10021	0.11113	0.09664	0.3017	0.30839	0.28603	0.19333	0.1569	0.14186
788	96.8429	94.7905	99.2391	--	--	--	--	--	--	0.09856	0.10972	0.09698	0.28949	0.31222	0.30961	0.19471	0.1572	0.14242
789	96.8624	94.8679	99.3046	--	--	--	--	--	--	0.09938	0.11032	0.0958	0.27323	0.30482	0.2891	0.19312	0.15676	0.14476
790	96.8541	94.9311	99.2443	--	--	--	--	--	--	0.10096	0.11154	0.09523	0.27355	0.30882	0.28191	0.19384	0.1579	0.14617
791	96.9605	94.9066	99.2696	--	--	--	--	--	--	0.10038	0.1117	0.09692	0.27589	0.2856	0.28132	0.19306	0.1591	0.14508
792	97.0297	94.9723	99.3745	--	--	--	--	--	--	0.10048	0.10998	0.09904	0.29049	0.27649	0.2775	0.19337	0.15714	0.14347
793	97.079	94.9536	99.5018	--	--	--	--	--	--	0.09843	0.11021	0.09831	0.30504	0.27715	0.27935	0.19371	0.15636	0.1433
794	97.0873	95.037	99.6009	--	--	--	--	--	--	0.10098	0.11027	0.09774	0.30913	0.29226	0.26311	0.19337	0.1571	0.14422
795	96.9772	95.06	99.5767	--	--	--	--	--	--	0.10162	0.10939	0.09695	0.30829	0.31165	0.26253	0.19555	0.15758	0.14474
796	96.9996	95.0882	99.6228	--	--	--	--	--	--	0.104	0.10811	0.09825	0.29877	0.30623	0.25426	0.19704	0.15734	0.14429
797	96.9416	95.0217	99.537	--	--	--	--	--	--	0.10283	0.10786	0.09689	0.29968	0.30623	0.25872	0.19759	0.15503	0.14246
798	96.9785	95.0011	99.5268	--	--	--	--	--	--	0.10311	0.10905	0.09576	0.32648	0.28881	0.26746	0.19665	0.15522	0.14449
799	96.9565	95.06	99.4776	--	--	--	--	--	--	0.10047	0.11118	0.09309	0.32817	0.27731	0.26009	0.19458	0.15611	0.14469
800	96.9734	95.1868	99.5022	--	--	--	--	--	--	0.1013	0.11156	0.09223	0.3202	0.28815	0.26262	0.1954	0.15676	0.14694
801	97.0887	95.282	99.5035	--	--	--	--	--	--	0.0999	0.1126	0.09364	0.28398	0.28062	0.27521	--	--	--
802	97.1063	95.1917	99.4212	--	--	--	--	--	--	0.1008	0.11201	0.09623	0.28507	0.29823	0.27467	--	--	--
803	97.0981	95.1219	99.3219	--	--	--	--	--	--	0.09982	0.11171	0.09824	0.28461	0.28448	0.27307	--	--	--
804	96.944	95.0455	99.2752	--	--	--	--	--	--	0.10028	0.11169	0.0981	0.304	0.31107	0.27268	--	--	--
805	96.8323	95.0078	99.2096	--	--	--	--	--	--	0.09968	0.11021	0.09651	0.30467	0.31284	0.29028	--	--	--
806	96.7706	94.9713	99.2498	--	--	--	--	--	--	0.10101	0.10999	0.0954	0.30196	0.31567	0.2967	--	--	--
807	96.751	94.9979	99.1896	--	--	--	--	--	--	0.10082	0.10957	0.09396	0.29238	0.30515	0.30082	--	--	--
808	96.7402	95.0823	99.1915	--	--	--	--	--	--	0.10223	0.1083	0.09502	0.28688	0.29744	0.27684	--	--	--
809	96.7013	95.0676	99.0411	--	--	--	--	--	--	0.10171	0.1077	0.09506	0.30054	0.30275	0.26353	--	--	--
810	96.7466	94.9913	98.9739	--	--	--	--	--	--	0.10093	0.10571	0.09485	0.30771	0.2821	0.26686	--	--	--
811	96.7721	94.9261	98.9422	--	--	--	--	--	--	0.09992	0.10706	0.0948	0.31524	0.28605	0.27685	--	--	--
812	96.845	94.9306	99.0327	--	--	--	--	--	--	0.09825	0.10813	0.09371	0.3036	0.28145	0.27635	--	--	--
813	96.7048	94.8893	99.0229	--	--	--	--	--	--	0.09754	0.10927	0.09426	0.29873	0.28705	0.26686	--	--	--
814	96.7129	94.9046	98.9832	--	--	--	--	--	--	0.09906	0.1091	0.09523	0.30081	0.29223	0.25204	--	--	--
815	96.6995	94.8859	98.9351	--	--	--	--	--	--	0.09939	0.10807	0.09577	0.30436	0.3008	0.2655	--	--	--
816	96.7927	94.9306	98.9584	--	--	--	--	--	--	0.09985	0.10714	0.09621	0.30835	0.3376	0.24171	--	--	--
817	96.8147	94.9828	98.9397	--	--	--	--	--	--	0.09903	0.10937	0.09641	0.3066	0.34326	0.26153	--	--	--
818	96.9762	95.0879	98.8898	--	--	--	--	--	--	0.09989	0.11061	0.0978	0.30672	0.34064	0.27654	--	--	--
819	97.1107	95.2978	98.9647	--	--	--	--	--	--	0.10033	0.11218	0.0979	0.29565	0.31963	0.29134	--	--	--
820	97.2325	95.3927	99.1598	--	--	--	--	--	--	0.09968	0.10966	0.09527	0.27861	0.30611	0.29921	--	--	--
821	97.2034	95.5256	99.2841	--	--	--	--	--	--	0.0989	0.10781	0.09371	0.2658	0.31649	0.26449	--	--	--
822	97.2557	95.525	99.2269	--	--	--	--	--	--	0.10011	0.10742	0.09278	0.26277	0.30008	0.2475	--	--	--
823	97.3059	95.5248	99.2	--	--	--	--	--	--	0.09965	0.10798	0.09524	0.26909	0.30298	0.24218	--	--	--
824	97.4173	95.534	99.2413	--	--	--	--	--	--	0.09979	0.109	0.09419	0.27621	0.2972	0.26391	--	--	--
825	97.4653	95.5583	99.3756	--	--	--	--	--	--	0.1003	0.11223	0.09428	0.28724	0.31448	0.28626	--	--	--
826	97.4281	95.6299	99.3824	--	--	--	--	--	--	0.10277	0.11204	0.0935	0.29758	0.32012	0.28977	--	--	--
827	97.392	95.6161	99.418	--	--	--	--	--	--	0.10369	0.11106	0.09361	0.29189	0.30851	0.29236	--	--	--
828	97.4569	95.7488	99.45	--	--	--	--	--	--	0.1025	0.10751	0.09418	0.29908	0.31741	0.2855	--	--	--
829	97.603	95.798	99.4667	--	--	--	--	--	--	0.10169	0.10658	0.09338	0.30479	0.30744	0.28494	--	--	--
830	97.6875	95.9021	99.491	--	--	--	--	--	--	0.10209	0.1081	0.09509	0.32214	0.3082	0.27332	--	--	--
831	97.733	95.9179	99.5701	--	--	--	--	--	--	0.10402	0.10855	0.09501	0.29582	0.29834	0.27948	--	--	--
832	97.7768	95.9846	99.6542	--	--	--	--	--	--	0.10295	0.10879	0.09447	0.29013	0.31099	0.26753	--	--	--
833	97.7347	95.953	99.7206	--	--	--	--	--	--	0.10223	0.11001	0.09421	0.27872	0.32775	0.26925	--	--	--
834	97.724	95.9731	99.7118	--	--	--	--	--	--	0.10023	0.11001	0.09324	0.28606	0.33325	0.28067	--	--	--
835	97.7974	96.0161	99.8099	--	--	--	--	--	--	0.10104	0.11212	0.0932	0.29792	0.32482	0.28713	--	--	--
836	97.911	96.1158	99.8557	--	--	--	--	--	--	0.10185	0.11052	0.09444	0.31911	0.32098	0.29473	--	--	--
837	97.9618	96.0841	99.8229	--	--	--	--	--	--	0.1035	0.11014	0.09511	0.32668	0.29663	0.28215	--	--	--
838	97.8448	96.0822	99.7336	--	--	--	--	--	--	0.10263	0.10872	0.09774	0.31575	0.29272	0.27236	--	--	--
839	97.753	95.96	99.6734	--	--	--	--	--	--	0.10149	0.10843	0.09645	0.30975	0.28637	0.27601	--	--	--
840	97.7249	95.9322	99.6225	--	--	--	--	--	--	0.10064	0.10731	0.09742	0.31413	0.29734	0.28746	--	--	--
841	97.7092	95.8802	99.6232	--	--	--	--	--	--	0.1006	0.10679	0.09454	0.32326	0.29522	0.30249	--	--	--
842	97.7262	95.9362	99.6105	--	--	--	--	--	--	0.09876	0.10664	0.09474	0.31135	0.28329	0.27972	--	--	--
843	97.66	95.9932	99.5851	--	--	--	--	--	--	0.09807	0.10858	0.09312	0.30854	0.30353	0.27614	--	--	--
844	97.579	95.9924	99.4964	--	--	--	--	--	--	0.09761	0.10989	0.09451	0.30149	0.28513	0.29057	--	--	--
845	97.4568	95.9119	99.3652	--	--	--	--	--	--	0.09932	0.10985	0.0959	0.29386	0.30096	0.29907	--	--	--
846	97.3868	95.7883	99.4112	--	--	--	--	--	--	0.10103	0.10849	0.09749	0.2965	0.29381	0.30099	--	--	--
847	97.4218	95.7978	99.1923	--	--	--	--	--	--	0.10126	0.10743	0.09534	0.28414	0.29953	0.29961	--	--	--
848	97.481	95.8796	99.1963	--	--	--	--	--	--	0.10213	0.10769	0.09398	0.30479	0.28405	0.33159	--	--	--
849	97.5147	95.9919	99.1079	--	--	--	--	--	--	0.10117	0.10847	0.09366	0.31084	0.27687	0.31427	--	--	--
850	97.4615	95.9951	99.2932	--	--	--	--	--	--	0.10308	0.10898	0.09637	0.30911	0.30703	0.30437	--	--	--
851	97.4171	95.8706	99.2292	--	--	--	--	--	--	0.10177	0.10946	0.09608	0.29541	0.31585	0.29886	--	--	--
852	97.4573	95.851	99.3019	--	--	--	--	--	--	0.10181	0.10919	0.0952	0.28485	0.32144	0.30115	--	--	--
853	97.607	95.9133	99.3405	--	--	--	--	--	--	0.10018	0.10821	0.09474	0.28648	0.3043	0.29575	--	--	--
854	97.7669	96.1176	99.4557	--	--	--	--	--	--	0.10329	0.1085	0.09525	0.28881	0.32131	0.2658	--	--	--
855	97.8433	96.1849	99.3945	--	--	--	--	--	--	0.10397	0.10819	0.094	0.30152	0.31134	0.27105	--	--	--
856	97.8046	96.2203	99.3797	--	--	--	--	--	--	0.1026	0.10979	0.09544	0.30344	0.31326	0.26755	--	--	--
857	97.7543	96.2213	99.3577	--	--	--	--	--	--	0.10071	0.10903	0.09472	0.32543	0.29867	0.28477	--	--	--
858	97.7428	96.3214	99.4087	--	--	--	--	--	--	0.09965	0.10954	0.0973	0.30007	0.30536	0.27885	--	--	--
859	97.8403	96.4362	99.5081	--	--	--	--	--	--	0.10167	0.10754	0.09453	0.30113	0.31143	0.28335	--	--	--
860	97.8532	96.4188	99.4863	--	--	--	--	--	--	0.10301	0.10724	0.09582	0.28535	0.31242	0.26956	--	--	--
861	97.8957	96.3763	99.4654	--	--	--	--	--	--	0.10359	0.10753	0.09778	0.29604	0.31366	0.29086	--	--	--
862	97.9602	96.3963	99.387	--	--	--	--	--	--	0.10256	0.11014	0.09858	0.30373	0.32271	0.2856	--	--	--
863	98.0891	96.4769	99.4838	--	--	--	--	--	--	0.10104	0.11002	0.09613	0.30169	0.32325	0.28938	--	--	--
864	98.11	96.4958	99.4834	--	--	--	--	--	--	0.09945	0.10963	0.09229	0.29671	0.32989	0.26188	--	--	--
865	98.1039	96.4345	99.5999	--	--	--	--	--	--	0.10111	0.10844	0.09485	0.29959	0.33886	0.28257	--	--	--
866	98.0951	96.4872	99.5957	--	--	--	--	--	--	0.1005	0.10891	0.09625	0.30164	0.34272	0.28127	--	--	--
867	98.1793	96.5202	99.7031	--	--	--	--	--	--	0.1014	0.10979	0.09648	0.31792	0.33966	0.27691	--	--	--
868	98.2264	96.5933	99.6412	--	--	--	--	--	--	0.10122	0.1091	0.09348	0.31156	0.3068	0.27592	--	--	--
869	98.2319	96.7192	99.7937	--	--	--	--	--	--	0.10146	0.10949	0.09336	0.30993	0.30963	0.27384	--	--	--
870	98.2223	96.814	99.7833	--	--	--	--	--	--	0.10206	0.10891	0.09396	0.29796	0.29688	0.29359	--	--	--
871	98.3053	96.8129	99.7579	--	--	--	--	--	--	0.10217	0.10844	0.09418	0.29565	0.30451	0.28864	--	--	--
872	98.3305	96.8167	99.7068	--	--	--	--	--	--	0.10326	0.10909	0.09547	0.31029	0.30648	0.32407	--	--	--
873	98.3063	96.7364	99.6517	--	--	--	--	--	--	0.1027	0.10857	0.09624	0.32769	0.30685	0.31661	--	--	--
874	98.1732	96.7618	99.6055	--	--	--	--	--	--	0.10348	0.10855	0.099	0.33293	0.32825	0.29414	--	--	--
875	98.2424	96.75	99.475	--	--	--	--	--	--	0.10176	0.10829	0.09928	0.31699	0.30532	0.27208	--	--	--
876	98.2296	96.8279	99.4703	--	--	--	--	--	--	0.10202	0.10924	0.09812	0.30607	0.32832	0.26067	--	--	--
877	98.1972	96.7634	99.5706	--	--	--	--	--	--	0.10005	0.11005	0.09606	0.29961	0.29374	0.29864	--	--	--
878	98.0046	96.6318	99.6004	--	--	--	--	--	--	0.10017	0.10961	0.09463	0.29924	0.31786	0.29412	--	--	--
879	97.9862	96.5332	99.6382	--	--	--	--	--	--	0.09954	0.10882	0.09585	0.30502	0.2965	0.30214	--	--	--
880	97.9616	96.5921	99.5791	--	--	--	--	--	--	0.10008	0.10999	0.09612	0.31555	0.3072	0.28483	--	--	--
881	97.9629	96.6047	99.5172	--	--	--	--	--	--	0.09954	0.10861	0.09807	0.32426	0.3048	0.28593	--	--	--
882	97.8521	96.6253	99.3892	--	--	--	--	--	--	0.09964	0.10993	0.09737	0.31722	0.30513	0.29677	--	--	--
883	97.7858	96.5702	99.2699	--	--	--	--	--	--	0.09905	0.10891	0.09567	0.31984	0.30486	0.26926	--	--	--
884	97.746	96.6069	99.1231	--	--	--	--	--	--	0.09865	0.10728	0.09316	0.30547	0.28646	0.26851	--	--	--
885	97.8381	96.6845	99.1117	--	--	--	--	--	--	0.09918	0.10627	0.09348	0.31607	0.27561	0.27762	--	--	--
886	97.8597	96.7027	99.0325	--	--	--	--	--	--	0.09935	0.10478	0.09577	0.30444	0.28711	0.28648	--	--	--
887	97.9286	96.6575	99.0878	--	--	--	--	--	--	0.09778	0.10769	0.09598	0.30553	0.30829	0.29656	--	--	--
888	97.8312	96.4903	99.0127	--	--	--	--	--	--	0.09798	0.10612	0.09562	0.29013	0.32738	0.29585	--	--	--
889	97.9398	96.4346	99.1011	--	--	--	--	--	--	0.09792	0.10673	0.0948	0.30148	0.31802	0.2979	--	--	--
890	97.9373	96.4736	99.0472	--	--	--	--	--	--	0.10086	0.10563	0.09637	0.30525	0.30847	0.28187	--	--	--
891	98.0007	96.6007	99.0998	--	--	--	--	--	--	0.10014	0.10681	0.09626	0.30872	0.28576	0.26882	--	--	--
892	97.9655	96.657	98.9298	--	--	--	--	--	--	0.10015	0.10847	0.09579	0.30727	0.29742	0.28448	--	--	--
893	98.0289	96.7479	99.0126	--	--	--	--	--	--	0.10068	0.10963	0.09312	0.29588	0.28963	0.30324	--	--	--
894	98.0058	96.7226	98.9061	--	--	--	--	--	--	0.10054	0.11003	0.09304	0.30622	0.31774	0.29603	--	--	--
895	97.9317	96.7856	99.0298	--	--	--	--	--	--	0.10118	0.10815	0.09296	0.30676	0.32333	0.28764	--	--	--
896	98.0629	96.7682	99.0712	--	--	--	--	--	--	0.10041	0.10808	0.09395	0.32097	0.31643	0.26841	--	--	--
897	98.2838	96.8495	99.2283	--	--	--	--	--	--	0.1009	0.10889	0.09355	0.30734	0.31041	0.29054	--	--	--
898	98.2957	96.8969	99.3374	--	--	--	--	--	--	0.10031	0.11076	0.09604	0.3022	0.30789	0.2952	--	--	--
899	98.2027	96.9006	99.3743	--	--	--	--	--	--	0.10161	0.11193	0.09576	0.30873	0.31824	0.30592	--	--	--
900	98.2138	96.9868	99.3945	--	--	--	--	--	--	0.10208	0.11081	0.09742	0.31659	0.31473	0.29707	--	--	--
901	98.393	97.0219	99.3944	--	--	--	--	--	--	0.10067	0.10891	0.09689	--	--	--	--	--	--
902	98.4892	97.1277	99.3422	--	--	--	--	--	--	0.09987	0.10735	0.09679	--	--	--	--	--	--
903	98.5026	97.1946	99.4497	--	--	--	--	--	--	0.09996	0.10755	0.09641	--	--	--	--	--	--
904	98.5836	97.2352	99.5215	--	--	--	--	--	--	0.10068	0.10748	0.09523	--	--	--	--	--	--
905	98.6867	97.2179	99.6084	--	--	--	--	--	--	0.10014	0.1074	0.09686	--	--	--	--	--	--
906	98.711	97.2882	99.5079	--	--	--	--	--	--	0.09841	0.10536	0.09733	--	--	--	--	--	--
907	98.7713	97.3359	99.716	--	--	--	--	--	--	0.09902	0.10596	0.0974	--	--	--	--	--	--
908	98.8122	97.4497	99.7894	--	--	--	--	--	--	0.09916	0.1062	0.09606	--	--	--	--	--	--
909	98.8919	97.5292	100	--	--	--	--	--	--	0.10072	0.10722	0.09438	--	--	--	--	--	--
910	98.8853	97.6379	99.8735	--	--	--	--	--	--	0.10223	0.10785	0.09375	--	--	--	--	--	--
911	98.8137	97.6189	99.9069	--	--	--	--	--	--	0.10344	0.10691	0.09505	--	--	--	--	--	--
912	98.8277	97.567	99.8253	--	--	--	--	--	--	0.10314	0.10822	0.09515	--	--	--	--	--	--
913	98.8048	97.4964	99.7046	--	--	--	--	--	--	0.10235	0.1085	0.09634	--	--	--	--	--	--
914	98.882	97.4812	99.6465	--	--	--	--	--	--	0.10231	0.1095	0.09474	--	--	--	--	--	--
915	98.7845	97.3959	99.6175	--	--	--	--	--	--	0.10297	0.11012	0.09512	--	--	--	--	--	--
916	98.7106	97.3622	99.6414	--	--	--	--	--	--	0.10358	0.10934	0.09453	--	--	--	--	--	--
917	98.6575	97.4894	99.6644	--	--	--	--	--	--	0.10268	0.10844	0.09621	--	--	--	--	--	--
918	98.7132	97.495	99.6209	--	--	--	--	--	--	0.1031	0.10888	0.09512	--	--	--	--	--	--
919	98.6729	97.4922	99.5279	--	--	--	--	--	--	0.10165	0.10822	0.09513	--	--	--	--	--	--
920	98.6211	97.3835	99.3741	--	--	--	--	--	--	0.10158	0.10876	0.09485	--	--	--	--	--	--
921	98.458	97.3244	99.2929	--	--	--	--	--	--	0.10136	0.10855	0.09499	--	--	--	--	--	--
922	98.4096	97.3092	99.2827	--	--	--	--	--	--	0.1008	0.10974	0.09462	--	--	--	--	--	--
923	98.2877	97.3304	99.2736	--	--	--	--	--	--	0.10181	0.10965	0.09293	--	--	--	--	--	--
924	98.3474	97.3679	99.221	--	--	--	--	--	--	0.10107	0.10905	0.094	--	--	--	--	--	--
925	98.3895	97.4265	99.2224	--	--	--	--	--	--	0.10192	0.11014	0.0948	--	--	--	--	--	--
926	98.5139	97.4176	99.195	--	--	--	--	--	--	0.10072	0.11046	0.09448	--	--	--	--	--	--
927	98.4966	97.4718	99.231	--	--	--	--	--	--	0.1013	0.11063	0.09491	--	--	--	--	--	--
928	98.5492	97.5193	99.2003	--	--	--	--	--	--	0.10181	0.10763	0.09346	--	--	--	--	--	--
929	98.5958	97.5816	99.2885	--	--	--	--	--	--	0.10213	0.10738	0.09356	--	--	--	--	--	--
930	98.6971	97.6886	99.2878	--	--	--	--	--	--	0.09997	0.10568	0.09349	--	--	--	--	--	--
931	98.8033	97.7631	99.3457	--	--	--	--	--	--	0.09772	0.10704	0.09463	--	--	--	--	--	--
932	98.7402	97.812	99.3004	--	--	--	--	--	--	0.09723	0.10767	0.0967	--	--	--	--	--	--
933	98.8515	97.7975	99.4041	--	--	--	--	--	--	0.09912	0.10869	0.09591	--	--	--	--	--	--
934	98.9403	97.8183	99.4487	--	--	--	--	--	--	0.10009	0.10876	0.09753	--	--	--	--	--	--
935	98.9916	97.8485	99.4817	--	--	--	--	--	--	0.10056	0.10596	0.09661	--	--	--	--	--	--
936	99.0372	97.9554	99.4839	--	--	--	--	--	--	0.10069	0.10432	0.09903	--	--	--	--	--	--
937	99.0538	97.9106	99.3505	--	--	--	--	--	--	0.10142	0.10501	0.09656	--	--	--	--	--	--
938	99.1859	97.9162	99.3884	--	--	--	--	--	--	0.10077	0.10901	0.09792	--	--	--	--	--	--
939	99.0725	97.9481	99.3304	--	--	--	--	--	--	0.1014	0.11076	0.09676	--	--	--	--	--	--
940	99.0761	98.0304	99.4219	--	--	--	--	--	--	0.10015	0.10868	0.09738	--	--	--	--	--	--
941	99.0006	98.0344	99.3441	--	--	--	--	--	--	0.09971	0.10671	0.096	--	--	--	--	--	--
942	99.1698	98.0252	99.4821	--	--	--	--	--	--	0.09907	0.10694	0.09721	--	--	--	--	--	--
943	99.1867	98.0386	99.5476	--	--	--	--	--	--	0.09919	0.10883	0.09695	--	--	--	--	--	--
944	99.2831	98.0412	99.6673	--	--	--	--	--	--	0.10082	0.10876	0.09672	--	--	--	--	--	--
945	99.2368	98.0486	99.6077	--	--	--	--	--	--	0.10074	0.10918	0.09529	--	--	--	--	--	--
946	99.1037	98.1036	99.6156	--	--	--	--	--	--	0.10313	0.10902	0.09458	--	--	--	--	--	--
947	99.1316	98.1373	99.5438	--	--	--	--	--	--	0.10179	0.10867	0.0948	--	--	--	--	--	--
948	99.0146	98.1039	99.427	--	--	--	--	--	--	0.1014	0.10958	0.0933	--	--	--	--	--	--
949	99.085	97.9751	99.3613	--	--	--	--	--	--	0.0995	0.10896	0.09382	--	--	--	--	--	--
950	99.0337	97.9963	99.3201	--	--	--	--	--	--	0.10115	0.10944	0.09342	--	--	--	--	--	--
951	99.0494	97.9646	99.3682	--	--	--	--	--	--	0.10159	0.10614	0.09596	--	--	--	--	--	--
952	98.9733	98.0667	99.3401	--	--	--	--	--	--	0.09999	0.10606	0.09779	--	--	--	--	--	--
953	98.8953	98.0956	99.3791	--	--	--	--	--	--	0.09897	0.10697	0.09901	--	--	--	--	--	--
954	98.8092	98.0947	99.3155	--	--	--	--	--	--	0.09744	0.10903	0.09454	--	--	--	--	--	--
955	98.8048	98.0634	99.2103	--	--	--	--	--	--	0.09995	0.10711	0.0922	--	--	--	--	--	--
956	98.7401	98.0465	99.1753	--	--	--	--	--	--	0.09946	0.10564	0.0913	--	--	--	--	--	--
957	98.7188	98.0627	99.1162	--	--	--	--	--	--	0.10047	0.10534	0.09393	--	--	--	--	--	--
958	98.5873	98.0327	99.0713	--	--	--	--	--	--	0.1003	0.10808	0.09495	--	--	--	--	--	--
959	98.6583	97.8946	98.8768	--	--	--	--	--	--	0.10103	0.10926	0.09538	--	--	--	--	--	--
960	98.6705	97.8236	98.8208	--	--	--	--	--	--	0.10039	0.11018	0.09657	--	--	--	--	--	--
961	98.7738	97.8454	98.8555	--	--	--	--	--	--	0.10041	0.11041	0.09814	--	--	--	--	--	--
962	98.5699	97.8352	98.8196	--	--	--	--	--	--	0.10115	0.10987	0.09857	--	--	--	--	--	--
963	98.6171	97.8273	98.824	--	--	--	--	--	--	0.10373	0.10903	0.09705	--	--	--	--	--	--
964	98.5854	97.8643	98.8578	--	--	--	--	--	--	0.10445	0.10806	0.09616	--	--	--	--	--	--
965	98.7284	98.0303	98.9657	--	--	--	--	--	--	0.10521	0.10766	0.09616	--	--	--	--	--	--
966	98.7017	98.0759	98.8724	--	--	--	--	--	--	0.1031	0.10817	0.09813	--	--	--	--	--	--
967	98.6618	97.9712	98.7339	--	--	--	--	--	--	0.10257	0.11098	0.09913	--	--	--	--	--	--
968	98.792	97.9936	98.731	--	--	--	--	--	--	0.10131	0.11053	0.09907	--	--	--	--	--	--
969	98.8558	98.1096	98.8318	--	--	--	--	--	--	0.10123	0.10892	0.09793	--	--	--	--	--	--
970	99.0611	98.3207	98.8791	--	--	--	--	--	--	0.09927	0.10796	0.09552	--	--	--	--	--	--
971	99.032	98.3682	98.9159	--	--	--	--	--	--	0.09855	0.10752	0.0952	--	--	--	--	--	--
972	99.0365	98.3517	98.9131	--	--	--	--	--	--	0.09826	0.10853	0.09417	--	--	--	--	--	--
973	99.0313	98.2956	99.0312	--	--	--	--	--	--	0.09957	0.10683	0.0946	--	--	--	--	--	--
974	99.0783	98.306	99.1031	--	--	--	--	--	--	0.09998	0.1069	0.09371	--	--	--	--	--	--
975	99.1676	98.3216	99.2153	--	--	--	--	--	--	0.10114	0.10654	0.09405	--	--	--	--	--	--
976	99.2538	98.3997	99.282	--	--	--	--	--	--	0.10092	0.10689	0.09442	--	--	--	--	--	--
977	99.3764	98.4478	99.357	--	--	--	--	--	--	0.10122	0.10767	0.093	--	--	--	--	--	--
978	99.4173	98.6265	99.3542	--	--	--	--	--	--	0.09961	0.10896	0.09363	--	--	--	--	--	--
979	99.4716	98.7191	99.4382	--	--	--	--	--	--	0.1006	0.10728	0.09308	--	--	--	--	--	--
980	99.5451	98.805	99.4574	--	--	--	--	--	--	0.1015	0.10806	0.09397	--	--	--	--	--	--
981	99.5816	98.8087	99.6192	--	--	--	--	--	--	0.10147	0.10526	0.0934	--	--	--	--	--	--
982	99.5572	98.8673	99.57	--	--	--	--	--	--	0.1019	0.10518	0.09517	--	--	--	--	--	--
983	99.4567	98.8017	99.4486	--	--	--	--	--	--	0.10095	0.1045	0.0935	--	--	--	--	--	--
984	99.4923	98.8504	99.4689	--	--	--	--	--	--	0.10102	0.10657	0.09388	--	--	--	--	--	--
985	99.5179	98.7677	99.3812	--	--	--	--	--	--	0.09928	0.10931	0.09141	--	--	--	--	--	--
986	99.5778	98.7754	99.4668	--	--	--	--	--	--	0.10039	0.10862	0.09344	--	--	--	--	--	--
987	99.647	98.7033	99.3546	--	--	--	--	--	--	0.10065	0.10829	0.09471	--	--	--	--	--	--
988	99.5631	98.666	99.4137	--	--	--	--	--	--	0.10075	0.1072	0.09555	--	--	--	--	--	--
989	99.5098	98.6189	99.3266	--	--	--	--	--	--	0.10015	0.10776	0.09557	--	--	--	--	--	--
990	99.3547	98.6084	99.2893	--	--	--	--	--	--	0.10141	0.10738	0.09504	--	--	--	--	--	--
991	99.3718	98.6801	99.1522	--	--	--	--	--	--	0.102	0.10839	0.09576	--	--	--	--	--	--
992	99.2697	98.7359	99.0776	--	--	--	--	--	--	0.1014	0.10913	0.09814	--	--	--	--	--	--
993	99.192	98.697	98.9794	--	--	--	--	--	--	0.09936	0.10788	0.09569	--	--	--	--	--	--
994	99.112	98.6193	98.9796	--	--	--	--	--	--	0.09981	0.10806	0.09549	--	--	--	--	--	--
995	99.063	98.5752	98.9111	--	--	--	--	--	--	0.09994	0.10705	0.09447	--	--	--	--	--	--
996	99.0797	98.5098	98.7765	--	--	--	--	--	--	0.10015	0.10916	0.09508	--	--	--	--	--	--
997	99.1287	98.503	98.7811	--	--	--	--	--	--	0.10099	0.10944	0.09408	--	--	--	--	--	--
998	99.1874	98.5047	98.7467	--	--	--	--	--	--	0.10005	0.1104	0.09126	--	--	--	--	--	--
999	99.2599	98.5777	98.8225	--	--	--	--	--	--	0.10111	0.10942	0.09273	--	--	--	--	--	--
1000	99.2477	98.5917	98.7405	--	--	--	--	--	--	0.1008	0.10743	0.09373	--	--	--	--	--	--
1001	99.2133	98.6689	98.7979	--	--	--	--	--	--	0.10178	0.10656	0.0951	--	--	--	--	--	--
1002	99.3029	98.8268	98.8807	--	--	--	--	--	--	0.1016	0.10831	0.09428	--	--	--	--	--	--
1003	99.2374	98.8573	98.8852	--	--	--	--	--	--	0.0989	0.10958	0.09501	--	--	--	--	--	--
1004	99.2727	98.8593	98.8749	--	--	--	--	--	--	0.09959	0.10976	0.09673	--	--	--	--	--	--
1005	99.1935	98.7464	98.8202	--	--	--	--	--	--	0.09989	0.10838	0.09813	--	--	--	--	--	--
1006	99.2794	98.775	98.8429	--	--	--	--	--	--	0.10238	0.10744	0.09619	--	--	--	--	--	--
1007	99.2668	98.8593	98.9395	--	--	--	--	--	--	0.10278	0.10755	0.09674	--	--	--	--	--	--
1008	99.3129	98.9134	98.913	--	--	--	--	--	--	0.10399	0.10785	0.09753	--	--	--	--	--	--
1009	99.4086	99.0093	99.0034	--	--	--	--	--	--	0.10396	0.10973	0.09677	--	--	--	--	--	--
1010	99.5139	98.9093	98.9758	--	--	--	--	--	--	0.10323	0.11125	0.0947	--	--	--	--	--	--
1011	99.6786	98.9782	99.1399	--	--	--	--	--	--	0.10176	0.11157	0.0941	--	--	--	--	--	--
1012	99.6363	98.9487	99.1191	--	--	--	--	--	--	0.1017	0.10976	0.09605	--	--	--	--	--	--
1013	99.6764	99.13	99.0389	--	--	--	--	--	--	0.10119	0.10804	0.09737	--	--	--	--	--	--
1014	99.4622	99.0689	98.962	--	--	--	--	--	--	0.10294	0.10889	0.0968	--	--	--	--	--	--
1015	99.5201	99.124	98.9234	--	--	--	--	--	--	0.10198	0.10943	0.09621	--	--	--	--	--	--
1016	99.4677	99.0284	98.955	--	--	--	--	--	--	0.10239	0.11036	0.09535	--	--	--	--	--	--
1017	99.4943	98.9602	98.9394	--	--	--	--	--	--	0.10276	0.10941	0.09392	--	--	--	--	--	--
1018	99.466	98.8744	99.001	--	--	--	--	--	--	0.10364	0.10769	0.0941	--	--	--	--	--	--
1019	99.3941	98.8386	99.0441	--	--	--	--	--	--	0.10327	0.10779	0.0941	--	--	--	--	--	--
1020	99.3983	98.9687	99.0128	--	--	--	--	--	--	0.10134	0.10717	0.09373	--	--	--	--	--	--
1021	99.2947	98.9274	98.8814	--	--	--	--	--	--	0.09922	0.10846	0.09278	--	--	--	--	--	--
1022	99.1817	98.8152	98.7648	--	--	--	--	--	--	0.09855	0.10812	0.09332	--	--	--	--	--	--
1023	99.0675	98.6684	98.619	--	--	--	--	--	--	0.09877	0.10837	0.09334	--	--	--	--	--	--
1024	98.9112	98.688	98.5159	--	--	--	--	--	--	0.09991	0.11022	0.0941	--	--	--	--	--	--
1025	98.9049	98.6895	98.4202	--	--	--	--	--	--	0.09903	0.10859	0.09321	--	--	--	--	--	--
1026	98.8523	98.6959	98.337	--	--	--	--	--	--	0.09869	0.10906	0.09469	--	--	--	--	--	--
1027	98.851	98.6394	98.2917	--	--	--	--	--	--	0.09939	0.10534	0.09498	--	--	--	--	--	--
1028	98.8725	98.7179	98.2777	--	--	--	--	--	--	0.10036	0.10585	0.09465	--	--	--	--	--	--
1029	98.8433	98.7471	98.2487	--	--	--	--	--	--	0.09907	0.10668	0.09487	--	--	--	--	--	--
1030	98.9662	98.7684	98.2509	--	--	--	--	--	--	0.09795	0.10849	0.09519	--	--	--	--	--	--
1031	98.9961	98.7502	98.1105	--	--	--	--	--	--	0.09766	0.11046	0.09656	--	--	--	--	--	--
1032	99.1566	98.7762	98.0526	--	--	--	--	--	--	0.09929	0.10802	0.09638	--	--	--	--	--	--
1033	99.2723	98.9051	98.1291	--	--	--	--	--	--	0.10022	0.10731	0.09704	--	--	--	--	--	--
1034	99.4022	98.991	98.3147	--	--	--	--	--	--	0.10033	0.10582	0.09665	--	--	--	--	--	--
1035	99.4676	99.0683	98.5057	--	--	--	--	--	--	0.09954	0.1061	0.09752	--	--	--	--	--	--
1036	99.5155	99.0981	98.5163	--	--	--	--	--	--	0.09959	0.10599	0.09564	--	--	--	--	--	--
1037	99.5226	99.1375	98.5818	--	--	--	--	--	--	0.09894	0.10649	0.09582	--	--	--	--	--	--
1038	99.5257	99.128	98.4917	--	--	--	--	--	--	0.0991	0.10779	0.09447	--	--	--	--	--	--
1039	99.4804	99.1047	98.5511	--	--	--	--	--	--	0.09947	0.10605	0.09531	--	--	--	--	--	--
1040	99.5618	99.1969	98.5577	--	--	--	--	--	--	0.10118	0.10489	0.09401	--	--	--	--	--	--
1041	99.6319	99.2883	98.7481	--	--	--	--	--	--	0.10178	0.10467	0.09496	--	--	--	--	--	--
1042	99.8073	99.327	98.728	--	--	--	--	--	--	0.10057	0.10634	0.09456	--	--	--	--	--	--
1043	99.8051	99.3712	98.7939	--	--	--	--	--	--	0.09813	0.10793	0.09539	--	--	--	--	--	--
1044	99.8682	99.5048	98.7994	--	--	--	--	--	--	0.09663	0.10751	0.09359	--	--	--	--	--	--
1045	99.8056	99.6913	98.793	--	--	--	--	--	--	0.09724	0.10845	0.09389	--	--	--	--	--	--
1046	100	99.8287	98.9715	--	--	--	--	--	--	0.09862	0.10704	0.09324	--	--	--	--	--	--
1047	99.987	99.8512	99.0092	--	--	--	--	--	--	0.09883	0.1074	0.09405	--	--	--	--	--	--
1048	99.993	99.7974	99.1294	--	--	--	--	--	--	0.09936	0.107	0.09475	--	--	--	--	--	--
1049	99.9108	99.8184	99.0131	--	--	--	--	--	--	0.1003	0.10825	0.09569	--	--	--	--	--	--
1050	99.8536	99.8224	98.9306	--	--	--	--	--	--	0.10095	0.10844	0.09671	--	--	--	--	--	--
1051	99.7875	99.8262	98.8793	--	--	--	--	--	--	0.10058	0.10907	0.09603	--	--	--	--	--	--
1052	99.6012	99.7348	98.7059	--	--	--	--	--	--	0.09964	0.10818	0.09569	--	--	--	--	--	--
1053	99.6423	99.6125	98.7366	--	--	--	--	--	--	0.10002	0.10644	0.09475	--	--	--	--	--	--
1054	99.5776	99.4753	98.6292	--	--	--	--	--	--	0.0996	0.10614	0.09437	--	--	--	--	--	--
1055	99.498	99.2974	98.5967	--	--	--	--	--	--	0.10102	0.10848	0.0939	--	--	--	--	--	--
1056	99.2403	99.2342	98.4046	--	--	--	--	--	--	0.09958	0.10682	0.0951	--	--	--	--	--	--
1057	99.0788	99.2494	98.3069	--	--	--	--	--	--	0.10176	0.10608	0.09412	--	--	--	--	--	--
1058	99.1052	99.2749	98.1704	--	--	--	--	--	--	0.10113	0.10295	0.09403	--	--	--	--	--	--
1059	99.1957	99.3033	98.1452	--	--	--	--	--	--	0.10451	0.10473	0.09331	--	--	--	--	--	--
1060	99.2673	99.2472	98.1518	--	--	--	--	--	--	0.1028	0.10706	0.09401	--	--	--	--	--	--
1061	99.3301	99.2859	98.3274	--	--	--	--	--	--	0.10365	0.10807	0.09537	--	--	--	--	--	--
1062	99.2967	99.3455	98.3219	--	--	--	--	--	--	0.09953	0.1114	0.09517	--	--	--	--	--	--
1063	99.2511	99.4316	98.1927	--	--	--	--	--	--	0.09935	0.10894	0.09618	--	--	--	--	--	--
1064	99.2626	99.5001	98.0394	--	--	--	--	--	--	0.09814	0.10934	0.09385	--	--	--	--	--	--
1065	99.3616	99.5563	98.0196	--	--	--	--	--	--	0.10139	0.10869	0.09282	--	--	--	--	--	--
1066	99.5751	99.6	98.1824	--	--	--	--	--	--	0.10302	0.11083	0.09354	--	--	--	--	--	--
1067	99.613	99.5879	98.2202	--	--	--	--	--	--	0.10509	0.11274	0.09655	--	--	--	--	--	--
1068	99.6532	99.6163	98.3015	--	--	--	--	--	--	0.1038	0.11001	0.09684	--	--	--	--	--	--
1069	99.7365	99.6472	98.29	--	--	--	--	--	--	0.10359	0.10849	0.09524	--	--	--	--	--	--
1070	99.7666	99.6977	98.3078	--	--	--	--	--	--	0.10016	0.10638	0.09386	--	--	--	--	--	--
1071	99.7254	99.7082	98.302	--	--	--	--	--	--	0.10075	0.10783	0.09506	--	--	--	--	--	--
1072	99.748	99.76	98.4576	--	--	--	--	--	--	0.0996	0.10728	0.09525	--	--	--	--	--	--
1073	99.7773	99.88	98.6114	--	--	--	--	--	--	0.10041	0.1057	0.09498	--	--	--	--	--	--
1074	99.8067	100	98.7652	--	--	--	--	--	--	0.10122	0.10412	0.09471	--	--	--	--	--	--

## Sheet: Fig. 4 FTIR
FTIR spectra		Wavenumber	Fibrils	SOD1	Fibrils+MB			2nd derivative		Wavenumber	Fibrils	SOD1	Fibrils+MB
		1699.92	0	0	0					1699.91748	.00000157433226	.0000020049265	.00000145168451
		1699.6	2.79581e-05	1.85693e-05	2.58386e-05					1699.59607	.00000160734658	.00000220286211	.00000148286472
		1699.27	5.81066e-05	3.93844e-05	5.42733e-05					1699.27478	.00000163421578	.00000238679513	.00000151153563
		1698.95	8.97152e-05	6.20192e-05	8.39829e-05					1698.95337	.00000165623533	.00000255204714	.00000153975816
		1698.63	0.000122144	8.60766e-05	0.000114107					1698.63196	.0000016747257	.00000269442899	.00000156932765
		1698.31	0.000154722	0.000111268	0.00014394					1698.31055	.00000169035241	.00000281041184	.00000160145555
		1697.99	0.000187271	0.000137614	0.000173266					1697.98914	.00000170380827	.00000289877289	.00000163646109
		1697.67	0.00021977	0.000165296	0.000202131					1697.66772	.00000171500642	.0000029590251	.00000167362487
		1697.35	0.000252568	0.000194654	0.000230734					1697.34631	.00000172348416	.00000299114163	.00000171124248
		1697.02	0.000286057	0.000226113	0.000259676					1697.0249	.00000172890441	.00000299551402	.00000174740308
		1696.7	0.000320776	0.000260193	0.000289355					1696.70349	.00000173141711	.00000297105134	.00000178028586
		1696.38	0.000357285	0.000297465	0.000320432					1696.38208	.00000173146373	.00000291529977	.0000018084238
		1696.06	0.000396174	0.000338434	0.000353936					1696.06067	.00000173013052	.000002824685	.00000183091288
		1695.74	0.000437693	0.000383476	0.000390313					1695.73926	.00000172873865	.00000269498105	.000001847563
		1695.42	0.000482213	0.000432807	0.000430346					1695.41785	.00000172901548	.00000252350264	.00000185897261
		1695.1	0.000529612	0.000486319	0.000474188					1695.09644	.00000173217904	.00000231148442	.0000018661076
		1694.78	0.000579842	0.000543782	0.00052158					1694.77502	.00000173930994	.00000206482491	.0000018703704
		1694.45	0.000632843	0.00060484	0.00057252					1694.45361	.00000175049433	.00000179367817	.00000187308888
		1694.13	0.000688103	0.000668837	0.000626133					1694.1322	.00000176569097	.00000151162249	.00000187572914
		1693.81	0.000745413	0.000735167	0.000681789					1693.81079	.00000178421828	.00000123374048	.00000187934074
		1693.49	0.000804344	0.000803171	0.000738889					1693.48938	.00000180538416	.000000972739144	.00000188445301
		1693.17	0.000864705	0.000872173	0.000797142					1693.16797	.00000182870247	.000000738710696	.0000018916935
		1692.85	0.000926146	0.000941333	0.000856009					1692.84656	.00000185355316	.00000053660051	.00000190080664
		1692.53	0.000988697	0.00101	0.000915551					1692.52515	.00000188006993	.000000368837846	.0000019120007
		1692.2	0.00105218	0.00107745	0.000975709					1692.20374	.0000019079398	.000000235806056	.00000192482094
		1691.88	0.00111676	0.00114306	0.00103671					1691.88232	.00000193669484	.000000138179075	.0000019388317
		1691.56	0.0011825	0.00120645	0.00109867					1691.56091	.00000196534893	.0000000774120963	.00000195342909
		1691.24	0.0012497	0.00126742	0.00116185					1691.23962	.00000199221768	.0000000552104211	.00000196759538
		1690.92	0.00131866	0.00132614	0.00122688					1690.91821	.00000201522425	.0000000744362296	.00000197994359
		1690.6	0.00138982	0.00138301	0.00129385					1690.5968	.00000203216041	.000000135713435	.00000198909584
		1690.28	0.0014634	0.00143858	0.00136337					1690.27539	.00000204109301	.00000023780467	.00000199318492
		1689.95	0.00153974	0.00149367	0.00143558					1689.95398	.00000204101593	.000000376080152	.00000199095211
		1689.63	0.00161882	0.00154919	0.00151072					1689.63257	.00000203186164	.000000542381713	.00000198121234
		1689.31	0.00170054	0.00160583	0.00158825					1689.31116	.00000201485454	.000000726845883	.00000196350993
		1688.99	0.00178461	0.00166425	0.00166786					1688.98975	.0000019922602	.000000918864771	.00000193815413
		1688.67	0.00187076	0.00172509	0.00174932					1688.66833	.00000196659266	.00000110771407	.00000190593892
		1688.35	0.00195873	0.00178862	0.00183232					1688.34692	.0000019404622	.00000128436432	.00000186822945
		1688.03	0.00204838	0.00185511	0.0019166					1688.02551	.00000191593927	.0000014405382	.00000182688837
		1687.7	0.00213971	0.00192463	0.00200241					1687.7041	.00000189417926	.00000156964643	.00000178361097
		1687.38	0.00223288	0.0019972	0.00208985					1687.38269	.00000187498949	.00000166551627	.00000174059642
		1687.06	0.00232803	0.00207273	0.00217932					1687.06128	.00000185720933	.00000172307728	.0000016994527
		1686.74	0.00242526	0.00215091	0.00227083					1686.73987	.00000183907139	.00000173803437	.00000166171048
		1686.42	0.00252437	0.00223145	0.00236426					1686.41846	.00000181784776	.00000170769363	.00000162841843
		1686.1	0.00262563	0.00231403	0.00245958					1686.09705	.00000179124629	.00000163302138	.00000160022773
		1685.78	0.00272862	0.00239823	0.00255654					1685.77563	.00000175734942	.00000151693257	.00000157779414
		1685.45	0.00283328	0.00248374	0.00265506					1685.45422	.00000171489364	.0000013649219	.0000015612286
		1685.13	0.00293947	0.00257035	0.00275513					1685.13281	.00000166378743	.00000118423259	.00000155065936
		1684.81	0.00304725	0.00265796	0.00285698					1684.8114	.00000160525133	.000000981797712	.00000154594363
		1684.49	0.00315651	0.00274635	0.00296073					1684.48999	.00000154179997	.000000762647687	.00000154750796
		1684.17	0.00326733	0.00283547	0.00306645					1684.16858	.00000147678224	.000000529764748	.0000015558544
		1683.85	0.00337981	0.00292501	0.00317431					1683.84717	.00000141434577	.000000285038823	.00000157166869
		1683.53	0.00349407	0.00301469	0.00328424					1683.52576	.00000135867697	.000000030004685	.00000159615865
		1683.2	0.00361007	0.00310411	0.00339626					1683.20447	.00000131369836	-.000000231611011	.00000163082314
		1682.88	0.00372777	0.00319278	0.00351006					1682.88306	.00000128274019	-.000000493079369	.00000167681355
		1682.56	0.00384677	0.00328016	0.00362525					1682.56165	.00000126824614	-.000000744964836	.0000017350194
		1682.24	0.00396694	0.00336594	0.00374172					1682.24023	.00000127177611	-.000000975428065	.0000018055498
		1681.92	0.00408777	0.00344968	0.00385893					1681.91882	.00000129428179	-.00000117364607	.00000188758531
		1681.6	0.00420898	0.00353126	0.00397656					1681.59741	.00000133590072	-.00000133145841	.00000197950885
		1681.28	0.00433067	0.00361074	0.00409495					1681.276	.00000139632255	-.00000144419846	.00000207923131
		1680.95	0.00445287	0.00368822	0.00421408					1680.95459	.00000147468211	-.00000151094491	.00000218433615
		1680.63	0.00457634	0.00376419	0.00433517					1680.63318	.00000156947158	-.00000153281326	.00000229268699
		1680.31	0.00470149	0.00383893	0.00445852					1680.31177	.0000016784652	-.00000151128688	.00000240227928
		1679.99	0.00482911	0.00391288	0.00458551					1679.99036	.00000179858409	-.00000144717751	.00000251121492
		1679.67	0.0049597	0.00398643	0.00471674					1679.66895	.0000019259096	-.00000133994763	.0000026174057
		1679.35	0.0050933	0.00405972	0.00485244					1679.34753	.00000205580773	-.00000118789467	.00000271795761
		1679.03	0.00522974	0.00413286	0.00499243					1679.02612	.00000218293917	-.000000991228717	.00000280910717
		1678.7	0.00536864	0.00420582	0.00513642					1678.70471	.00000230181672	-.000000751535936	.00000288601132
		1678.38	0.00550943	0.00427837	0.00528334					1678.3833	.00000240616737	-.000000475000888	.00000294307392
		1678.06	0.00565165	0.00435037	0.00543257					1678.06189	.0000024898668	-.000000170261046	.00000297413862
		1677.74	0.00579479	0.00442164	0.00558322					1677.74048	.00000254630868	.000000151326731	.00000297312818
		1677.42	0.00593878	0.00449202	0.00573474					1677.41907	.0000025692957	.000000478062248	.00000293454741
		1677.1	0.00608375	0.00456172	0.00588696					1677.09766	.00000255324403	.000000798760084	.00000285430542
		1676.78	0.00622977	0.00463094	0.00603987					1676.77625	.00000249363848	.00000110461315	.00000273044952
		1676.45	0.00637739	0.00470022	0.00619401					1676.45483	.00000238757775	.00000138823179	.00000256240492
		1676.13	0.00652736	0.00477034	0.00635034					1676.13342	.00000223390589	.00000164489757	.00000235167317
		1675.81	0.00668026	0.004842	0.00650933					1675.81201	.00000203337095	.00000187075739	.00000210160943
		1675.49	0.0068366	0.00491595	0.00667217					1675.4906	.00000178823575	.0000020641578	.00000181642554
		1675.17	0.00699666	0.00499271	0.006839					1675.16931	.00000150178482	.00000222376138	.00000150106462
		1674.85	0.00716068	0.00507255	0.00700983					1674.8479	.00000117790239	.00000234998879	.0000011603197
		1674.53	0.00732797	0.00515537	0.00718398					1674.52649	.00000082066083	.00000244421835	.000000798517249
		1674.21	0.00749811	0.00524105	0.00736026					1674.20508	.000000434994718	.0000025106433	.000000420177457
		1673.88	0.0076703	0.00532918	0.00753776					1673.88367	.0000000259273065	.00000255429768	.0000000294485289
		1673.56	0.00784335	0.00541953	0.00771503					1673.56226	-.00000040038708	.00000258093951	-.000000369518602
		1673.24	0.00801637	0.005512	0.00789122					1673.24084	-.000000836927711	.0000025958966	-.000000772117346
		1672.92	0.00818847	0.00560669	0.00806566					1672.91943	-.00000127546787	.00000260232446	-.00000117345098
		1672.6	0.00835898	0.00570374	0.00823839					1672.59802	-.0000017072723	.00000260083243	-.00000156860096
		1672.28	0.00852714	0.00580346	0.00840915					1672.27661	-.00000212313125	.00000259040598	-.00000195240409
		1671.96	0.00869275	0.00590616	0.00857804					1671.9552	-.00000251417123	.00000256785552	-.00000231925424
		1671.63	0.00885515	0.00601192	0.00874478					1671.63379	-.00000287227795	.00000253144344	-.00000266378174
		1671.31	0.00901407	0.00612083	0.00890934					1671.31238	-.00000319080914	.00000248070637	-.00000298084979
		1670.99	0.00916885	0.00623269	0.00907085					1670.99097	-.00000346440584	.0000024175929	-.00000326582449
		1670.67	0.00931883	0.00634728	0.00922845					1670.66956	-.00000368931615	.00000234593335	-.00000351537528
		1670.35	0.00946364	0.00646448	0.00938172					1670.34814	-.00000386308375	.00000227101236	-.00000372673549
		1670.03	0.00960289	0.00658416	0.00952994					1670.02673	-.00000398457269	.00000219745561	-.00000389914749
		1669.71	0.00973646	0.00670623	0.00967292					1669.70532	-.00000405338687	.00000212802297	-.00000403277318
		1669.38	0.00986448	0.00683064	0.00981076					1669.38391	-.0000040697405	.00000206393179	-.00000412815098
		1669.06	0.00998749	0.0069574	0.00994403					1669.0625	-.0000040348873	.00000200359455	-.00000418682339
		1668.74	0.0101059	0.00708639	0.0100732					1668.74109	-.00000395064671	.00000194488803	-.00000420949254
		1668.42	0.0102204	0.0072176	0.010199					1668.41968	-.00000382047529	.00000188514286	-.00000419754997
		1668.1	0.0103316	0.0073509	0.0103218					1668.09827	-.0000036489846	.00000182248959	-.00000415140948
		1667.78	0.0104398	0.00748623	0.010442					1667.77686	-.00000344277578	.00000175568266	-.0000040728055
		1667.46	0.0105456	0.00762357	0.0105594					1667.45557	-.00000320990489	.00000168457109	-.00000396400083
		1667.13	0.0106489	0.00776288	0.0106738					1667.13416	-.00000295961058	.00000161064099	-.000003828628
		1666.81	0.0107505	0.00790403	0.010785					1666.81274	-.00000270172973	.00000153504334	-.00000367124812
		1666.49	0.0108502	0.00804683	0.0108924					1666.49133	-.00000244620196	.00000146009006	-.0000034980676
		1666.17	0.0109482	0.00819082	0.0109957					1666.16992	-.00000220211473	.000001387677	-.00000331538558
		1665.85	0.0110445	0.00833548	0.0110946					1665.84851	-.0000019777076	.00000131884053	-.000003129584
		1665.53	0.011139	0.0084803	0.011189					1665.5271	-.00000177960646	.00000125533415	-.00000294662732
		1665.21	0.0112316	0.00862487	0.011279					1665.20569	-.00000161276012	.00000119605238	-.00000277094659
		1664.88	0.0113223	0.00876911	0.0113651					1664.88428	-.00000148050822	.0000011383845	-.00000260590241
		1664.56	0.0114111	0.00891316	0.0114476					1664.56287	-.00000138428697	.00000107793403	-.00000245340016
		1664.24	0.0114983	0.00905732	0.0115273					1664.24146	-.00000132381854	.00000100814259	-.00000231381637
		1663.92	0.0115846	0.00920232	0.0116052					1663.92004	-.00000129732791	.000000922116669	-.00000218666173
		1663.6	0.0116702	0.00934868	0.011682					1663.59863	-.00000130240142	.000000813131919	-.00000207065386
		1663.28	0.0117557	0.0094969	0.0117583					1663.27722	-.00000133552555	.000000676630862	-.00000196453675
		1662.96	0.0118411	0.00964724	0.0118346					1662.95581	-.000001392576	.000000511463895	-.00000186664784
		1662.63	0.0119258	0.00979932	0.0119106					1662.6344	-.00000146928801	.000000320273557	-.00000177511811
		1662.31	0.0120096	0.009953	0.0119864					1662.31299	-.00000156044428	.000000110792371	-.000001687451
		1661.99	0.0120918	0.0101076	0.0120611					1661.99158	-.00000166038649	-.000000107549113	-.00000160073796
		1661.67	0.0121718	0.0102627	0.0121342					1661.67017	-.00000176286676	-.0000003239752	-.00000151169024
		1661.35	0.0122492	0.0104176	0.0122052					1661.34875	-.00000186103489	-.00000052844689	-.00000141740475
		1661.03	0.012324	0.0105721	0.0122738					1661.02734	-.00000194792415	-.000000713652298	-.00000131536035
		1660.71	0.0123962	0.0107259	0.0123398					1660.70593	-.0000020169291	-.000000876275863	-.00000120407913
		1660.38	0.0124659	0.0108787	0.0124033					1660.38452	-.00000206239974	-.00000101528713	-.00000108348559
		1660.06	0.0125333	0.0110305	0.0124648					1660.06311	-.0000020798725	-.00000113069973	-.000000954882125
		1659.74	0.0125983	0.0111812	0.0125247					1659.7417	-.00000206716186	-.00000122179063	-.000000820189598
		1659.42	0.0126609	0.0113304	0.0125834					1659.42041	-.00000202331262	-.00000128433112	-.000000681180609
		1659.1	0.012721	0.0114781	0.0126416					1659.099	-.00000194944687	-.00000131139041	-.000000539534994
		1658.78	0.0127787	0.0116241	0.0126991					1658.77759	-.0000018476145	-.00000129275668	-.000000395933057
		1658.46	0.0128341	0.0117684	0.0127566					1658.45618	-.00000172059185	-.00000121814764	-.000000250191988
		1658.13	0.0128873	0.011911	0.0128139					1658.13477	-.00000157164152	-.00000108024915	-.000000101998921
		1657.81	0.0129386	0.0120521	0.0128709					1657.81335	-.00000140423913	-.000000876862032	.0000000492009349
		1657.49	0.0129887	0.0121919	0.0129279					1657.49194	-.00000122211804	-.000000611945779	.000000203717718
		1657.17	0.0130378	0.0123307	0.0129845					1657.17053	-.00000102914146	-.000000295418886	.000000361374077
		1656.85	0.0130864	0.0124689	0.0130412					1656.84912	-.000000829705186	.00000005832635	.000000521188667
		1656.53	0.0131345	0.0126067	0.0130977					1656.52771	-.000000628412067	.000000433117293	.00000068178997
		1656.21	0.0131824	0.0127444	0.0131546					1656.2063	-.000000430008527	.000000812949111	.000000841228939
		1655.88	0.0132298	0.012882	0.0132119					1655.88489	-.000000238693701	.00000118325943	.000000997466486
		1655.56	0.0132769	0.0130198	0.0132701					1655.56348	-.0000000583873998	.00000153208475	.00000114774321
		1655.24	0.0133234	0.0131581	0.0133292					1655.24207	.000000108080371	.00000184891496	.00000128973898
		1654.92	0.0133695	0.0132974	0.01339					1654.92065	.000000258813316	.00000212580881	.00000142103363
		1654.6	0.0134153	0.013438	0.0134521					1654.59924	.000000392127731	.00000235481275	.00000153891142
		1654.28	0.0134614	0.0135809	0.0135161					1654.27783	.000000506970423	.00000253064536	.00000164120956
		1653.96	0.0135081	0.0137267	0.0135823					1653.95642	.000000601958277	.00000264876417	.0000017258717
		1653.64	0.0135558	0.0138762	0.0136507					1653.63501	.000000676180093	.00000270654755	.00000179123526
		1653.31	0.013605	0.0140301	0.0137221					1653.3136	.000000728798227	.00000270356668	.00000183577868
		1652.99	0.0136561	0.0141886	0.0137965					1652.99219	.000000759950922	.00000264062373	.00000185945646
		1652.67	0.0137092	0.0143518	0.0138739					1652.67078	.000000770687393	.00000252029577	.00000186208672
		1652.35	0.0137643	0.0145194	0.0139546					1652.34937	.000000763618118	.00000234587287	.00000184476812
		1652.03	0.0138215	0.0146909	0.0140383					1652.02795	.000000742491693	.0000021220194	.00000180957977
		1651.71	0.0138802	0.0148653	0.0141243					1651.70654	.000000711758503	.00000185381577	.0000017585171
		1651.39	0.0139401	0.0150419	0.0142117					1651.38525	.000000676137233	.00000154609097	.00000169427585
		1651.06	0.0140005	0.0152195	0.0142998					1651.06384	.000000640007897	.00000120426876	.00000161923708
		1650.74	0.0140607	0.0153973	0.0143879					1650.74243	.000000606924687	.000000832133992	.00000153510155
		1650.42	0.0141203	0.0155747	0.0144758					1650.42102	.000000579876541	.000000433928562	.00000144311525
		1650.1	0.014179	0.0157511	0.0145635					1650.09961	.000000560825697	.000000013135832	.00000134366383
		1649.78	0.0142369	0.0159265	0.014652					1649.7782	.000000551278731	-.000000425883627	.0000012366263
		1649.46	0.0142943	0.0161008	0.0147417					1649.45679	.000000552508823	-.000000877277216	.0000011223774
		1649.14	0.0143515	0.0162741	0.0148336					1649.13538	.000000565668302	-.00000133200365	.00000100126545
		1648.81	0.014409	0.016446	0.014928					1648.81396	.000000592197239	-.00000177848369	.000000874881152
		1648.49	0.0144672	0.0166163	0.0150249					1648.49255	.000000633336299	-.00000220291668	.000000745855687
		1648.17	0.0145263	0.0167844	0.0151235					1648.17114	.000000690107868	-.00000259124363	.00000061809078
		1647.85	0.0145859	0.0169496	0.0152228					1647.84973	.000000762886316	-.00000293100175	.000000495863787
		1647.53	0.0146464	0.0171114	0.0153219					1647.52832	.000000850768288	-.00000321407606	.000000383312909
		1647.21	0.0147074	0.0172693	0.0154202					1647.20691	.000000951581683	-.0000034365612	.000000284121597
		1646.89	0.0147691	0.0174235	0.0155177					1646.8855	.00000106134871	-.00000359983233	.000000200388058
		1646.56	0.0148318	0.0175739	0.0156147					1646.56409	.00000117431205	-.0000037085033	.000000133148205
		1646.24	0.0148959	0.017721	0.0157119					1646.24268	.00000128361933	-.0000037692721	.0000000818617991
		1645.92	0.0149617	0.0178651	0.01581					1645.92126	.00000138205951	-.00000378876439	.0000000459067451
		1645.6	0.0150296	0.0180064	0.0159094					1645.59985	.00000146234129	-.00000377239485	.0000000244990588
		1645.28	0.0150996	0.018145	0.0160103					1645.27844	.00000151773008	-.00000372492786	.000000016904778
		1644.96	0.0151716	0.0182807	0.0161122					1644.95703	.00000154276779	-.00000364912376	.0000000237841959
		1644.64	0.015245	0.0184132	0.0162142					1644.63562	.00000153259043	-.00000354854092	.0000000459613148
		1644.31	0.0153194	0.0185421	0.0163155					1644.31421	.00000148341417	-.00000342716748	.0000000845811883
		1643.99	0.0153946	0.0186671	0.0164156					1643.9928	.00000139252597	-.00000329057912	.000000140405973
		1643.67	0.0154703	0.0187881	0.0165138					1643.67139	.00000125806582	-.00000314601357	.000000213112799
		1643.35	0.0155468	0.0189052	0.0166108					1643.3501	.00000107954861	-.00000300197917	.000000300699867
		1643.03	0.0156245	0.0190187	0.016707					1643.02869	.00000085814429	-.00000286787372	.000000399331839
		1642.71	0.0157035	0.0191291	0.0168032					1642.70728	.000000596732548	-.00000275237107	.000000502954208
		1642.39	0.0157844	0.0192367	0.0169002					1642.38586	.000000300217039	-.00000266237657	.000000603821718
		1642.06	0.0158668	0.0193419	0.0169985					1642.06445	-.000000024765427	-.00000260274419	.000000693023139
		1641.74	0.0159507	0.0194447	0.0170981					1641.74304	-.00000037006555	-.00000257417605	.000000760614967
		1641.42	0.0160352	0.0195449	0.0171986					1641.42163	-.000000726176609	-.00000257615602	.000000797458597
		1641.1	0.01612	0.0196425	0.0173002					1641.10022	-.00000108309393	-.00000260551451	.000000794617335
		1640.78	0.0162039	0.0197372	0.017402					1640.77881	-.00000143054683	-.00000265815106	.000000744560566
		1640.46	0.0162868	0.0198289	0.0175037					1640.4574	-.0000017585661	-.0000027304277	.000000641686711
		1640.14	0.0163681	0.0199175	0.0176055					1640.13599	-.0000020578309	-.00000281879511	.000000482014912
		1639.81	0.0164475	0.0200031	0.0177068					1639.81458	-.0000023202756	-.00000292072491	.000000263556103
		1639.49	0.0165248	0.0200858	0.0178084					1639.49316	-.00000253854751	-.00000303349179	-.0000000135760274
		1639.17	0.0165999	0.020166	0.0179105					1639.17175	-.00000270652345	-.00000315329771	-.000000346605702
		1638.85	0.0166724	0.0202436	0.0180132					1638.85034	-.00000281927282	-.00000327597172	-.00000073028059
		1638.53	0.016742	0.0203188	0.0181165					1638.52893	-.00000287288003	-.00000339590088	-.00000115679904
		1638.21	0.0168079	0.0203911	0.0182201					1638.20752	-.0000028643185	-.00000350834625	-.00000161622029
		1637.89	0.0168696	0.0204604	0.0183232					1637.88611	-.00000279198798	-.00000360951935	-.00000209680638
		1637.56	0.0169265	0.020526	0.018425					1637.5647	-.00000265579729	-.00000369841837	-.00000258683303
		1637.24	0.016978	0.0205874	0.0185243					1637.24329	-.00000245760111	-.00000377786682	-.00000307481241
		1636.92	0.0170244	0.0206446	0.0186203					1636.92188	-.00000220162701	-.00000385477233	-.00000355103202
		1636.6	0.017066	0.0206973	0.0187124					1636.60046	-.0000018941596	-.00000393865594	-.00000400728914
		1636.28	0.0171042	0.0207459	0.0188007					1636.27905	-.00000154395707	-.0000040410755	-.0000044372473
		1635.96	0.0171401	0.0207908	0.0188855					1635.95764	-.00000116180252	-.00000417311821	-.00000483526946
		1635.64	0.0171753	0.0208326	0.018967					1635.63623	-.000000759465593	-.00000434241383	-.00000519569312
		1635.31	0.0172109	0.0208713	0.0190457					1635.31494	-.000000349671723	-.00000455279314	-.00000551186258
		1634.99	0.0172477	0.020907	0.0191212					1634.99353	.0000000549786137	-.00000480201334	-.00000577641731
		1634.67	0.017286	0.0209393	0.0191923					1634.67212	.000000441633119	-.00000508347102	-.00000598210863
		1634.35	0.0173255	0.0209674	0.0192574					1634.35071	.000000798303859	-.00000538686209	-.00000612215808
		1634.03	0.0173664	0.0209904	0.0193152					1634.0293	.00000111350823	-.00000570068732	-.00000619206457
		1633.71	0.0174083	0.0210074	0.019364					1633.70789	.0000013766562	-.00000601420288	-.00000619059301
		1633.39	0.0174515	0.0210177	0.0194027					1633.38647	.00000157839975	-.00000631870353	-.00000611984069
		1633.07	0.0174966	0.0210206	0.0194312					1633.06506	.00000171097111	-.00000660909882	-.00000598559473
		1632.74	0.0175439	0.0210157	0.0194498					1632.74365	.00000176866456	-.00000688282353	-.00000579627431
		1632.42	0.0175939	0.021003	0.0194592					1632.42224	.00000174814647	-.00000713846066	-.00000556267787
		1632.1	0.017647	0.0209825	0.0194611					1632.10083	.00000164844971	-.00000737591381	-.00000529703811
		1631.78	0.0177029	0.0209542	0.0194564					1631.77942	.00000147030153	-.00000759494378	-.00000501360955
		1631.46	0.0177615	0.0209181	0.0194466					1631.45801	.00000121595394	-.00000779464244	-.00000472824104
		1631.14	0.0178224	0.0208742	0.0194328					1631.1366	.000000888020168	-.0000079745605	-.00000445944079
		1630.82	0.0178849	0.0208223	0.0194158					1630.81519	.00000048936954	-.00000813503175	-.00000422703306
		1630.49	0.0179483	0.0207621	0.0193962					1630.49377	.0000000228819772	-.00000827621079	-.00000405207356
		1630.17	0.0180122	0.0206933	0.0193744					1630.17236	-.000000508103426	-.00000839997665	-.00000395511779
		1629.85	0.0180757	0.0206157	0.01935					1629.85095	-.00000109897894	-.00000850846845	-.00000395452116
		1629.53	0.0181382	0.020529	0.0193232					1629.52954	-.00000174365277	-.00000860350156	-.00000406462095
		1629.21	0.0181987	0.0204329	0.0192935					1629.20813	-.0000024334222	-.0000086859327	-.0000042937445
		1628.89	0.0182564	0.0203276	0.0192605					1628.88672	-.00000315827538	-.00000875506339	-.00000464501409
		1628.57	0.0183103	0.0202129	0.019224					1628.56531	-.00000390618698	-.00000880858715	-.00000511456346
		1628.24	0.0183592	0.0200891	0.0191833					1628.2439	-.00000466479469	-.00000884278234	-.00000569316671
		1627.92	0.0184022	0.0199565	0.0191384					1627.92249	-.00000542222597	-.0000088541783	-.0000063676207
		1627.6	0.0184383	0.0198153	0.0190886					1627.60107	-.00000616766556	-.00000883996836	-.00000712074689
		1627.28	0.0184669	0.019666	0.0190334					1627.27979	-.00000689204398	-.00000879929939	-.00000793336494
		1626.96	0.0184873	0.0195089	0.018972					1626.95837	-.00000758851047	-.00000873470799	-.00000878521223
		1626.64	0.0184991	0.019344	0.0189034					1626.63696	-.00000825195912	-.00000865041875	-.00000965511026
		1626.32	0.0185021	0.0191714	0.0188267					1626.31555	-.00000887913484	-.00000855211056	-.0000105212221
		1625.99	0.018496	0.0189911	0.0187408					1625.99414	-.0000094680654	-.00000844520218	-.0000113614042
		1625.67	0.0184809	0.0188033	0.0186447					1625.67273	-.0000100175521	-.00000833279591	-.0000121529501
		1625.35	0.0184565	0.0186078	0.0185374					1625.35132	-.0000105269683	-.00000821409412	-.0000128733618
		1625.03	0.0184226	0.0184049	0.0184173					1625.02991	-.000010995248	-.00000808535697	-.0000135001274
		1624.71	0.0183792	0.0181947	0.0182834					1624.7085	-.0000114211916	-.00000794053813	-.0000140118309
		1624.39	0.0183257	0.0179773	0.0181345					1624.38708	-.0000118032103	-.00000777237528	-.0000143891266
		1624.07	0.0182617	0.0177527	0.0179691					1624.06567	-.0000121395242	-.00000757629959	-.0000146155053
		1623.74	0.0181866	0.0175208	0.0177865					1623.74426	-.0000124288499	-.00000734967989	-.0000146789007
		1623.42	0.0181	0.0172817	0.0175864					1623.42285	-.0000126707364	-.00000709348888	-.0000145722133
		1623.1	0.0180012	0.0170357	0.0173689					1623.10144	-.0000128657748	-.00000681164101	-.0000142938443
		1622.78	0.0178892	0.0167825	0.0171339					1622.78003	-.0000130154222	-.00000650933225	-.0000138476225
		1622.46	0.0177635	0.0165223	0.016882					1622.45862	-.000013121381	-.00000619149478	-.0000132425184
		1622.14	0.0176232	0.016255	0.0166136					1622.13721	-.0000131851039	-.00000586223041	-.0000124920789
		1621.82	0.0174677	0.0159807	0.0163289					1621.8158	-.0000132076821	-.00000552392112	-.0000116139099
		1621.49	0.0172966	0.0156994	0.016029					1621.49438	-.0000131891602	-.00000517702529	-.0000106286589
		1621.17	0.01711	0.0154114	0.015715					1621.17297	-.0000131289326	-.00000482039923	-.00000955879295
		1620.85	0.0169088	0.0151172	0.0153894					1620.85156	-.0000130263188	-.00000445211435	-.00000842836562
		1620.53	0.0166939	0.0148178	0.015055					1620.53015	-.0000128802376	-.00000406956588	-.0000072615112
		1620.21	0.016467	0.0145147	0.0147156					1620.20874	-.0000126895229	-.00000367086705	-.00000608141727
		1619.89	0.0162294	0.0142092	0.0143743					1619.88733	-.0000124535254	-.000003255499	-.00000491048831
		1619.57	0.0159822	0.0139023	0.014034					1619.56592	-.0000121712383	-.0000028236268	-.00000376869593
		1619.24	0.0157257	0.0135948	0.0136957					1619.24463	-.0000118418193	-.00000237737277	-.00000267444648
		1618.92	0.0154597	0.0132871	0.0133603					1618.92322	-.0000114647246	-.00000191989602	-.0000016439908
		1618.6	0.0151834	0.0129788	0.0130265					1618.60181	-.000011039464	-.00000145444938	-.000000691017704
		1618.28	0.0148961	0.0126695	0.0126936					1618.2804	-.0000105659847	-.000000984729922	.000000172569344
		1617.96	0.0145972	0.0123586	0.0123607					1617.95898	-.0000100449224	-.000000513940904	.000000937277036
		1617.64	0.0142864	0.0120459	0.0120273					1617.63757	-.00000947680292	-.0000000448235369	.00000159710726
		1617.32	0.0139646	0.0117315	0.0116943					1617.31616	-.00000886235284	.000000419753178	.00000214943793
		1616.99	0.0136325	0.0114157	0.0113624					1616.99475	-.00000820206606	.00000087762055	.00000259577246
		1616.67	0.0132915	0.0110994	0.0110335					1616.67334	-.00000749640094	.00000132519745	.0000029417788
		1616.35	0.0129431	0.0107837	0.0107086					1616.35193	-.00000674618695	.00000175977948	.00000319694209
		1616.03	0.0125882	0.0104693	0.0103884					1616.03052	-.000005953033	.00000217711022	.00000337335223
		1615.71	0.0122276	0.010157	0.010073					1615.70911	-.00000512001952	.0000025741183	.00000348468711
		1615.39	0.0118623	0.00984738	0.00976201					1615.3877	-.00000425228973	.00000294757865	.00000354473559
		1615.07	0.0114926	0.00954093	0.00945461					1615.06628	-.00000335706454	.0000032947878	.00000356664077
		1614.74	0.0111193	0.009238	0.00915008					1614.74487	-.0000024426281	.00000361415414	.00000356268356
		1614.42	0.0107433	0.00893877	0.00884784					1614.42346	-.00000151757911	.0000039046613	.00000354490203
		1614.1	0.0103654	0.00864357	0.00854751					1614.10205	-.000000590023774	.00000416744206	.00000352502229
		1613.78	0.00998675	0.00835256	0.00824903					1613.78064	.000000333670869	.00000440444273	.00000351541348
		1613.46	0.00960809	0.00806576	0.00795236					1613.45923	.00000124845599	.00000461868922	.00000352751613
		1613.14	0.00923044	0.00778347	0.00765753					1613.13782	.00000215078171	.00000481389816	.00000357209592
		1612.82	0.00885481	0.00750572	0.00736485					1612.81641	.00000303775414	.00000499274574	.00000365757933
		1612.5	0.00848197	0.0072328	0.0070742					1612.495	.00000390598143	.00000515701322	.00000378914956
		1612.17	0.00811304	0.00696512	0.00678616					1612.17358	.00000475144861	.00000530605939	.0000039682327
		1611.85	0.00774889	0.00670282	0.00650089					1611.85217	.00000556889108	.00000543888109	.00000419269691
		1611.53	0.00739028	0.00644619	0.00621875					1611.53076	.00000635217111	.00000555318911	.00000445843853
		1611.21	0.007038	0.00619553	0.00594042					1611.20947	.00000709459982	.00000564707216	.00000475871093
		1610.89	0.00669283	0.00595084	0.00566692					1610.88806	.00000778871981	.00000571966848	.0000050854178
		1610.57	0.0063556	0.00571228	0.00539909					1610.56665	.00000842755435	.00000577097308	.00000542947691
		1610.25	0.00602707	0.00547965	0.00513779					1610.24524	.00000900443047	.00000580201413	.00000578122763
		1609.92	0.00570802	0.00525294	0.00488388					1609.92383	.00000951349102	.00000581429777	.00000613048815
		1609.6	0.00539926	0.00503196	0.00463784					1609.60242	.000009950003	.00000580937194	.00000646791432
		1609.28	0.00510129	0.00481653	0.00439989					1609.28101	.0000103112116	.00000578849949	.0000067852161
		1608.96	0.00481444	0.00460633	0.00416982					1608.95959	.0000105963172	.00000575356262	.00000707613162
		1608.64	0.00453896	0.0044014	0.00394757					1608.63818	.0000108063186	.00000570672273	.0000073363326
		1608.32	0.00427501	0.00420165	0.00373296					1608.31677	.0000109438415	.00000565034588	.00000756323243
		1608	0.00402255	0.00400726	0.00352597					1607.99536	.000011012211	.00000558723923	.00000775451281
		1607.67	0.00378159	0.00381861	0.00332703					1607.67395	.000011014833	.00000551964786	.00000790753984
		1607.35	0.00355203	0.00363593	0.00313617					1607.35254	.0000109544635	.00000544831437	.0000080182017
		1607.03	0.00333346	0.00345928	0.00295336					1607.03113	.0000108337445	.00000537330288	.00000808227651
		1606.71	0.00312552	0.00328869	0.00277897					1606.70972	.0000106551743	.00000529411682	.00000809449921
		1606.39	0.00292733	0.00312355	0.00261196					1606.38831	.0000104217515	.0000052096334	.00000805075342
		1606.07	0.00273775	0.00296309	0.00245139					1606.06689	.0000101380047	.0000051197062	.00000794902553
		1605.75	0.00255613	0.00280675	0.00229648					1605.74548	.00000980960431	.00000502507828	.00000779010588
		1605.42	0.00238201	0.00265413	0.00214683					1605.42407	.00000944409658	.0000049282844	.00000757828184
		1605.1	0.00221559	0.00250534	0.00200254					1605.10266	.00000904962508	.00000483189069	.00000732062745
		1604.78	0.00205778	0.00236095	0.00186462					1604.78125	.00000863517107	.00000473943874	.00000702691432
		1604.46	0.00190952	0.0022218	0.00173472					1604.45984	.00000820938021	.00000465281528	.00000670792724
		1604.14	0.00177185	0.00208895	0.00161413					1604.13843	.00000778011145	.00000457288661	.00000637458834
		1603.82	0.00164535	0.00196296	0.00150417					1603.81702	.0000073542501	.00000449942308	.00000603717035
		1603.5	0.00152952	0.0018437	0.00140453					1603.49573	.00000693747052	.00000443073577	.00000570433349
		1603.17	0.00142301	0.00173064	0.00131417					1603.17432	.00000653418692	.00000436483879	.00000538184668
		1602.85	0.00132412	0.00162263	0.001231					1602.85291	.00000614775581	.00000429982265	.00000507344066
		1602.53	0.00123087	0.00151856	0.00115278					1602.53149	.00000578044092	.00000423428219	.00000478043421
		1602.21	0.00114166	0.0014174	0.00107738					1602.21008	.00000543336	.00000416673311	.00000450230982
		1601.89	0.00105568	0.00131878	0.00100419					1601.88867	.00000510685231	.0000040962218	.00000423733582
		1601.57	0.000972554	0.00122254	0.000932483					1601.56726	.00000480060316	.00000402203432	.00000398333032
		1601.25	0.000892604	0.0011292	0.000862985					1601.24585	.00000451374717	.00000394328072	.00000373824514
		1600.92	0.000816054	0.00103912	0.000796037					1600.92444	.00000424529162	.00000385910926	.0000035009507
		1600.6	0.000743045	0.000952656	0.000731946					1600.60303	.0000039940428	.0000037691525	.00000327068392
		1600.28	0.000673635	0.000869878	0.00067062					1600.28162	.00000375915602	.00000367298117	.00000304791502
		1599.96	0.000607326	0.000790637	0.000611108					1599.96021	.00000353978385	.00000357162025	.00000283370264
		1599.64	0.000543857	0.000714863	0.000553469					1599.63879	.0000033354363	.0000034663658	.00000262965841
		1599.32	0.000483329	0.000642396	0.00049709					1599.31738	.0000031464549	.00000335953064	.00000243885279
		1599	0.00042564	0.000573164	0.000442155					1598.99597	.00000297369593	.00000325386918	.000002264881
		1598.67	0.000371132	0.000507167	0.000388725					1598.67456	.00000281882467	.00000315237003	.00000211184306
		1598.35	0.000320264	0.000444578	0.000337723					1598.35315	.00000268350186	.00000305733283	.00000198358248
		1598.03	0.000273237	0.000385442	0.000289332					1598.03174	.00000256914655	.00000297090946	.00000188345166
		1597.71	0.000229989	0.000329612	0.000244014					1597.71033	.00000247648222	.00000289439413	.00000181276027
		1597.39	0.000190542	0.000277176	0.000201983					1597.38892	.00000240447753	.00000282764222	.00000177080256
		1597.07	0.000154715	0.000228048	0.000163332					1597.0675	.00000235086281	.00000277004256	.00000175436799
		1596.75	0.000122209	0.000182169	0.000128091					1596.74609	.00000231196009	.00000271970339	.0000017580569
		1596.42	9.2783e-05	0.000139583	9.63523e-05					1596.42468	.00000228333693	.00000267370069	.00000177529
		1596.1	6.6197e-05	0.000100289	6.79935e-05					1596.10327	.00000226032989	.0000026285561	.00000179874678
		1595.78	4.21912e-05	6.41734e-05	4.28916e-05					1595.78186	.00000223864186	.00000258094497	.0000018216524
		1595.46	2.02055e-05	3.08013e-05	2.02474e-05					1595.46057	.0000022144618	.00000252673044	.00000183813336
		1595.14	0	0	0					1595.13916	.00000218446235	.00000246220452	.00000184293185

## Sheet: Fig. 5 kinetics
Time (min)	1% Control	1% Control	1% Control	1% MB	1% MB	1% MB	5% Control	5% Control	5% Control	5% MB	5% MB	5% MB	10% Control	10% Control	10% Control	10% MB	10% MB	10% MB
1	0	0	0	0	0.00725	0.00858	0	0	0	0	0	0	0	0	0	0	0	0
2	0.01608	0.00914	0.01542	0.00413	0.00363	0.00429	0.12907	0.14035	0.18593	0.04551	0.0388	0.06308	0.36477	0.27665	0.29041	0.09915	0.08521	0.09247
3	0.03217	0.01828	0.03084	0.00825	0	0	0.25814	0.28071	0.37186	0.09103	0.0776	0.12617	0.72954	0.5533	0.58081	0.1983	0.17043	0.18494
4	0.05395	0.03159	0.06069	0.01897	0.0131	0.00595	0.40495	0.45737	0.59399	0.15633	0.13931	0.20594	1.11838	0.88899	0.9369	0.32223	0.28242	0.31405
5	0.07956	0.05181	0.09747	0.03335	0.03072	0.02409	0.56993	0.63691	0.83551	0.24286	0.21462	0.30076	1.53151	1.32688	1.35567	0.4737	0.42549	0.47659
6	0.11398	0.076	0.14119	0.05695	0.06156	0.05649	0.75896	0.84363	1.10041	0.34545	0.31209	0.41856	2.02138	1.79194	1.8244	0.66727	0.59438	0.69013
7	0.15563	0.1083	0.18562	0.08069	0.08585	0.0954	0.96361	1.04359	1.40439	0.47025	0.43029	0.56181	2.60699	2.25641	2.30969	0.89687	0.79386	0.93085
8	0.20119	0.14264	0.23592	0.10815	0.10737	0.14051	1.17509	1.26716	1.70258	0.60885	0.57068	0.73458	3.21627	2.73596	2.78272	1.16203	1.02133	1.19993
9	0.24524	0.18276	0.28855	0.13684	0.13683	0.17398	1.38724	1.50862	2.02941	0.778	0.721	0.91799	3.82558	3.25423	3.2825	1.44588	1.27798	1.49014
10	0.2952	0.22021	0.34706	0.16789	0.17006	0.2286	1.60039	1.76612	2.34498	0.95073	0.88062	1.12483	4.3807	3.79142	3.77826	1.75726	1.55084	1.82223
11	0.35389	0.26491	0.41051	0.2047	0.2139	0.29493	1.83868	2.02826	2.6835	1.14712	1.05035	1.34906	4.90069	4.29911	4.25229	2.09075	1.83547	2.15817
12	0.41457	0.3107	0.48393	0.24134	0.25221	0.36771	2.07518	2.29544	3.01258	1.34956	1.2521	1.59914	5.42263	4.83475	4.74296	2.45929	2.1568	2.52452
13	0.47526	0.3583	0.56313	0.28742	0.29778	0.43532	2.31366	2.55349	3.34496	1.57091	1.47614	1.85476	5.96211	5.40338	5.24969	2.84625	2.5	2.91373
14	0.53587	0.40436	0.63718	0.33111	0.3431	0.48877	2.55722	2.83856	3.72936	1.7935	1.70165	2.12706	6.56812	6.00619	5.79128	3.2421	2.86229	3.35209
15	0.60854	0.45685	0.72389	0.38223	0.40298	0.56206	2.81397	3.12212	4.09759	2.0326	1.92783	2.40515	7.16327	6.57078	6.32676	3.6688	3.22814	3.77987
16	0.68957	0.51489	0.81601	0.43486	0.46467	0.63373	3.06849	3.42551	4.46237	2.27865	2.17077	2.71017	7.74589	7.13344	6.82931	4.09101	3.59914	4.20289
17	0.77023	0.57633	0.91832	0.49187	0.53278	0.72929	3.32237	3.70385	4.80076	2.53408	2.41898	3.02387	8.33907	7.68485	7.34819	4.52591	3.98393	4.63849
18	0.85502	0.6447	1.01322	0.54489	0.59678	0.8168	3.5863	3.9934	5.17872	2.79017	2.67317	3.35373	8.94716	8.24398	7.87559	4.93483	4.34565	5.0939
19	0.93668	0.71747	1.11183	0.60768	0.66585	0.91703	3.85065	4.28779	5.54434	3.07232	2.92788	3.68115	9.53797	8.78431	8.44795	5.39935	4.72176	5.55778
20	1.02768	0.79113	1.21236	0.67389	0.73366	1.02305	4.12503	4.60481	5.92912	3.36892	3.20796	3.99577	10.1025	9.31332	8.99546	5.84901	5.11967	6.05282
21	1.11971	0.86163	1.31122	0.73992	0.80698	1.13124	4.42751	4.9455	6.34658	3.67835	3.48921	4.29845	10.6589	9.80343	9.52068	6.35532	5.50103	6.50285
22	1.21441	0.93535	1.41365	0.80762	0.87942	1.24182	4.78391	5.35439	6.82449	4.00019	3.81758	4.64303	11.2605	10.1454	9.97015	6.83971	5.85644	6.89152
23	1.30929	1.01727	1.53901	0.87853	0.96026	1.34908	5.1413	5.80314	7.29063	4.34561	4.22341	4.99274	11.9243	10.3728	10.341	7.34039	6.12471	7.19056
24	1.41054	1.10246	1.6686	0.9564	1.04332	1.46079	5.476	6.22588	7.7434	4.70298	4.66889	5.35009	12.5205	10.5255	10.6676	7.73338	6.39143	7.47095
25	1.5197	1.19492	1.77867	1.03022	1.13479	1.58454	5.82518	6.60716	8.20292	5.04274	5.09786	5.65625	12.9706	10.7273	10.9471	8.06793	6.64466	7.7858
26	1.64244	1.28968	1.89003	1.10609	1.22548	1.71088	6.16594	6.96211	8.66149	5.34014	5.48431	6.00772	13.2336	10.9691	11.2024	8.39681	6.93603	8.11246
27	1.78575	1.39501	2.04277	1.19073	1.31628	1.84284	6.52005	7.32582	9.11189	5.63677	5.87173	6.36368	13.3259	11.2454	11.5127	8.74913	7.2047	8.4467
28	1.95104	1.50805	2.25791	1.27012	1.40931	1.97084	6.85682	7.66499	9.54626	5.92314	6.26348	6.73941	13.2589	11.4958	11.8947	9.06384	7.47034	8.77484
29	2.12673	1.64104	2.49011	1.35371	1.50077	2.10169	7.19422	7.99614	9.92451	6.24726	6.66448	7.11462	12.9848	11.837	12.3187	9.27784	7.76121	9.08945
30	2.29172	1.75783	2.71412	1.43768	1.59786	2.23121	7.54223	8.32279	10.314	6.60418	7.07875	7.53245	12.7237	12.0955	12.7316	9.44782	8.08014	9.45297
31	2.45544	1.88146	2.93276	1.52806	1.70292	2.38178	7.88394	8.63544	10.7281	6.97371	7.53694	7.98932	12.4814	12.4221	13.0721	9.64891	8.44751	9.82801
32	2.61	1.99686	3.12996	1.63771	1.81855	2.55206	8.23695	8.96713	11.1896	7.33196	7.98783	8.4379	12.4088	12.6786	13.5066	9.91779	8.81248	10.2615
33	2.77676	2.1316	3.33554	1.77227	1.93813	2.7407	8.55045	9.28559	11.5762	7.6746	8.44774	8.90909	12.4508	13.0443	13.9736	10.296	9.25586	10.7231
34	2.95293	2.26722	3.53489	1.92597	2.06139	2.93013	8.89579	9.68643	11.9275	8.0504	8.89876	9.34935	12.6874	13.4864	14.4878	10.6984	9.67737	11.1582
35	3.13049	2.40635	3.75307	2.07663	2.18651	3.10222	9.22834	10.0738	12.2708	8.44372	9.36498	9.82748	12.9796	13.9312	14.9408	11.1229	10.1076	11.5763
36	3.3165	2.55534	3.97656	2.22365	2.32475	3.27744	9.59695	10.5054	12.7231	8.84587	9.8586	10.2996	13.3593	14.4392	15.424	11.5235	10.5337	12.0107
37	3.47404	2.69906	4.19989	2.37022	2.46707	3.46811	9.94993	10.8868	13.2187	9.26949	10.3449	10.7881	13.7935	14.9063	15.9991	11.9736	10.9764	12.53
38	3.6656	2.84792	4.43267	2.51312	2.61629	3.68406	10.3145	11.3001	13.7654	9.69075	10.8438	11.2831	14.2768	15.4386	16.583	12.46	11.4678	13.0735
39	3.85101	2.99805	4.67007	2.65859	2.76364	3.90553	10.7344	11.726	14.2864	10.1181	11.3362	11.778	14.7076	15.9684	17.0802	12.9187	11.944	13.6567
40	4.06686	3.16379	4.89846	2.81649	2.9084	4.1058	11.1513	12.2084	14.7636	10.531	11.8419	12.3433	15.1972	16.535	17.6324	13.4234	12.4662	14.2073
41	4.28195	3.32448	5.15138	2.98189	3.0578	4.30309	11.6081	12.6873	15.329	11.0088	12.3804	12.8879	15.7247	17.1282	18.3001	13.8768	12.9628	14.7338
42	4.50382	3.49434	5.38757	3.15087	3.21191	4.49997	12.0521	13.1974	15.9072	11.4834	12.9079	13.4626	16.3144	17.708	18.9886	14.4481	13.4916	15.2309
43	4.71484	3.65218	5.65472	3.30589	3.38607	4.73121	12.512	13.673	16.5466	11.9751	13.4384	14.042	16.8836	18.2795	19.6522	14.8947	13.9915	15.7444
44	4.91384	3.83938	5.89764	3.47409	3.55652	4.96562	12.957	14.1714	17.0855	12.3968	13.928	14.5657	17.4527	18.9068	20.2691	15.4394	14.5567	16.2919
45	5.12656	4.01674	6.1562	3.64288	3.7299	5.19037	13.4233	14.6881	17.629	12.8963	14.4612	15.1229	17.949	19.5592	20.9561	15.9463	15.093	16.8134
46	5.36742	4.20788	6.42364	3.82236	3.88734	5.36389	13.9115	15.2493	18.2005	13.3492	14.9976	15.5848	18.4882	20.262	21.6057	16.5129	15.6729	17.3668
47	5.62064	4.39023	6.73687	3.99992	4.05478	5.58643	14.4101	15.8011	18.8503	13.823	15.5829	16.1989	19.0463	20.9047	22.292	17.0346	16.2027	17.9308
48	5.84762	4.58021	7.02466	4.17867	4.22289	5.81273	14.8766	16.331	19.4819	14.2938	16.1192	16.765	19.6642	21.4893	22.9141	17.568	16.7721	18.5256
49	6.08898	4.7833	7.32623	4.36464	4.41757	6.10581	15.3554	16.8046	20.1433	14.8146	16.6791	17.4153	20.209	22.1105	23.5482	18.1592	17.3758	19.1307
50	6.33493	4.98746	7.59934	4.54229	4.59976	6.34611	15.8623	17.3389	20.7403	15.3592	17.2389	17.9731	20.7582	22.7386	24.0955	18.7635	17.9672	19.7248
51	6.59679	5.22007	7.88655	4.73586	4.80345	6.6357	16.3714	17.8934	21.3961	15.8414	17.8265	18.5325	21.3761	23.4489	24.7584	19.3433	18.526	20.332
52	6.86238	5.44463	8.17733	4.92861	4.98373	6.88636	16.8811	18.4833	22.004	16.3503	18.3958	19.1231	21.9206	24.0589	25.4595	19.9197	19.0901	20.9756
53	7.11399	5.67746	8.46519	5.1285	5.1803	7.17247	17.3959	19.0548	22.661	16.8582	18.9798	19.6883	22.4581	24.6859	26.1513	20.4775	19.6758	21.5618
54	7.39356	5.8838	8.77141	5.31575	5.35499	7.42887	17.9033	19.5791	23.2767	17.3886	19.5414	20.284	22.9802	25.3701	26.8639	21.0156	20.3342	22.1692
55	7.66657	6.10935	9.08752	5.49607	5.54691	7.6791	18.4614	20.12	23.9671	17.9118	20.1482	20.8861	23.5734	26.0263	27.4802	21.5432	20.991	22.7256
56	7.93056	6.33492	9.44392	5.68913	5.75142	7.93917	18.958	20.644	24.6417	18.4214	20.6959	21.5329	24.1857	26.6226	28.2442	22.1013	21.6437	23.36
57	8.20075	6.58398	9.79307	5.89254	5.95546	8.24128	19.516	21.2234	25.2999	18.9477	21.3144	22.1365	24.7758	27.2278	29.0147	22.6762	22.2592	23.94
58	8.46018	6.8201	10.1398	6.09491	6.18396	8.54783	20.0111	21.7681	25.8444	19.4602	21.8814	22.6901	25.3482	27.8713	29.8219	23.3181	22.8574	24.5647
59	8.74353	7.0633	10.4571	6.28709	6.37821	8.81686	20.5503	22.3461	26.4138	19.9655	22.4735	23.2726	25.9728	28.577	30.4539	23.8957	23.4334	25.1753
60	9.01673	7.31193	10.7934	6.47255	6.61393	9.08603	21.0424	22.8779	26.9707	20.472	23.017	23.8372	26.5493	29.2227	31.1277	24.5112	24.0663	25.8632
61	9.29771	7.54576	11.1336	6.67227	6.81192	9.34891	21.584	23.4229	27.6376	20.9861	23.5895	24.43	27.1819	29.894	31.8512	25.0154	24.6761	26.5065
62	9.59301	7.78898	11.4745	6.87657	7.03819	9.70761	22.1029	23.9952	28.2913	21.6154	24.1586	24.9488	27.6969	30.4705	32.4628	25.5948	25.3199	27.1224
63	9.89519	8.01595	11.8367	7.07448	7.23255	9.9531	22.6103	24.5326	28.9363	22.1403	24.7549	25.5425	28.2264	31.0905	33.0085	26.1283	26.0031	27.7483
64	10.1989	8.27511	12.1737	7.30689	7.4383	10.2925	23.1226	25.1461	29.562	22.6774	25.3076	26.2119	28.7705	31.7292	33.6267	26.656	26.5797	28.2645
65	10.4902	8.53827	12.541	7.53357	7.65733	10.5196	23.6744	25.6882	30.1309	23.1782	25.9011	26.8697	29.4237	32.4357	34.4697	27.2494	27.2654	28.894
66	10.7778	8.81163	12.8963	7.77342	7.86568	10.8304	24.2394	26.2664	30.7508	23.7189	26.4865	27.5387	30.0625	33.047	35.1637	27.8244	27.7535	29.5054
67	11.0512	9.06741	13.2832	7.97722	8.08848	11.1103	24.7936	26.8025	31.3204	24.2722	27.0659	28.1026	30.6607	33.7513	35.768	28.4901	28.5413	30.2143
68	11.3466	9.32009	13.6184	8.19089	8.29932	11.4492	25.3414	27.349	31.957	24.7837	27.6199	28.6756	31.1384	34.4339	36.371	29.101	29.1106	30.8057
69	11.6419	9.58942	13.9524	8.39794	8.55986	11.7791	25.8969	27.9441	32.6279	25.2879	28.1816	29.1951	31.6626	35.1584	36.997	29.683	29.8543	31.4536
70	11.9712	9.85979	14.2988	8.61553	8.78461	12.0766	26.4054	28.5107	33.2935	25.8161	28.7737	29.7257	32.2101	35.7678	37.774	30.3101	30.4325	32.0469
71	12.2714	10.1246	14.6865	8.83299	9.02649	12.3861	26.9477	29.0836	33.9397	26.3812	29.361	30.3351	32.8626	36.3897	38.6333	30.8526	31.0441	32.7134
72	12.5846	10.3963	15.0754	9.08024	9.23898	12.7167	27.4875	29.6052	34.5133	26.9438	29.8979	30.9887	33.4105	36.9938	39.4844	31.4399	31.6675	33.3053
73	12.8805	10.6623	15.4136	9.28056	9.47774	13.0709	28.006	30.1682	35.1697	27.4369	30.4653	31.5784	33.9838	37.6187	40.2049	32.0024	32.2856	34.0155
74	13.2165	10.9308	15.7789	9.49644	9.67309	13.3345	28.5164	30.7272	35.7028	27.8349	30.9543	32.1357	34.4154	38.1594	40.6967	32.5199	32.9678	34.6402
75	13.529	11.1766	16.1472	9.68446	9.90224	13.5708	29.0013	31.3048	36.3207	28.3639	31.4964	32.6708	34.9913	38.8206	41.289	33.1621	33.6037	35.1982
76	13.8492	11.4409	16.5055	9.94406	10.1172	13.8119	29.4707	31.8487	36.8158	28.8886	32.0075	33.2613	35.4689	39.4035	41.7398	33.7387	34.2839	35.8025
77	14.1394	11.7129	16.8592	10.1904	10.3836	14.125	29.9326	32.3416	37.4466	29.4889	32.5906	33.8743	36.0286	40.0695	42.3419	34.2898	34.939	36.4268
78	14.4451	11.9793	17.2034	10.4331	10.5921	14.4733	30.4619	32.8633	38.0347	29.9803	33.1271	34.4786	36.5027	40.5654	42.864	34.8709	35.5838	37.0967
79	14.7709	12.2551	17.5998	10.655	10.8473	14.7931	31.066	33.3899	38.6762	30.4991	33.6565	34.9994	37.066	41.1743	43.5304	35.3464	36.1012	37.5707
80	15.0962	12.5261	17.9469	10.8762	11.0849	15.1011	31.5596	33.9476	39.2341	30.9539	34.2137	35.4621	37.5667	41.827	44.2376	35.963	36.767	38.202
81	15.4223	12.8152	18.3342	11.1181	11.3314	15.4483	32.0737	34.4733	39.6832	31.4349	34.7424	35.8891	38.153	42.5163	45.023	36.5449	37.3598	38.6676
82	15.7128	13.111	18.7084	11.3647	11.5697	15.7646	32.5774	34.9716	40.2386	31.9192	35.3384	36.4289	38.6616	43.0825	45.6624	37.1454	38.0488	39.357
83	16.0126	13.3719	19.0842	11.6224	11.8121	16.103	33.1297	35.5147	40.7434	32.4861	35.8247	36.9941	39.2166	43.6273	46.3033	37.7223	38.5786	39.8883
84	16.3209	13.6524	19.4707	11.8474	12.0754	16.38	33.5903	36.007	41.4125	33.0929	36.386	37.6167	39.8037	44.1521	46.9364	38.2053	39.2246	40.5607
85	16.6527	13.9264	19.841	12.0831	12.3254	16.7041	34.0834	36.5714	41.9079	33.6783	36.8703	38.1646	40.3368	44.8425	47.4969	38.7371	39.7994	40.9607
86	16.989	14.2299	20.2304	12.2976	12.5496	17.0753	34.6073	37.0432	42.5232	34.1304	37.4017	38.7822	40.9134	45.4775	48.0645	39.2804	40.4515	41.604
87	17.3325	14.5257	20.5843	12.5727	12.8016	17.4711	35.1485	37.5907	43.0304	34.5486	37.8892	39.2425	41.343	46.072	48.6548	39.828	41.0854	42.1028
88	17.6594	14.8072	20.9545	12.8352	13.0506	17.8278	35.6372	38.0583	43.5552	35.0272	38.3692	39.7562	41.8681	46.6323	49.3708	40.3733	41.7037	42.7941
89	17.9714	15.0727	21.3179	13.0921	13.3188	18.1001	36.062	38.4739	44.0308	35.5844	38.9849	40.1906	42.2401	47.1597	49.8154	40.9025	42.3538	43.2713
90	18.2797	15.3405	21.7043	13.3224	13.5865	18.3936	36.5162	38.9339	44.6059	36.1601	39.581	40.7075	42.6598	47.6906	50.4064	41.4074	42.8009	43.8528
91	18.6023	15.6223	22.0605	13.5616	13.8194	18.6885	36.95	39.4313	45.1352	36.6609	40.1752	41.2042	43.1095	48.2353	51.0006	42.0095	43.3677	44.3855
92	18.9484	15.9376	22.4379	13.8424	14.0996	19.0468	37.427	39.988	45.6029	37.2258	40.665	41.7767	43.6513	48.8487	51.6416	42.6206	43.839	45.015
93	19.2691	16.2492	22.7321	14.1095	14.3323	19.4078	37.9072	40.5199	46.0079	37.7494	41.1767	42.3247	44.1873	49.4606	52.0046	43.1816	44.4692	45.6031
94	19.5855	16.5276	23.1266	14.3712	14.6067	19.7702	38.4185	41.0252	46.4341	38.2461	41.7157	42.8594	44.7773	49.9725	52.5326	43.598	45.0116	46.0931
95	19.9189	16.795	23.4806	14.6363	14.841	20.0707	38.9146	41.4989	47.1208	38.7193	42.2375	43.3753	45.2057	50.4051	52.9991	44.0848	45.577	46.5602
96	20.2665	17.1058	23.9213	14.9092	15.1101	20.3537	39.4139	42.0003	47.6399	39.2134	42.7206	43.8961	45.8085	50.9913	53.6	44.6024	46.1552	47.0498
97	20.6	17.4161	24.2577	15.1639	15.3777	20.6356	39.8468	42.5002	48.3428	39.7247	43.2319	44.4054	46.0719	51.5358	53.9924	45.2274	46.7033	47.7164
98	20.9023	17.7112	24.6335	15.3949	15.637	20.9599	40.3138	43.0153	48.6339	40.1363	43.7464	44.9035	46.6762	52.1025	54.6223	45.7848	47.247	48.2916
99	21.2249	17.9706	25.0771	15.6294	15.904	21.3556	40.7929	43.4063	49.1752	40.5581	44.2646	45.4008	46.9612	52.5302	55.2034	46.3479	47.8591	48.9853
100	21.5652	18.2477	25.4629	15.8681	16.1325	21.7386	41.3091	43.789	49.4947	41.0159	44.7296	45.8965	47.565	53.0771	55.861	46.8967	48.4744	49.5138
101	21.8964	18.5725	25.8786	16.1007	16.3984	22.081	41.7744	44.2579	49.9531	41.6052	45.2242	46.3509	47.9688	53.6111	56.4017	47.3842	49.0734	50.0832
102	22.1845	18.8668	26.1917	16.3409	16.6207	22.3582	42.2213	44.7572	50.3214	42.0957	45.7373	46.9367	48.5138	54.2131	56.979	47.9062	49.5682	50.5121
103	22.5394	19.1734	26.551	16.6114	16.8994	22.6557	42.6437	45.2984	50.7964	42.5769	46.265	47.4657	48.951	54.7009	57.5907	48.5056	50.2223	51.0284
104	22.9122	19.4394	26.8874	16.8719	17.1455	22.9829	43.1156	45.73	51.3924	43.0103	46.7205	48.0055	49.3338	55.2876	58.111	49.0414	50.7815	51.5528
105	23.3024	19.7461	27.2718	17.1556	17.4133	23.3136	43.6167	46.2538	51.9245	43.5956	47.1298	48.4409	49.7528	55.8626	58.4092	49.4286	51.2636	52.1208
106	23.6111	20.0401	27.6669	17.3855	17.6571	23.6435	44.0714	46.7124	52.3332	44.0505	47.5487	48.9792	50.17	56.4723	58.7316	49.7271	51.7269	52.7256
107	23.9204	20.3295	28.0545	17.6538	17.8867	23.9601	44.5048	47.0801	52.816	44.505	48.0716	49.4131	50.6622	56.9749	59.2546	50.1955	52.3539	53.0385
108	24.2447	20.6173	28.3755	17.91	18.1482	24.3185	44.9008	47.4933	53.2595	44.8407	48.5486	49.7741	51.2679	57.4598	60.0855	50.7877	52.9729	53.5611
109	24.6287	20.942	28.7538	18.2057	18.3761	24.6886	45.3468	47.8982	53.6939	45.3476	49.0174	50.1122	51.7165	57.9535	60.768	51.2779	53.5085	53.9755
110	24.9774	21.3282	29.1001	18.479	18.6489	25.0208	45.7923	48.4871	53.9621	45.7869	49.4249	50.6351	52.1152	58.4147	61.1877	51.7134	53.8462	54.6984
111	25.3455	21.6184	29.4719	18.7483	18.9078	25.3445	46.1973	48.9245	54.3456	46.2765	49.8902	51.1464	52.3604	58.7728	61.2802	52.2183	54.2801	55.1659
112	25.646	21.8885	29.8961	18.9975	19.2091	25.6519	46.6282	49.3227	54.8002	46.6853	50.4117	51.6425	52.7856	59.1374	61.6084	52.7764	54.6129	55.7597
113	25.9542	22.0542	30.2738	19.2275	19.452	25.9885	47.0598	49.6863	55.2506	47.0696	50.7915	51.9534	53.2497	59.5259	62.0697	53.3517	55.1339	56.0878
114	26.2555	22.3649	30.6387	19.4522	19.7106	26.3026	47.4736	50.0776	55.5697	47.5208	51.2001	52.3827	53.7612	60.0708	62.7389	53.6977	55.6536	56.4832
115	26.5692	22.7227	30.958	19.6763	19.9033	26.5723	47.8398	50.5203	55.9021	47.9489	51.4954	52.755	54.2241	60.6876	63.2817	54.0939	56.2177	56.9074
116	26.9635	23.0973	31.3183	19.9656	20.1969	26.8256	48.3065	50.971	56.2977	48.4547	51.9231	53.2538	54.7346	61.1713	63.8255	54.4832	56.7411	57.522
117	27.3066	23.3739	31.7308	20.258	20.3972	27.0799	48.6899	51.439	56.8696	48.7879	52.3383	53.6379	55.0039	61.686	64.2794	54.9736	57.1767	58.1593
118	27.6682	23.606	32.0628	20.5207	20.6644	27.3401	49.1445	51.8421	57.2476	49.1484	52.7387	54.1064	55.4076	62.0186	64.7155	55.4985	57.659	58.6249
119	27.9591	23.8835	32.4415	20.7711	20.9068	27.6829	49.5087	52.2542	57.5638	49.433	53.1229	54.423	55.7459	62.4538	65.0823	55.8684	58.1952	58.9478
120	28.2766	24.1711	32.7549	21.0088	21.1532	27.9307	50.0196	52.646	57.9246	49.8898	53.4184	54.7334	56.2282	62.7538	65.4413	56.166	58.6274	59.2405
121	28.5498	24.4681	33.1522	21.259	21.3843	28.27	50.4687	53.0534	58.4586	50.3067	53.7598	55.0706	56.577	63.129	65.8069	56.5329	59.075	59.7663
122	28.854	24.8223	33.5456	21.5493	21.6212	28.5823	50.889	53.3823	58.9275	50.7642	54.1681	55.4681	57.0454	63.6339	66.057	56.8717	59.5081	60.2593
123	29.1636	25.1442	33.9056	21.7793	21.8757	28.9513	51.2189	53.7761	59.3272	51.0818	54.6664	55.9602	57.3526	64.1001	66.3886	57.3757	60.0892	60.7662
124	29.5034	25.4926	34.1753	22.0959	22.1701	29.3006	51.572	54.176	59.581	51.6185	55.1357	56.3767	57.6139	64.4349	66.642	57.7628	60.7017	61.129
125	29.8225	25.7496	34.4862	22.3448	22.4122	29.6063	51.8518	54.6073	59.8512	52.046	55.5058	56.7824	57.7427	64.891	67.2228	58.2409	60.9924	61.6489
126	30.1285	26.0767	34.8644	22.6888	22.7203	29.9629	52.1526	54.9533	60.1452	52.5441	55.9059	57.2678	58.0743	65.368	67.5652	58.6832	61.353	61.9749
127	30.4523	26.3471	35.2801	22.9783	22.9701	30.3255	52.4247	55.312	60.5182	52.8571	56.2551	57.6481	58.5584	65.8762	68.0697	58.9478	61.7097	62.1635
128	30.78	26.6388	35.6373	23.2401	23.2341	30.6054	52.7564	55.6597	60.8903	53.2612	56.6285	58.092	58.9934	66.2501	68.379	59.3273	62.077	62.5067
129	31.1515	26.8515	36.0129	23.4756	23.4868	30.8828	53.0976	56.0537	61.1521	53.6772	56.9661	58.4009	59.4797	66.5971	69.0292	59.7733	62.4199	62.8729
130	31.4262	27.1454	36.2939	23.7131	23.7365	31.1387	53.5325	56.4246	61.5061	54.0579	57.3293	58.7267	59.7948	67.0266	69.4287	60.3098	62.6664	63.3261
131	31.7759	27.429	36.6319	23.9576	23.9568	31.4658	54.0154	56.8115	62.0055	54.367	57.6454	58.9449	60.2206	67.3167	69.8775	60.6942	63.1251	63.7474
132	32.0458	27.7345	36.8787	24.2669	24.1799	31.7001	54.4251	57.105	62.4926	54.693	57.9811	59.2743	60.6531	67.6595	70.2229	60.9664	63.4793	64.1618
133	32.3711	27.9658	37.2485	24.5461	24.4493	31.9521	54.6525	57.4558	62.8432	55.0111	58.3401	59.6413	60.9941	68.1221	70.5674	61.3338	63.8258	64.5097
134	32.6076	28.268	37.4743	24.8668	24.7145	32.2131	54.9101	57.7346	63.0521	55.5287	58.7116	60.0433	61.1045	68.6291	70.7111	61.7214	64.1764	64.6845
135	32.9417	28.6189	37.7615	25.1106	25.0194	32.5678	55.313	58.0263	63.2287	55.8658	59.0355	60.3625	61.3712	69.026	70.9009	62.1628	64.5225	65.0718
136	33.291	28.9751	38.0669	25.4334	25.3244	32.9686	55.7616	58.33	63.4493	56.3248	59.3403	60.7617	61.9716	69.2636	71.2122	62.5455	64.8027	65.493
137	33.6136	29.2352	38.4102	25.6888	25.6445	33.3236	56.1052	58.6875	63.7693	56.6661	59.6908	61.056	62.5063	69.4784	71.7103	62.9683	65.2325	65.9478
138	33.8789	29.4947	38.7707	25.9757	25.8861	33.6327	56.3669	59.0405	64.2401	57.0867	60.0641	61.3302	62.582	69.792	72.2087	63.2878	65.611	66.2967
139	34.1422	29.7642	39.0886	26.1882	26.1078	33.863	56.6271	59.3305	64.6157	57.2628	60.4822	61.7647	62.8205	70.2879	72.4894	63.6543	66.1149	66.5534
140	34.4478	30.0535	39.4631	26.4703	26.3565	34.1595	56.9141	59.6347	64.9966	57.5967	60.8303	62.2151	63.1984	70.7425	72.7445	63.9726	66.4541	66.7832
141	34.762	30.3215	39.7818	26.736	26.6125	34.4279	57.2169	60.0064	65.1779	57.9399	61.2163	62.6706	63.7225	71.1962	72.9158	64.284	66.8788	67.1391
142	35.0596	30.604	40.0863	27.0542	26.922	34.7284	57.4844	60.3952	65.3738	58.4684	61.5429	62.8015	63.8445	71.4627	73.1838	64.6221	67.2199	67.5078
143	35.3488	30.8911	40.3362	27.3119	27.1465	35.0047	57.7219	60.8069	65.4422	58.7827	61.8788	63.1523	63.9763	71.7495	73.4944	64.9433	67.5733	67.8761
144	35.6586	31.1827	40.6717	27.5881	27.3477	35.3155	58.0157	61.0808	65.8004	58.9546	62.209	63.4366	64.2962	72.0154	73.8937	65.3451	67.8005	68.0654
145	35.9559	31.4603	41.1172	27.82	27.5305	35.6491	58.3501	61.2938	66.2297	59.2557	62.5541	63.8437	64.6638	72.3254	74.4924	65.6513	68.0336	68.4656
146	36.2861	31.6945	41.4538	28.1281	27.8106	36.0069	58.697	61.4599	66.6146	59.677	62.8635	64.1128	64.9855	72.6221	74.8184	66.0461	68.2806	68.9086
147	36.5618	31.9978	41.7233	28.3991	28.1298	36.3228	59.0472	61.7544	66.7832	60.1741	63.1985	64.4999	65.2772	72.8322	75.2263	66.3011	68.6318	69.2403
148	36.8466	32.2719	41.9229	28.7251	28.4172	36.6901	59.3347	62.044	67.0617	60.5433	63.443	64.7714	65.5247	73.109	75.3163	66.6696	69.0332	69.5618
149	37.1608	32.5663	42.2421	28.9603	28.659	37.013	59.6459	62.281	67.3388	60.7418	63.8022	65.1852	65.9675	73.3706	75.7334	66.9412	69.494	69.8846
150	37.495	32.8495	42.5981	29.2644	28.9109	37.2541	59.852	62.4299	67.6988	60.9642	64.0855	65.4405	66.2057	73.6447	75.9293	67.3262	69.9669	70.3158
151	37.9026	33.1362	42.9717	29.5155	29.1541	37.4921	60.0964	62.7546	67.9483	61.2317	64.5501	65.8436	66.4768	73.9371	76.2837	67.5865	70.325	70.7049
152	38.1982	33.4936	43.3273	29.8399	29.4337	37.8181	60.3971	63.0735	68.2239	61.6798	64.8189	66.1387	66.654	74.3002	76.4553	68.0104	70.616	71.0834
153	38.5047	33.798	43.6299	30.0461	29.6617	38.0929	60.6853	63.4845	68.3919	62.081	65.0636	66.4008	67.0584	74.6906	76.7212	68.3367	70.7811	71.5373
154	38.7101	34.0561	43.9325	30.3556	29.9743	38.4362	61.0623	63.742	68.5349	62.5331	65.2574	66.664	67.3469	75.1342	77.0462	68.7361	71.0625	71.7452
155	39.0428	34.3048	44.2262	30.621	30.2181	38.7781	61.3681	63.9836	68.8175	62.8961	65.6373	66.9435	67.6938	75.3644	77.2931	69.0614	71.3284	71.8028
156	39.3512	34.551	44.5432	30.9573	30.505	39.1413	61.6067	64.3108	68.9863	63.3084	66.066	67.2565	67.9141	75.6787	77.3997	69.3253	71.8171	71.9382
157	39.7303	34.8409	44.8668	31.2534	30.7225	39.4548	61.8672	64.5463	69.313	63.5162	66.4643	67.5806	68.1344	75.899	77.6151	69.6045	72.1734	72.4063
158	40.0128	35.1822	45.1623	31.5079	30.9708	39.6534	62.1004	64.9396	69.5313	63.5395	66.7452	67.8674	68.2939	76.168	78.0202	69.9003	72.5068	72.7981
159	40.3118	35.4934	45.4901	31.7682	31.275	39.896	62.431	65.253	69.7878	63.8136	67.0348	68.1853	68.5487	76.549	78.4704	70.2469	72.7528	73.1588
160	40.6019	35.827	45.803	32.0376	31.5476	40.0964	62.6927	65.6675	70.0018	64.1566	67.1817	68.4492	69.0378	76.7907	78.8048	70.5705	73.0348	73.4
161	40.8847	36.1182	46.1433	32.2837	31.7842	40.2715	62.9462	65.9473	70.236	64.6714	67.4716	68.6754	69.2456	77.2197	78.9846	70.8545	73.3987	73.7663
162	41.1854	36.3726	46.446	32.5228	31.9725	40.6706	63.1874	66.1159	70.6261	64.9191	67.6223	68.9599	69.4826	77.5031	79.4006	71.1109	73.5747	74.108
163	41.4278	36.645	46.6632	32.7343	32.2052	40.9746	63.4217	66.3255	70.9277	65.2641	67.9203	69.2713	69.6603	77.7374	79.7294	71.343	73.8521	74.4176
164	41.765	36.8956	46.9909	33.0468	32.4434	41.5145	63.6194	66.5222	71.2578	65.5118	68.1942	69.676	70.1103	78.0022	80.0926	71.6173	74.0387	74.8064
165	42.0151	37.2059	47.2513	33.3209	32.7381	41.8276	64.0119	66.8242	71.4049	65.8947	68.507	69.9558	70.367	78.1995	80.273	72.0386	74.5004	75.0503
166	42.3309	37.4485	47.5763	33.5843	32.9373	42.1282	64.3796	67.124	71.7181	66.1655	68.9262	70.2313	70.6719	78.6366	80.4698	72.206	74.8448	75.3928
167	42.6056	37.7116	47.8718	33.8234	33.2242	42.2523	64.7468	67.4632	71.9304	66.4875	69.1696	70.5044	70.9713	78.8932	80.8014	72.5168	75.1474	75.5554
168	42.9403	38.0294	48.2521	34.1206	33.4738	42.5565	64.9032	67.7462	72.2707	66.7592	69.491	70.7331	71.1728	79.2237	81.0137	72.7907	75.2829	75.8414
169	43.2673	38.3684	48.6316	34.4076	33.7148	42.8156	65.1628	67.9731	72.4602	66.956	69.639	70.96	71.3414	79.3234	81.2666	73.2344	75.5588	76.0924
170	43.5809	38.6662	48.8912	34.7336	33.9854	43.1786	65.4332	68.3039	72.7689	67.4305	69.9435	71.1905	71.5439	79.5438	81.6219	73.5142	75.8864	76.3925
171	43.8662	38.9484	49.1742	35.0092	34.2308	43.3262	65.6292	68.5005	72.915	67.7231	70.1911	71.5045	71.8618	79.808	81.8751	73.661	76.2885	76.5843
172	44.1147	39.1914	49.5659	35.2881	34.593	43.5897	65.9266	68.7404	73.1386	67.899	70.509	71.7591	72.0513	80.1651	82.0168	73.9138	76.5375	76.801
173	44.3775	39.3959	50.0362	35.546	34.7587	43.7945	66.2009	68.9128	73.2943	67.912	70.6407	71.8796	72.2988	80.4416	82.1639	74.029	76.7288	77.0735
174	44.6314	39.6056	50.3079	35.7908	34.9467	43.9821	66.5323	69.2631	73.6204	68.0692	70.9021	72.0827	72.6561	80.7866	82.4056	74.2888	76.7666	77.3706
175	44.9672	39.873	50.5358	36.0219	35.1214	44.1881	66.6491	69.5227	73.8088	68.5178	71.0257	72.3255	73.0217	80.9557	82.8674	74.5127	76.8178	77.5009
176	45.2946	40.1088	50.7035	36.2186	35.3875	44.4426	66.8226	69.8609	73.9208	68.8239	71.3139	72.626	73.2833	81.2123	82.9804	74.7398	77.0709	77.8099
177	45.6012	40.3843	51.0769	36.5195	35.6699	44.8922	67.0503	69.9906	74.0881	69.1217	71.515	72.8807	73.3693	81.1566	83.2525	74.9496	77.4749	78.0631
178	45.9031	40.6799	51.3437	36.7597	35.9224	45.1312	67.3471	70.2192	74.3163	69.2392	71.7307	73.0763	73.5403	81.3932	83.4562	75.2354	77.9042	78.3095
179	46.0587	40.9966	51.6548	37.0146	36.1697	45.3225	67.5997	70.3547	74.6382	69.3632	71.9718	73.2825	73.7983	81.657	83.8064	75.5991	78.1014	78.4611
180	46.3723	41.2032	51.8577	37.2456	36.3348	45.4596	67.86	70.5386	74.7413	69.4932	72.1478	73.5367	74.0356	81.9975	83.9534	75.7887	78.3012	78.6937
181	46.5928	41.4398	52.0613	37.5659	36.5532	45.6784	68.0252	70.7458	74.9199	69.6263	72.4181	73.6963	74.5708	82.2024	84.2084	75.8775	78.3413	78.8526
182	46.9426	41.7335	52.3637	37.9186	36.7913	46.0009	68.21	70.9678	75.0049	69.9441	72.554	73.8374	74.8828	82.4874	84.4658	76.0046	78.527	79.027
183	47.1033	42.0098	52.7153	38.1303	37.0716	46.2607	68.3718	71.2561	75.2743	70.1472	72.8032	73.9552	75.2228	82.8248	84.7541	76.1624	78.7152	79.1863
184	47.3229	42.1958	52.9855	38.3368	37.3325	46.5381	68.6477	71.3991	75.37	70.3996	72.9314	74.0232	75.2319	83.1258	84.769	76.3566	79.0351	79.5709
185	47.471	42.4034	53.1685	38.5378	37.5598	46.75	68.8738	71.5475	75.6558	70.6038	73.1535	74.2069	75.3603	83.2355	84.8719	76.5932	79.1603	79.6868
186	47.75	42.6245	53.4106	38.859	37.7838	46.9762	68.9658	71.6774	75.7365	70.8289	73.2728	74.316	75.411	83.4247	85.1082	76.7274	79.2335	79.9688
187	47.97	42.9201	53.6597	39.1197	38.0437	47.2287	69.0254	71.9325	76.0558	71.155	73.5104	74.6382	75.4911	83.614	85.5179	76.9393	79.2797	80.0645
188	48.2361	43.104	53.9028	39.3671	38.2761	47.544	69.1431	72.0387	76.1608	71.3886	73.7264	74.891	75.6311	83.9679	85.8671	76.9661	79.526	80.3121
189	48.4842	43.3105	54.0008	39.611	38.4915	47.811	69.3598	72.1601	76.4056	71.6499	73.8739	75.1207	75.9908	84.1087	86.0455	77.2104	79.6223	80.397
190	48.721	43.4726	54.3258	39.9333	38.6827	48.1537	69.5854	72.2929	76.5135	71.7777	74.0192	75.3137	76.2715	84.2502	86.177	77.3591	80.0126	80.5762
191	48.9848	43.7028	54.6854	40.2533	38.9751	48.4854	69.7947	72.585	76.7558	71.9134	74.1703	75.4669	76.6305	84.104	86.4687	77.6324	80.0976	80.8031
192	49.2066	43.9579	54.9928	40.597	39.2643	48.6889	69.8799	72.855	76.8962	72.1511	74.453	75.7272	76.7002	84.302	86.8465	77.9432	80.4246	81.1347
193	49.501	44.2235	55.0992	40.8248	39.4534	48.9668	70.04	73.08	76.936	72.3705	74.7415	75.9553	76.8984	84.5084	87.0287	78.2305	80.4237	81.2056
194	49.7285	44.4915	55.2553	41.0343	39.6722	49.1759	70.2407	73.246	77.0515	72.6632	74.9766	76.1889	76.9032	84.9151	87.2199	78.3355	80.7709	81.3271
195	49.9674	44.7815	55.5564	41.2481	39.9626	49.5084	70.5032	73.4277	77.3188	72.8875	75.2974	76.4618	77.1102	85.0761	87.1516	78.6004	81.0275	81.4187
196	50.1988	45.0063	55.8822	41.5249	40.2911	49.8302	70.7219	73.5479	77.588	73.2262	75.5276	76.662	77.0006	85.2438	87.3196	78.9029	81.2957	81.4913
197	50.4619	45.3346	56.2199	41.8239	40.5245	49.9792	70.8619	73.6875	77.7176	73.4057	75.8665	76.855	77.1031	85.5649	87.2003	79.131	81.442	81.8226
198	50.7341	45.4949	56.4937	42.0772	40.7071	50.3035	71.0523	73.779	77.8087	73.6372	76.1487	77.1432	77.4259	85.7057	87.5596	79.3344	81.5915	81.968
199	50.9894	45.7318	56.8441	42.3188	40.9161	50.5067	71.2937	73.9584	77.968	73.7283	76.3627	77.3702	77.8499	85.8774	87.7964	79.4937	81.773	82.2742
200	51.2167	46.008	57.0822	42.5368	41.1694	50.893	71.4495	74.2013	78.1056	74.0049	76.55	77.7108	78.0838	86.0238	88.15	79.8884	81.9076	82.2675
201	51.4549	46.2975	57.2803	42.7969	41.4263	51.1171	71.6752	74.482	78.3279	74.1996	76.7114	77.8652	78.2136	86.3244	88.2881	80.1506	82.158	82.5079
202	51.7187	46.492	57.4153	43.0472	41.6457	51.3511	71.8745	74.7106	78.4191	74.5324	77.0326	78.1706	78.3867	86.6349	88.5233	80.3811	82.3901	82.7873
203	51.9788	46.7016	57.6249	43.3065	41.9	51.4037	72.0447	74.8733	78.5992	74.7363	77.2119	78.2475	78.634	86.6768	88.789	80.6302	82.6251	83.1664
204	52.2636	46.8946	57.9008	43.5247	42.0908	51.6915	72.2612	75.0545	78.7062	74.9801	77.2927	78.4029	78.9909	86.8304	88.7743	80.7412	82.7654	83.3473
205	52.4835	47.1496	58.2502	43.7304	42.2216	51.976	72.3743	75.2948	78.9094	75.2199	77.475	78.5194	79.1637	86.8957	88.8933	80.8558	83.036	83.5304
206	52.7712	47.3164	58.4834	43.9554	42.387	52.3668	72.7473	75.4623	79.1496	75.4908	77.6705	78.7071	79.4676	86.9295	88.9648	80.8765	83.2997	83.8526
207	53.0687	47.5807	58.674	44.1332	42.6584	52.5612	72.8821	75.5972	79.2271	75.7305	77.9703	78.8177	79.622	86.974	89.3194	81.1337	83.4984	84.2043
208	53.3242	47.8104	58.9056	44.3956	42.9655	52.7403	73.0544	75.7421	79.4014	75.8479	78.0069	79.145	79.7489	87.183	89.3513	81.3409	83.8465	84.564
209	53.6156	48.0601	59.3196	44.6511	43.1531	52.8171	73.0846	75.9224	79.4713	76.0526	78.3083	79.3793	79.9141	87.443	89.472	81.6729	84.1659	84.579
210	53.8263	48.3269	59.597	45.0106	43.3951	53.0191	73.2481	76.1376	79.6833	76.2276	78.5071	79.6937	79.9056	87.7349	89.6588	81.8881	84.3647	84.5261
211	54.0927	48.5599	59.8652	45.256	43.6144	53.3237	73.3882	76.2871	79.8852	76.5184	78.8161	79.7994	80.1856	87.8256	89.9397	82.1667	84.5229	84.6175
212	54.3194	48.7919	59.9344	45.5295	43.8382	53.5965	73.6751	76.4707	79.9996	76.7263	78.9125	79.9238	80.1238	88.1116	90.1998	82.3212	84.4413	84.7251
213	54.5773	48.9503	60.3148	45.6765	43.899	53.7232	73.8718	76.7326	80.2766	76.7956	78.995	79.8731	80.6003	88.2667	90.1533	82.624	84.4851	84.8906
214	54.8505	49.167	60.529	45.7925	44.0641	53.7971	74.0484	76.8669	80.3411	76.7509	79.07	79.9757	80.8184	88.5241	90.3584	82.499	84.4964	85.0467
215	55.0718	49.3109	60.7843	45.9481	44.3114	53.9945	74.0096	77.0016	80.4883	76.8071	79.0864	80.1391	81.1688	88.549	90.3143	82.5949	84.9221	85.1836
216	55.3338	49.5926	60.9825	46.1806	44.5976	54.3564	74.248	77.0682	80.5667	77.0367	79.1702	80.4162	81.1146	88.6853	90.6243	82.5562	85.1772	85.436
217	55.5746	49.8421	61.2537	46.4318	44.836	54.681	74.3863	77.1795	80.7507	77.2349	79.2006	80.5637	81.3075	88.8314	90.6511	83.0511	85.409	85.5713
218	55.8233	50.1041	61.5367	46.6603	45.021	54.9204	74.7197	77.38	80.9892	77.3521	79.4452	80.6764	81.3992	89.0054	91.0535	83.2657	85.44	85.8196
219	56.0098	50.336	61.8919	46.8265	45.214	55.0788	74.8886	77.5505	81.2258	77.4225	79.5648	80.6994	81.6166	89.1312	91.2436	83.3126	85.6789	85.9101
220	56.135	50.5632	62.098	47.0488	45.3522	55.1555	75.0628	77.7832	81.3219	77.5705	79.6954	80.7839	81.7368	89.2827	91.4253	83.3633	85.6071	85.9695
221	56.3386	50.7866	62.2018	47.2785	45.5229	55.4819	75.1199	77.8702	81.385	77.6889	79.8272	80.9293	81.8207	89.5063	91.378	83.3218	85.7365	86.0247
222	56.5398	50.987	62.3519	47.5785	45.721	55.6174	75.2847	78.02	81.418	78.0033	80.0171	81.1816	81.6519	89.7698	91.4837	83.6081	85.767	86.1024
223	56.7925	51.2208	62.6283	47.9125	46.0098	55.8912	75.438	78.2618	81.6474	78.1038	80.2841	81.2496	81.7295	89.779	91.5496	83.753	86.0198	86.102
224	56.9614	51.3871	63.0101	48.1829	46.2482	56.0127	75.5895	78.4673	81.902	78.2778	80.3756	81.3967	81.9301	89.9478	91.8824	84.0213	86.1683	86.2756
225	57.1337	51.569	63.1216	48.3635	46.4595	56.1877	75.6673	78.6697	81.9668	78.3513	80.5692	81.3918	82.3482	89.9823	92.1474	84.015	86.2529	86.4176
226	57.2861	51.7155	63.3086	48.5575	46.65	56.3795	75.8451	78.7596	82.1452	78.5775	80.6311	81.5787	82.5147	89.9841	92.3437	84.0237	86.2543	86.7379
227	57.4473	51.8856	63.4001	48.7319	46.8177	56.6219	76.0017	78.9529	82.1498	78.6707	80.7422	81.7251	82.8136	90.1924	92.2183	84.1139	86.1757	86.7976
228	57.6324	52.0424	63.5748	48.9733	47.0515	56.8496	76.105	79.0223	82.211	78.6109	80.7281	81.9419	82.7869	90.4817	92.1127	84.2516	86.4266	87.0443
229	57.8319	52.2428	63.7952	49.1431	47.3096	57.1766	76.1919	79.0438	82.1371	78.7541	80.9636	82.0547	82.9588	90.8649	91.9817	84.444	86.5717	87.1813
230	58.0764	52.5287	64.0951	49.4326	47.6153	57.3207	76.3904	79.1526	82.2826	78.9462	81.1272	82.0648	82.9728	90.8164	92.2682	84.4347	86.7739	87.5256
231	58.2731	52.7113	64.3297	49.6424	47.8186	57.5521	76.564	79.3031	82.4737	79.3491	81.3247	82.1467	83.1694	90.7493	92.4656	84.5571	86.7585	87.6746
232	58.4882	52.9562	64.4107	49.8579	47.9429	57.5166	76.5605	79.4683	82.62	79.3845	81.3729	82.2126	83.1097	90.8031	92.9188	84.5854	86.8893	87.8229
233	58.6776	53.1108	64.635	50.0401	48.0911	57.7393	76.6841	79.6003	82.6402	79.6604	81.4223	82.3738	83.2846	90.9186	93.1331	84.7215	86.8273	87.7781
234	58.867	53.3634	64.854	50.3107	48.2836	58.0078	76.8192	79.7638	82.8056	79.6897	81.5917	82.4558	83.6349	91.1212	93.4096	84.8419	86.6963	87.7525
235	59.0517	53.5186	65.1318	50.6193	48.5628	58.3778	77.0423	79.825	82.8953	79.8263	81.6936	82.6796	83.9727	91.2743	93.4111	84.9989	86.8745	87.8769
236	59.2604	53.6375	65.3179	50.9363	48.7795	58.4961	77.1629	79.9012	83.041	79.9139	81.8923	82.7609	84.2887	91.4318	93.3032	85.2754	87.125	87.9712
237	59.4936	53.7699	65.495	51.1546	49.003	58.6917	77.2176	79.8973	83.0111	80.1106	82.0239	82.9266	84.2982	91.4112	93.2369	85.399	87.5604	88.132
238	59.6033	53.9384	65.6077	51.3242	49.2562	58.7802	77.425	80.0742	83.2584	80.4746	82.2435	82.9399	84.397	91.4212	93.5743	85.4158	87.5465	88.1012
239	59.7436	54.1934	65.7155	51.5001	49.4586	59.2202	77.434	80.1879	83.37	80.7794	82.3376	83.0819	84.5517	91.4723	93.8428	85.4872	87.6829	88.2494
240	59.8489	54.3086	65.8765	51.6577	49.5787	59.4706	77.5838	80.3052	83.4605	80.7823	82.4411	83.2981	84.8302	91.6854	93.951	85.6931	87.6611	88.3873
241	60.0571	54.5182	66.0851	51.9049	49.7612	59.7991	77.7267	80.4989	83.5263	80.8078	82.6623	83.514	85.1351	91.9473	93.8443	86.1142	87.8125	88.4913
242	60.224	54.6091	66.3206	52.1387	49.9526	59.7119	77.971	80.6105	83.445	80.6221	82.8907	83.6446	84.9457	91.9778	93.9266	86.3253	88.0694	88.6102
243	60.4743	54.8238	66.6325	52.3882	50.2411	60.0345	78.0234	80.6752	83.605	81.0712	83.1734	83.7131	84.913	91.8992	94.0244	86.2939	88.1229	88.563
244	60.7096	54.942	66.8573	52.6473	50.4464	60.1199	78.0103	80.6705	83.6042	81.2445	83.2343	83.9268	84.82	92.0901	94.2016	86.1172	88.228	88.7375
245	60.9051	55.2206	66.982	52.8066	50.6962	60.4194	77.9932	80.7105	83.9441	81.4589	83.3153	84.1745	84.8007	92.3752	94.2314	86.2504	88.2357	88.6811
246	61.0572	55.4076	67.0662	53.1423	50.8718	60.5149	78.1728	80.8284	84.0545	81.3514	83.3459	84.2536	84.8756	92.6735	94.3438	86.5194	88.5352	88.9438
247	61.1912	55.6702	67.237	53.2721	51.045	60.8589	78.3639	81.035	84.2084	81.5421	83.4317	84.3169	84.7893	92.5294	94.2669	86.7395	88.7864	89.0054
248	61.3935	55.825	67.509	53.5211	51.2197	61.1981	78.5646	81.1086	84.2181	81.8073	83.6128	84.4239	85.0285	92.7201	94.4065	86.8452	88.9336	89.2447
249	61.6073	56.0345	67.7761	53.5991	51.4492	61.3618	78.5731	81.2254	84.1919	81.9311	83.8265	84.6615	85.1441	92.6425	94.6008	86.8542	89.1119	89.2921
250	61.8885	56.1871	67.9734	53.8566	51.6122	61.4926	78.7628	81.3404	84.2127	81.9384	83.9632	84.7834	85.5334	92.877	94.7284	86.9177	89.1483	89.4684
251	62.0722	56.3321	68.0636	53.9976	51.8297	61.6338	78.8108	81.5274	84.4124	81.976	84.1898	84.8964	85.6164	92.8432	94.7722	86.9566	89.2175	89.6297
252	62.283	56.5739	68.1988	54.2664	52.0428	61.7063	79.0221	81.6541	84.4852	82.1255	84.3252	85.0959	85.8206	93.0505	94.6244	87.2395	89.3109	89.842
253	62.4956	56.8396	68.4013	54.4012	52.2312	61.8847	79.0784	81.7766	84.4629	82.4222	84.5413	85.1769	85.8246	93.0449	94.7134	87.4452	89.3584	89.9188
254	62.7342	56.987	68.6251	54.6209	52.4216	62.044	79.3932	81.9415	84.701	82.5821	84.7286	85.3982	86.0149	93.1287	94.77	87.5443	89.5122	89.9727
255	62.8973	57.1582	68.8424	54.8357	52.6272	62.3087	79.5126	82.1095	84.7619	82.9669	84.7952	85.4467	85.8356	93.3182	94.8723	87.6849	89.5414	90.0145
256	63.1192	57.2615	68.999	55.1268	52.858	62.624	79.5919	82.2397	85.0762	83.0961	85.0272	85.6446	85.9262	93.5037	95.0143	87.7673	89.6765	90.1303
257	63.266	57.5725	69.3233	55.3299	53.0093	62.8634	79.6163	82.2787	84.9794	83.1284	85.0376	85.7079	86.3915	93.5731	95.3084	87.9316	89.8706	90.3957
258	63.4664	57.7467	69.3915	55.5013	53.173	62.9945	79.7959	82.4198	85.2849	83.1113	85.3302	85.8133	86.6349	93.715	95.4635	87.9932	90.1716	90.617
259	63.6039	57.9672	69.6046	55.6135	53.3134	62.9952	79.9069	82.4668	85.2225	83.0738	85.3791	85.9493	86.9006	93.7852	95.5173	88.0885	90.4606	90.8553
260	63.8287	58.1778	69.7769	55.9717	53.5513	63.0432	80.0504	82.7433	85.3031	83.3336	85.4939	85.9399	86.8561	93.9759	95.3171	88.2243	90.5258	90.8476
261	64.007	58.4121	70.0722	56.2042	53.8117	63.4219	80.082	82.8412	85.5041	83.6623	85.5402	86.0758	87.0397	94.02	95.4288	88.2552	90.4643	90.9541
262	64.2487	58.5352	70.3508	56.5384	54.074	63.8139	80.2576	82.9638	85.7513	84.0457	85.6931	86.1482	87.2248	94.03	95.7056	88.654	90.6137	91.0654
263	64.4415	58.6651	70.5001	56.606	54.2585	64.1446	80.4482	82.8582	85.925	84.1482	85.8597	86.3068	87.1801	94.0489	95.8165	88.9158	90.8214	91.2275
264	64.6552	58.8518	70.7934	56.7977	54.4061	64.2315	80.6994	83.0064	85.9582	84.0123	85.8514	86.4112	87.2465	94.1922	95.7364	89.0157	90.814	91.5013
265	64.7834	59.0684	70.9714	56.9755	54.5804	64.3142	80.8427	83.1173	86.0536	84.1425	85.953	86.5164	87.3833	94.4272	95.7615	89.0361	90.8154	91.4337
266	64.9716	59.2466	71.1158	57.0939	54.6962	64.3167	80.8367	83.3202	86.2027	84.1086	86.2112	86.7355	87.5873	94.5071	95.7419	89.0946	90.7565	91.471
267	65.1418	59.3885	71.2898	57.0908	54.8578	64.4082	80.912	83.4215	86.1548	84.1898	86.3882	86.8468	87.8323	94.3755	96.0312	89.3861	90.9266	91.396
268	65.3682	59.5844	71.5057	57.2353	55.0358	64.5412	81.0254	83.5697	86.2715	84.2061	86.496	87.0523	87.7041	94.4519	96.0417	89.4869	90.9183	91.4843
269	65.5241	59.7623	71.8145	57.4162	55.2933	64.8076	81.3022	83.828	86.1551	84.4488	86.3862	87.0353	87.738	94.8311	96.3401	89.66	91.0534	91.6507
270	65.6624	59.9033	71.9919	57.6655	55.4708	65.1132	81.4354	83.9531	86.4647	84.5622	86.5235	87.1669	87.7305	94.8874	96.422	89.6605	91.302	91.8454
271	65.7721	60.0999	72.0895	57.8216	55.6547	65.2195	81.5436	83.9889	86.5979	84.4921	86.5728	87.072	87.9173	94.9388	96.4145	89.5885	91.3181	92.2375
272	66.0051	60.257	72.2061	57.9706	55.8092	65.2605	81.6223	84.0103	86.8953	84.4505	86.7018	87.3325	88.1484	94.9131	96.6167	89.5387	91.4417	92.2265
273	66.2233	60.5143	72.3942	58.182	55.9069	65.2166	81.6094	84.1568	87.0542	84.5857	86.7376	87.3887	88.1834	95.2323	96.7949	89.647	91.5835	92.209
274	66.3801	60.652	72.5965	58.281	56.0627	65.3468	81.7422	84.3155	87.1744	84.6729	86.7101	87.4751	88.4318	95.3473	97.0137	89.8744	91.8243	92.0584
275	66.4592	60.8234	72.6653	58.5039	56.207	65.7448	81.8387	84.5261	87.1829	84.9626	86.7918	87.5284	88.6502	95.3403	96.9637	89.9431	91.8763	92.0705
276	66.5587	60.7909	72.7886	58.6341	56.4732	65.8518	82.0111	84.5505	87.2299	84.9777	86.7977	87.5095	88.9789	95.2934	96.9951	89.8902	91.7778	91.9791
277	66.736	60.8233	72.8917	58.7809	56.5632	66.0297	82.0666	84.7342	87.3975	85.1286	86.8989	87.6975	89.0633	95.2839	97.0426	89.8736	91.8151	92.1353
278	66.892	60.9976	73.1104	58.8137	56.7385	66.0136	82.0983	84.6852	87.6566	85.1655	86.9205	87.7007	89.0207	95.3839	97.1566	89.9006	91.9528	92.3537
279	67.0187	61.2013	73.1866	59.0141	56.8836	66.2881	82.3021	84.8354	87.6796	85.3191	87.0691	87.8333	89.1359	95.4086	97.0922	89.9892	91.7582	92.4582
280	67.1397	61.4603	73.3915	59.2747	57.0801	66.3721	82.372	84.9244	87.659	85.4212	87.1432	87.7609	89.2026	95.5965	97.3038	90.0464	91.738	92.4732
281	67.2181	61.5426	73.5197	59.6329	57.2214	66.5035	82.49	85.0219	87.8419	85.3085	87.2488	87.7567	89.2821	95.6341	97.3544	90.108	91.7521	92.5751
282	67.3825	61.8036	73.8489	59.8218	57.3644	66.5404	82.6214	85.1115	87.8995	85.3076	87.2627	87.7475	89.2178	96.0382	97.2844	90.1944	92.092	92.7729
283	67.5551	61.9792	74.0867	59.9944	57.5509	66.7425	82.6732	85.2472	88.022	85.344	87.2455	87.8496	89.2444	96.1084	97.2745	90.2866	92.1449	92.8953
284	67.6372	62.0943	74.2471	60.1462	57.7654	66.8403	82.706	85.3593	87.8368	85.4016	87.1928	87.8865	89.1731	96.2616	97.4256	90.4247	92.1446	92.8996
285	67.7201	62.1441	74.2257	60.3573	57.8721	67.0381	82.6372	85.3325	88.029	85.4484	87.2843	88.0234	89.279	96.1031	97.6219	90.4934	92.1205	92.9106
286	67.7707	62.1968	74.2397	60.484	58.1129	67.1407	82.7674	85.2245	88.0175	85.4982	87.4912	88.0892	89.418	96.0935	97.4316	90.6274	92.3305	92.9982
287	68.0094	62.354	74.3566	60.683	58.3042	67.2741	82.8449	85.1958	88.0425	85.6474	87.5931	88.1122	89.569	96.0181	97.3191	90.5787	92.3597	93.0883
288	68.139	62.4668	74.4715	60.9076	58.5371	67.5737	82.8832	85.3543	87.997	85.8352	87.6916	88.1785	89.6132	95.9984	97.5093	90.6385	92.5022	93.074
289	68.2265	62.6513	74.6338	61.154	58.7067	67.8267	82.9561	85.4864	87.8622	86.0838	87.8828	88.3036	89.619	95.9526	97.4807	90.6643	92.4394	93.1054
290	68.3348	62.7755	74.7114	61.3439	58.9128	68.1526	83.0143	85.666	88.0374	86.3297	88.1599	88.5292	89.6355	95.9924	97.4344	90.7472	92.4409	93.1704
291	68.4458	62.958	74.8795	61.4515	59.1388	68.3505	83.0899	85.6787	88.0977	86.4015	88.3899	88.6487	89.7675	95.9749	97.4592	90.9235	92.465	93.2393
292	68.6238	63.107	74.9645	61.726	59.3604	68.6174	83.2187	85.6528	88.2286	86.4643	88.4353	88.7758	89.7242	96.054	97.7168	91.0698	92.7372	93.2331
293	68.8446	63.2893	75.1829	61.8446	59.5207	68.6537	83.3228	85.5865	88.3238	86.5375	88.5721	88.9427	89.7635	96.0159	97.7742	91.2561	92.8904	93.1121
294	69.1034	63.4326	75.395	62.1246	59.7552	68.8724	83.5906	85.6555	88.4333	86.668	88.6	89.1096	90.1019	96.1142	97.6076	91.2859	93.0962	93.2801
295	69.2687	63.5494	75.5319	62.3268	59.8643	69.0269	83.6023	85.7624	88.6441	86.8336	88.8057	89.3144	90.325	96.3152	97.4747	91.4999	93.0181	93.4312
296	69.4481	63.7179	75.7343	62.688	60.0625	69.3397	83.7424	85.9984	88.5708	86.9107	89.0084	89.3652	90.5323	96.3214	97.5983	91.5602	93.2286	93.7235
297	69.5536	63.8926	75.9321	62.8439	60.2663	69.516	83.8087	86.1913	88.6334	87.0619	89.1636	89.5119	90.3219	96.5268	97.7234	91.7323	93.2895	93.8383
298	69.7378	64.0761	76.1202	62.959	60.5307	69.7775	84.0432	86.4351	88.7201	87.1257	89.2945	89.5811	90.4467	96.6081	97.9862	91.7252	93.506	93.8313
299	69.8055	64.2606	76.2685	62.8967	60.7418	69.8613	84.1437	86.558	89.0021	87.4	89.332	89.651	90.3951	96.8735	98.0528	91.9617	93.5367	94.0103
300	69.9899	64.469	76.4401	63.0527	60.8151	69.8432	84.1707	86.575	89.1896	87.5064	89.4928	89.6273	90.4387	96.7231	97.9607	92.0652	93.6084	94.084
301	70.1725	64.5795	76.674	63.1381	60.8763	69.8514	84.1909	86.5943	89.3074	87.5293	89.4529	89.7001	90.5604	96.7089	98.1333	92.2754	93.7021	94.2988
302	70.3175	64.7378	76.8263	63.2879	61.0087	70.0324	84.3567	86.6206	89.4688	87.5949	89.5533	89.7833	90.8087	96.8044	98.2163	92.3919	93.8815	94.3024
[truncated: 772 more rows]
