# Supplementary material for: Methylene blue inhibits nucleation and elongation of SOD1 amyloid fibrils
Source: PeerJ. 2020 Aug 14;8:e9719. doi: 10.7717/peerj.9719 (PMC7430317; doi:10.7717/peerj.9719)
Supplement: Supplemental Information 5 [file peerj-08-9719-s005.zip]

Archive with 9 entries (9 files):
- Fig 3B.tiff
- Fig 3C.tiff
- Fig 4A.tiff
- Fig 5D.tiff
- Fig 5E.tiff
- Fig 1B.tiff
- Fig 1C.tiff
- Fig 2G.tiff
- Fig 2H.tiff
