# Supplementary material for: Methylene blue inhibits nucleation and elongation of SOD1 amyloid fibrils
Source: PeerJ. 2020 Aug 14;8:e9719. doi: 10.7717/peerj.9719 (PMC7430317; doi:10.7717/peerj.9719)
Supplement: Supplemental Information 6 [file peerj-08-9719-s006.xlsx]

## Sheet: Congo red
Wavelength	Buffer	Buffer	Buffer	Control fibrils	Control fibrils	Control fibrils	Fibrils formed with MB	Fibrils formed with MB	Fibrils formed with MB	Fibrils incubated with MB	Fibrils incubated with MB	Fibrils incubated with MB	Seeded aggregation with MB	Seeded aggregation with MB	Seeded aggregation with MB
400	0.202	0.199	0.198	0.354	0.345	0.342	0.219	0.22	0.218	0.222	0.223	0.221	0.214	0.213	0.213
401	0.202	0.199	0.198	0.352	0.344	0.341	0.219	0.219	0.218	0.222	0.224	0.221	0.214	0.213	0.213
402	0.202	0.2	0.199	0.35	0.342	0.339	0.219	0.22	0.218	0.222	0.224	0.222	0.214	0.214	0.214
403	0.203	0.2	0.199	0.349	0.34	0.337	0.22	0.22	0.219	0.223	0.225	0.222	0.214	0.214	0.214
404	0.203	0.201	0.2	0.348	0.339	0.336	0.22	0.221	0.219	0.224	0.225	0.223	0.215	0.215	0.215
405	0.204	0.202	0.201	0.347	0.338	0.335	0.221	0.221	0.22	0.225	0.226	0.224	0.216	0.216	0.216
406	0.205	0.203	0.202	0.346	0.337	0.334	0.222	0.222	0.221	0.226	0.227	0.225	0.217	0.217	0.217
407	0.206	0.204	0.203	0.345	0.336	0.333	0.223	0.224	0.222	0.227	0.229	0.226	0.219	0.218	0.218
408	0.208	0.205	0.204	0.344	0.335	0.332	0.225	0.225	0.223	0.228	0.23	0.228	0.22	0.22	0.22
409	0.209	0.206	0.205	0.344	0.335	0.332	0.226	0.227	0.225	0.23	0.232	0.23	0.222	0.221	0.222
410	0.211	0.208	0.207	0.344	0.335	0.332	0.228	0.228	0.227	0.232	0.234	0.231	0.224	0.223	0.224
411	0.212	0.21	0.209	0.344	0.335	0.332	0.23	0.23	0.229	0.234	0.236	0.233	0.226	0.225	0.226
412	0.214	0.212	0.211	0.344	0.335	0.332	0.232	0.232	0.231	0.236	0.238	0.235	0.228	0.228	0.228
413	0.216	0.213	0.212	0.344	0.335	0.332	0.234	0.234	0.233	0.238	0.24	0.237	0.23	0.23	0.23
414	0.218	0.215	0.214	0.345	0.335	0.332	0.236	0.236	0.235	0.24	0.242	0.24	0.233	0.232	0.232
415	0.22	0.217	0.216	0.345	0.336	0.333	0.238	0.238	0.237	0.242	0.244	0.242	0.235	0.234	0.235
416	0.222	0.219	0.218	0.346	0.336	0.333	0.24	0.241	0.239	0.244	0.246	0.244	0.237	0.237	0.237
417	0.223	0.22	0.219	0.346	0.336	0.333	0.242	0.242	0.241	0.246	0.248	0.245	0.239	0.239	0.239
418	0.225	0.222	0.221	0.346	0.336	0.333	0.244	0.245	0.243	0.248	0.25	0.248	0.242	0.241	0.241
419	0.228	0.225	0.223	0.347	0.337	0.334	0.247	0.247	0.246	0.251	0.253	0.25	0.244	0.244	0.244
420	0.23	0.227	0.226	0.348	0.338	0.335	0.25	0.25	0.248	0.253	0.255	0.253	0.247	0.247	0.247
421	0.232	0.229	0.228	0.349	0.339	0.335	0.252	0.253	0.251	0.256	0.258	0.256	0.25	0.25	0.25
422	0.235	0.232	0.231	0.35	0.34	0.336	0.255	0.255	0.254	0.259	0.261	0.258	0.253	0.253	0.253
423	0.237	0.234	0.233	0.351	0.341	0.338	0.258	0.258	0.257	0.261	0.264	0.261	0.256	0.256	0.256
424	0.24	0.237	0.235	0.353	0.342	0.339	0.261	0.261	0.26	0.264	0.266	0.264	0.259	0.259	0.259
425	0.242	0.239	0.238	0.354	0.344	0.34	0.264	0.264	0.262	0.267	0.269	0.267	0.262	0.262	0.262
426	0.245	0.242	0.24	0.355	0.345	0.341	0.267	0.267	0.265	0.27	0.272	0.27	0.265	0.265	0.265
427	0.247	0.244	0.243	0.357	0.346	0.342	0.269	0.27	0.268	0.273	0.275	0.272	0.268	0.268	0.268
428	0.25	0.247	0.245	0.358	0.347	0.343	0.272	0.273	0.271	0.275	0.278	0.275	0.272	0.271	0.271
429	0.253	0.25	0.248	0.36	0.349	0.345	0.275	0.276	0.274	0.278	0.281	0.278	0.275	0.274	0.274
430	0.256	0.252	0.251	0.361	0.35	0.346	0.278	0.279	0.277	0.281	0.283	0.281	0.278	0.277	0.278
431	0.258	0.255	0.253	0.363	0.352	0.348	0.281	0.282	0.28	0.284	0.286	0.284	0.281	0.28	0.281
432	0.261	0.257	0.256	0.364	0.353	0.349	0.284	0.285	0.283	0.287	0.289	0.287	0.284	0.284	0.284
433	0.264	0.26	0.259	0.366	0.355	0.35	0.288	0.288	0.286	0.29	0.292	0.29	0.288	0.287	0.287
434	0.266	0.263	0.261	0.368	0.356	0.352	0.291	0.291	0.289	0.293	0.295	0.293	0.291	0.29	0.29
435	0.269	0.265	0.264	0.369	0.358	0.353	0.294	0.294	0.292	0.296	0.298	0.296	0.294	0.293	0.293
436	0.272	0.268	0.267	0.371	0.359	0.355	0.297	0.297	0.295	0.299	0.301	0.299	0.297	0.296	0.297
437	0.274	0.27	0.269	0.373	0.361	0.357	0.3	0.3	0.298	0.302	0.304	0.301	0.3	0.299	0.3
438	0.277	0.273	0.272	0.374	0.363	0.358	0.302	0.303	0.301	0.305	0.307	0.304	0.303	0.303	0.303
439	0.28	0.276	0.274	0.376	0.364	0.36	0.305	0.306	0.304	0.308	0.31	0.307	0.307	0.306	0.306
440	0.283	0.279	0.277	0.378	0.366	0.361	0.308	0.309	0.308	0.311	0.313	0.31	0.31	0.309	0.309
441	0.286	0.282	0.28	0.38	0.368	0.363	0.312	0.312	0.311	0.314	0.316	0.313	0.313	0.312	0.313
442	0.288	0.284	0.283	0.382	0.369	0.365	0.315	0.315	0.314	0.317	0.319	0.316	0.316	0.316	0.316
443	0.291	0.287	0.285	0.383	0.371	0.367	0.318	0.318	0.317	0.32	0.322	0.32	0.32	0.319	0.319
444	0.294	0.29	0.288	0.385	0.373	0.368	0.321	0.322	0.32	0.323	0.325	0.323	0.323	0.322	0.322
445	0.297	0.293	0.291	0.387	0.375	0.37	0.324	0.325	0.323	0.326	0.329	0.326	0.326	0.326	0.326
446	0.3	0.296	0.294	0.389	0.377	0.372	0.327	0.328	0.326	0.33	0.332	0.329	0.33	0.329	0.329
447	0.303	0.299	0.297	0.391	0.379	0.374	0.331	0.331	0.33	0.333	0.335	0.333	0.333	0.332	0.333
448	0.306	0.302	0.3	0.393	0.381	0.376	0.334	0.334	0.333	0.336	0.339	0.336	0.337	0.336	0.336
449	0.309	0.305	0.303	0.395	0.383	0.378	0.337	0.337	0.336	0.339	0.342	0.339	0.34	0.339	0.339
450	0.312	0.308	0.306	0.397	0.384	0.38	0.34	0.34	0.339	0.343	0.345	0.342	0.343	0.342	0.342
451	0.315	0.311	0.309	0.399	0.387	0.382	0.343	0.344	0.342	0.346	0.349	0.346	0.346	0.346	0.346
452	0.319	0.314	0.312	0.401	0.389	0.384	0.346	0.347	0.345	0.349	0.352	0.349	0.35	0.349	0.349
453	0.322	0.317	0.315	0.404	0.391	0.386	0.349	0.35	0.348	0.353	0.355	0.353	0.353	0.352	0.353
454	0.325	0.321	0.319	0.406	0.393	0.388	0.353	0.353	0.351	0.356	0.359	0.356	0.357	0.356	0.356
455	0.328	0.324	0.322	0.408	0.395	0.39	0.356	0.356	0.355	0.36	0.362	0.36	0.36	0.359	0.36
456	0.332	0.327	0.325	0.41	0.397	0.392	0.359	0.36	0.358	0.363	0.366	0.363	0.364	0.363	0.363
457	0.335	0.33	0.328	0.413	0.399	0.394	0.362	0.363	0.361	0.367	0.369	0.366	0.367	0.366	0.366
458	0.338	0.333	0.331	0.415	0.402	0.397	0.366	0.366	0.364	0.37	0.373	0.37	0.371	0.37	0.37
459	0.341	0.337	0.335	0.417	0.404	0.399	0.369	0.369	0.368	0.374	0.376	0.374	0.374	0.373	0.373
460	0.345	0.34	0.338	0.42	0.406	0.401	0.372	0.373	0.371	0.377	0.38	0.377	0.378	0.377	0.377
461	0.348	0.343	0.341	0.422	0.409	0.403	0.375	0.376	0.374	0.381	0.384	0.381	0.381	0.38	0.38
462	0.352	0.347	0.345	0.425	0.411	0.406	0.379	0.379	0.377	0.385	0.387	0.384	0.385	0.384	0.384
463	0.355	0.35	0.348	0.427	0.414	0.408	0.382	0.383	0.381	0.388	0.391	0.388	0.388	0.387	0.387
464	0.358	0.353	0.351	0.43	0.416	0.411	0.385	0.386	0.384	0.392	0.395	0.392	0.392	0.391	0.391
465	0.362	0.357	0.355	0.432	0.419	0.413	0.388	0.389	0.387	0.396	0.398	0.395	0.395	0.394	0.394
466	0.365	0.36	0.358	0.435	0.421	0.416	0.391	0.392	0.39	0.399	0.402	0.399	0.398	0.397	0.398
467	0.368	0.363	0.361	0.437	0.424	0.418	0.395	0.395	0.393	0.403	0.406	0.403	0.402	0.401	0.401
468	0.372	0.366	0.364	0.44	0.427	0.421	0.398	0.398	0.397	0.406	0.409	0.406	0.405	0.404	0.404
469	0.375	0.37	0.368	0.443	0.429	0.424	0.401	0.402	0.4	0.41	0.413	0.41	0.409	0.407	0.408
470	0.378	0.373	0.371	0.445	0.432	0.426	0.404	0.405	0.403	0.414	0.417	0.414	0.412	0.411	0.411
471	0.382	0.376	0.374	0.448	0.435	0.429	0.407	0.408	0.406	0.417	0.42	0.417	0.415	0.414	0.414
472	0.385	0.38	0.377	0.451	0.437	0.431	0.41	0.411	0.409	0.421	0.424	0.421	0.418	0.417	0.418
473	0.388	0.383	0.381	0.453	0.44	0.434	0.413	0.413	0.412	0.424	0.427	0.424	0.422	0.421	0.421
474	0.391	0.386	0.383	0.456	0.443	0.437	0.415	0.416	0.414	0.428	0.431	0.428	0.425	0.423	0.424
475	0.394	0.389	0.387	0.459	0.446	0.439	0.418	0.419	0.417	0.431	0.434	0.431	0.428	0.427	0.427
476	0.398	0.392	0.39	0.461	0.448	0.442	0.421	0.422	0.42	0.435	0.438	0.435	0.431	0.43	0.43
477	0.401	0.395	0.393	0.464	0.451	0.445	0.424	0.424	0.423	0.438	0.441	0.438	0.434	0.432	0.433
478	0.404	0.398	0.396	0.467	0.454	0.448	0.426	0.427	0.425	0.441	0.444	0.441	0.436	0.435	0.435
479	0.407	0.401	0.399	0.469	0.457	0.45	0.428	0.429	0.427	0.444	0.447	0.444	0.439	0.438	0.438
480	0.409	0.404	0.401	0.472	0.459	0.453	0.431	0.431	0.43	0.447	0.45	0.447	0.441	0.44	0.44
481	0.412	0.406	0.404	0.474	0.462	0.456	0.433	0.434	0.432	0.45	0.453	0.45	0.444	0.443	0.443
482	0.415	0.409	0.406	0.477	0.465	0.458	0.435	0.436	0.434	0.452	0.456	0.453	0.446	0.445	0.445
483	0.417	0.411	0.409	0.48	0.467	0.461	0.437	0.438	0.436	0.455	0.458	0.455	0.448	0.447	0.447
484	0.419	0.413	0.411	0.482	0.47	0.464	0.438	0.439	0.438	0.457	0.461	0.457	0.45	0.449	0.449
485	0.421	0.415	0.413	0.485	0.473	0.466	0.44	0.441	0.439	0.46	0.463	0.46	0.452	0.451	0.451
486	0.423	0.417	0.415	0.487	0.475	0.469	0.441	0.442	0.441	0.462	0.465	0.462	0.454	0.452	0.453
487	0.425	0.419	0.416	0.489	0.478	0.471	0.443	0.443	0.442	0.464	0.467	0.464	0.455	0.454	0.454
488	0.426	0.42	0.418	0.492	0.48	0.474	0.444	0.445	0.443	0.465	0.468	0.465	0.456	0.455	0.455
489	0.428	0.422	0.419	0.494	0.483	0.476	0.445	0.446	0.444	0.467	0.47	0.467	0.457	0.456	0.456
490	0.429	0.423	0.42	0.497	0.486	0.479	0.446	0.446	0.444	0.468	0.471	0.468	0.458	0.457	0.457
491	0.43	0.424	0.421	0.499	0.488	0.481	0.446	0.447	0.445	0.469	0.472	0.469	0.459	0.458	0.458
492	0.431	0.425	0.422	0.501	0.491	0.484	0.446	0.447	0.445	0.47	0.473	0.47	0.459	0.458	0.458
493	0.431	0.425	0.423	0.503	0.493	0.486	0.446	0.447	0.445	0.471	0.474	0.471	0.459	0.458	0.458
494	0.431	0.425	0.423	0.506	0.495	0.489	0.446	0.447	0.445	0.471	0.474	0.471	0.459	0.458	0.458
495	0.431	0.425	0.423	0.508	0.498	0.491	0.446	0.447	0.445	0.471	0.474	0.471	0.459	0.458	0.458
496	0.431	0.425	0.422	0.51	0.5	0.494	0.445	0.446	0.444	0.471	0.474	0.471	0.458	0.457	0.457
497	0.43	0.425	0.422	0.512	0.502	0.496	0.444	0.445	0.443	0.47	0.473	0.47	0.458	0.456	0.456
498	0.43	0.424	0.421	0.513	0.504	0.498	0.443	0.444	0.442	0.469	0.473	0.469	0.457	0.455	0.455
499	0.428	0.423	0.42	0.515	0.506	0.499	0.442	0.443	0.441	0.468	0.472	0.468	0.455	0.454	0.454
500	0.427	0.422	0.419	0.516	0.508	0.501	0.44	0.441	0.439	0.467	0.47	0.467	0.454	0.452	0.453
501	0.426	0.42	0.418	0.518	0.51	0.503	0.438	0.439	0.438	0.466	0.469	0.465	0.452	0.451	0.451
502	0.424	0.419	0.416	0.519	0.511	0.504	0.436	0.437	0.436	0.464	0.467	0.464	0.45	0.449	0.449
503	0.422	0.417	0.414	0.52	0.513	0.506	0.434	0.435	0.433	0.462	0.465	0.462	0.448	0.446	0.447
504	0.42	0.415	0.412	0.521	0.514	0.507	0.432	0.433	0.431	0.46	0.463	0.46	0.445	0.444	0.444
505	0.418	0.413	0.41	0.521	0.515	0.508	0.429	0.43	0.428	0.457	0.461	0.457	0.443	0.441	0.442
506	0.416	0.41	0.408	0.522	0.515	0.509	0.426	0.428	0.426	0.455	0.458	0.455	0.44	0.439	0.439
507	0.413	0.408	0.405	0.522	0.516	0.51	0.423	0.425	0.423	0.452	0.455	0.452	0.437	0.436	0.436
508	0.41	0.405	0.403	0.522	0.517	0.51	0.42	0.421	0.42	0.449	0.452	0.449	0.434	0.432	0.433
509	0.408	0.402	0.4	0.522	0.517	0.51	0.417	0.418	0.417	0.446	0.449	0.446	0.431	0.429	0.429
510	0.404	0.399	0.397	0.522	0.517	0.51	0.414	0.415	0.413	0.443	0.446	0.442	0.427	0.426	0.426
511	0.401	0.396	0.393	0.522	0.517	0.51	0.41	0.411	0.41	0.439	0.442	0.439	0.423	0.422	0.422
512	0.398	0.393	0.39	0.521	0.516	0.51	0.406	0.408	0.406	0.435	0.439	0.435	0.42	0.418	0.418
513	0.394	0.389	0.387	0.52	0.516	0.51	0.403	0.404	0.402	0.432	0.435	0.431	0.416	0.414	0.415
514	0.391	0.386	0.383	0.519	0.515	0.509	0.399	0.401	0.399	0.428	0.431	0.428	0.412	0.411	0.411
515	0.387	0.382	0.38	0.518	0.515	0.508	0.395	0.397	0.395	0.424	0.427	0.424	0.408	0.407	0.407
516	0.384	0.379	0.376	0.517	0.514	0.508	0.392	0.393	0.391	0.42	0.423	0.42	0.404	0.403	0.403
517	0.38	0.375	0.373	0.516	0.513	0.507	0.388	0.389	0.388	0.416	0.419	0.416	0.4	0.399	0.399
518	0.376	0.371	0.369	0.515	0.512	0.506	0.384	0.385	0.384	0.412	0.415	0.411	0.396	0.395	0.395
519	0.372	0.367	0.365	0.513	0.511	0.505	0.38	0.381	0.38	0.408	0.411	0.407	0.391	0.39	0.39
520	0.368	0.363	0.361	0.512	0.51	0.504	0.376	0.377	0.375	0.403	0.406	0.403	0.387	0.386	0.386
521	0.364	0.359	0.357	0.51	0.508	0.503	0.372	0.373	0.372	0.399	0.402	0.399	0.383	0.382	0.382
522	0.36	0.355	0.353	0.509	0.507	0.502	0.368	0.369	0.368	0.395	0.398	0.394	0.379	0.377	0.377
523	0.356	0.351	0.349	0.507	0.506	0.5	0.364	0.365	0.364	0.39	0.393	0.39	0.374	0.373	0.373
524	0.351	0.347	0.345	0.506	0.505	0.499	0.36	0.361	0.36	0.386	0.389	0.385	0.37	0.369	0.369
525	0.347	0.343	0.341	0.504	0.503	0.498	0.356	0.357	0.356	0.381	0.384	0.38	0.365	0.364	0.364
526	0.343	0.338	0.336	0.503	0.502	0.497	0.351	0.353	0.351	0.376	0.379	0.376	0.361	0.36	0.36
527	0.338	0.334	0.332	0.501	0.501	0.496	0.347	0.349	0.347	0.372	0.375	0.371	0.356	0.355	0.355
528	0.334	0.33	0.328	0.5	0.5	0.495	0.343	0.345	0.343	0.367	0.37	0.366	0.352	0.351	0.351
529	0.33	0.325	0.323	0.498	0.498	0.494	0.339	0.34	0.339	0.362	0.365	0.362	0.348	0.346	0.347
530	0.325	0.321	0.319	0.497	0.497	0.492	0.335	0.336	0.335	0.358	0.36	0.357	0.343	0.342	0.342
531	0.321	0.316	0.315	0.495	0.496	0.491	0.33	0.332	0.331	0.353	0.356	0.352	0.338	0.337	0.337
532	0.316	0.312	0.31	0.493	0.494	0.49	0.326	0.328	0.326	0.348	0.351	0.347	0.333	0.332	0.333
533	0.311	0.307	0.305	0.492	0.493	0.488	0.322	0.323	0.322	0.343	0.346	0.342	0.329	0.328	0.328
534	0.307	0.303	0.301	0.49	0.492	0.487	0.318	0.319	0.318	0.338	0.341	0.337	0.324	0.323	0.323
535	0.302	0.298	0.296	0.488	0.49	0.486	0.313	0.315	0.313	0.333	0.336	0.332	0.319	0.318	0.318
536	0.297	0.293	0.292	0.486	0.488	0.484	0.309	0.31	0.309	0.328	0.331	0.327	0.314	0.313	0.314
537	0.292	0.289	0.287	0.484	0.486	0.481	0.304	0.305	0.304	0.323	0.325	0.322	0.309	0.308	0.309
538	0.287	0.284	0.282	0.481	0.484	0.479	0.299	0.301	0.3	0.318	0.32	0.317	0.304	0.303	0.304
539	0.282	0.279	0.277	0.479	0.482	0.477	0.295	0.296	0.295	0.313	0.315	0.312	0.299	0.299	0.299
540	0.278	0.274	0.272	0.476	0.479	0.475	0.29	0.292	0.291	0.307	0.31	0.307	0.294	0.293	0.294
541	0.273	0.269	0.268	0.474	0.477	0.472	0.285	0.287	0.286	0.302	0.305	0.302	0.289	0.288	0.289
542	0.268	0.264	0.263	0.47	0.474	0.47	0.28	0.282	0.281	0.297	0.299	0.296	0.284	0.283	0.283
543	0.262	0.259	0.257	0.467	0.47	0.466	0.275	0.277	0.276	0.291	0.293	0.29	0.278	0.277	0.278
544	0.257	0.254	0.252	0.463	0.467	0.463	0.27	0.272	0.271	0.285	0.288	0.285	0.273	0.272	0.272
545	0.251	0.248	0.247	0.459	0.463	0.459	0.265	0.266	0.265	0.279	0.282	0.279	0.267	0.266	0.267
546	0.246	0.243	0.242	0.455	0.459	0.455	0.26	0.261	0.26	0.274	0.277	0.273	0.262	0.261	0.261
547	0.241	0.238	0.237	0.451	0.455	0.451	0.255	0.256	0.256	0.269	0.271	0.268	0.256	0.256	0.256
548	0.236	0.233	0.232	0.446	0.45	0.447	0.25	0.251	0.25	0.263	0.265	0.262	0.251	0.25	0.25
549	0.231	0.228	0.227	0.441	0.446	0.442	0.244	0.246	0.245	0.257	0.26	0.257	0.245	0.245	0.245
550	0.226	0.223	0.222	0.436	0.441	0.437	0.239	0.241	0.24	0.252	0.254	0.251	0.24	0.239	0.239
551	0.221	0.218	0.217	0.431	0.435	0.432	0.234	0.236	0.235	0.246	0.249	0.246	0.234	0.234	0.234
552	0.215	0.213	0.211	0.425	0.43	0.426	0.229	0.231	0.23	0.24	0.243	0.24	0.229	0.228	0.228
553	0.21	0.208	0.206	0.419	0.424	0.42	0.224	0.226	0.225	0.235	0.237	0.234	0.223	0.223	0.223
554	0.205	0.203	0.202	0.413	0.418	0.415	0.219	0.221	0.22	0.229	0.232	0.229	0.218	0.218	0.218
555	0.2	0.198	0.197	0.407	0.412	0.409	0.214	0.216	0.215	0.224	0.226	0.224	0.213	0.212	0.212
556	0.195	0.193	0.192	0.401	0.406	0.402	0.209	0.211	0.21	0.219	0.221	0.218	0.208	0.207	0.207
557	0.191	0.188	0.187	0.395	0.399	0.396	0.204	0.206	0.205	0.213	0.216	0.213	0.202	0.202	0.202
558	0.186	0.184	0.182	0.388	0.393	0.39	0.199	0.201	0.2	0.208	0.21	0.208	0.197	0.197	0.197
559	0.181	0.179	0.178	0.382	0.386	0.383	0.194	0.196	0.195	0.203	0.205	0.202	0.192	0.191	0.192
560	0.176	0.174	0.173	0.375	0.379	0.376	0.19	0.191	0.19	0.198	0.2	0.197	0.187	0.186	0.187
561	0.172	0.17	0.169	0.369	0.373	0.369	0.185	0.186	0.186	0.193	0.195	0.192	0.182	0.182	0.182
562	0.167	0.165	0.164	0.362	0.366	0.363	0.18	0.182	0.181	0.188	0.189	0.187	0.177	0.176	0.177
563	0.163	0.161	0.16	0.355	0.359	0.356	0.176	0.177	0.177	0.183	0.185	0.182	0.172	0.172	0.172
564	0.159	0.157	0.156	0.349	0.353	0.349	0.172	0.173	0.173	0.178	0.18	0.178	0.168	0.167	0.168
565	0.154	0.153	0.152	0.342	0.346	0.343	0.167	0.169	0.168	0.173	0.175	0.173	0.163	0.163	0.163
566	0.15	0.148	0.148	0.336	0.339	0.336	0.163	0.164	0.164	0.168	0.17	0.168	0.158	0.158	0.158
567	0.146	0.144	0.144	0.329	0.332	0.329	0.159	0.16	0.16	0.164	0.166	0.163	0.154	0.154	0.154
568	0.142	0.14	0.14	0.323	0.326	0.323	0.154	0.156	0.155	0.159	0.161	0.159	0.15	0.149	0.149
569	0.138	0.136	0.136	0.316	0.319	0.316	0.15	0.152	0.151	0.155	0.157	0.155	0.145	0.145	0.145
570	0.134	0.133	0.132	0.31	0.312	0.31	0.146	0.148	0.147	0.151	0.152	0.15	0.141	0.141	0.141
571	0.131	0.129	0.128	0.304	0.306	0.304	0.143	0.144	0.144	0.147	0.148	0.146	0.137	0.137	0.137
572	0.127	0.126	0.125	0.299	0.3	0.298	0.139	0.14	0.14	0.143	0.144	0.142	0.133	0.133	0.133
573	0.124	0.122	0.121	0.293	0.295	0.292	0.135	0.137	0.136	0.139	0.14	0.139	0.13	0.129	0.129
574	0.12	0.119	0.118	0.287	0.289	0.286	0.132	0.133	0.133	0.135	0.136	0.135	0.126	0.125	0.126
575	0.117	0.116	0.115	0.282	0.283	0.281	0.129	0.13	0.13	0.131	0.133	0.131	0.122	0.122	0.122
576	0.114	0.112	0.112	0.277	0.278	0.275	0.125	0.127	0.126	0.128	0.129	0.128	0.119	0.118	0.119
577	0.111	0.11	0.109	0.272	0.273	0.27	0.122	0.124	0.123	0.125	0.126	0.124	0.116	0.115	0.116
578	0.108	0.107	0.106	0.267	0.268	0.265	0.119	0.121	0.12	0.121	0.123	0.121	0.112	0.112	0.112
579	0.105	0.104	0.103	0.263	0.263	0.261	0.117	0.118	0.118	0.118	0.12	0.118	0.109	0.109	0.109
580	0.102	0.101	0.101	0.258	0.259	0.256	0.114	0.115	0.115	0.116	0.117	0.115	0.106	0.106	0.106
581	0.1	0.099	0.098	0.254	0.254	0.252	0.111	0.113	0.112	0.113	0.114	0.112	0.104	0.103	0.104
582	0.097	0.096	0.096	0.25	0.25	0.248	0.109	0.11	0.11	0.11	0.111	0.109	0.101	0.101	0.101
583	0.095	0.094	0.093	0.246	0.246	0.244	0.106	0.107	0.107	0.107	0.108	0.107	0.098	0.098	0.098
584	0.093	0.092	0.091	0.243	0.243	0.24	0.104	0.105	0.105	0.105	0.106	0.104	0.096	0.096	0.096
585	0.09	0.089	0.089	0.24	0.239	0.237	0.102	0.103	0.103	0.103	0.103	0.102	0.094	0.093	0.094
586	0.088	0.087	0.087	0.236	0.236	0.233	0.1	0.101	0.101	0.1	0.101	0.1	0.091	0.091	0.091
587	0.086	0.085	0.085	0.233	0.233	0.23	0.098	0.099	0.099	0.098	0.099	0.098	0.089	0.089	0.089
588	0.084	0.083	0.083	0.23	0.229	0.227	0.096	0.097	0.097	0.096	0.097	0.096	0.087	0.087	0.087
589	0.083	0.082	0.081	0.227	0.226	0.224	0.094	0.095	0.095	0.094	0.095	0.094	0.085	0.085	0.085
590	0.081	0.08	0.08	0.224	0.223	0.221	0.092	0.093	0.093	0.092	0.093	0.092	0.083	0.083	0.083
591	0.079	0.078	0.078	0.222	0.221	0.218	0.09	0.092	0.091	0.09	0.091	0.09	0.082	0.081	0.082
592	0.077	0.077	0.076	0.219	0.218	0.216	0.089	0.09	0.09	0.089	0.089	0.088	0.08	0.08	0.08
593	0.076	0.075	0.075	0.217	0.215	0.213	0.087	0.088	0.088	0.087	0.087	0.086	0.078	0.078	0.078
594	0.074	0.074	0.073	0.215	0.213	0.211	0.086	0.087	0.087	0.085	0.086	0.085	0.076	0.076	0.077
595	0.073	0.072	0.072	0.212	0.211	0.209	0.084	0.086	0.085	0.084	0.084	0.083	0.075	0.075	0.075
596	0.072	0.071	0.071	0.21	0.209	0.206	0.083	0.084	0.084	0.083	0.083	0.082	0.074	0.074	0.074
597	0.07	0.07	0.069	0.208	0.207	0.204	0.082	0.083	0.083	0.081	0.082	0.081	0.072	0.072	0.072
598	0.069	0.069	0.068	0.206	0.205	0.202	0.081	0.082	0.082	0.08	0.08	0.079	0.071	0.071	0.071
599	0.068	0.067	0.067	0.205	0.203	0.201	0.08	0.081	0.081	0.079	0.079	0.078	0.07	0.07	0.07
600	0.066	0.065	0.065	0.202	0.2	0.198	0.078	0.079	0.079	0.077	0.077	0.076	0.068	0.068	0.068
601	0.06	0.059	0.059	0.195	0.194	0.191	0.072	0.073	0.073	0.071	0.071	0.07	0.062	0.062	0.062
602	0.058	0.058	0.057	0.193	0.191	0.189	0.07	0.071	0.071	0.069	0.069	0.068	0.06	0.06	0.06
603	0.057	0.057	0.056	0.191	0.19	0.187	0.069	0.07	0.07	0.068	0.068	0.067	0.059	0.059	0.059
604	0.057	0.056	0.056	0.19	0.188	0.186	0.068	0.069	0.069	0.067	0.067	0.066	0.058	0.058	0.058
605	0.056	0.055	0.055	0.189	0.187	0.184	0.067	0.068	0.068	0.067	0.066	0.066	0.057	0.057	0.058
606	0.055	0.054	0.054	0.188	0.186	0.183	0.067	0.068	0.068	0.066	0.066	0.065	0.057	0.057	0.057
607	0.054	0.054	0.054	0.186	0.184	0.182	0.066	0.067	0.067	0.065	0.065	0.064	0.056	0.056	0.056
608	0.054	0.053	0.053	0.185	0.183	0.181	0.065	0.066	0.066	0.065	0.064	0.064	0.055	0.055	0.055
609	0.053	0.052	0.052	0.184	0.182	0.18	0.065	0.066	0.066	0.064	0.064	0.063	0.055	0.055	0.055
610	0.053	0.052	0.052	0.183	0.181	0.178	0.064	0.065	0.065	0.063	0.063	0.062	0.054	0.054	0.054
611	0.052	0.051	0.051	0.182	0.18	0.177	0.064	0.064	0.065	0.063	0.063	0.062	0.054	0.054	0.054
612	0.052	0.051	0.051	0.181	0.179	0.176	0.063	0.064	0.064	0.063	0.062	0.062	0.053	0.053	0.053
613	0.051	0.05	0.05	0.18	0.178	0.175	0.063	0.063	0.064	0.062	0.062	0.061	0.053	0.053	0.053
614	0.051	0.05	0.05	0.179	0.177	0.175	0.062	0.063	0.063	0.062	0.061	0.061	0.052	0.052	0.053
615	0.05	0.05	0.049	0.178	0.176	0.174	0.062	0.063	0.063	0.061	0.061	0.06	0.052	0.052	0.052
616	0.05	0.049	0.049	0.177	0.175	0.173	0.061	0.062	0.062	0.061	0.061	0.06	0.052	0.052	0.052
617	0.049	0.049	0.049	0.177	0.174	0.172	0.061	0.062	0.062	0.061	0.06	0.06	0.051	0.051	0.051
618	0.049	0.048	0.048	0.176	0.174	0.171	0.061	0.062	0.061	0.06	0.06	0.059	0.051	0.051	0.051
619	0.049	0.048	0.048	0.175	0.173	0.17	0.06	0.061	0.061	0.06	0.06	0.059	0.051	0.05	0.051
620	0.049	0.048	0.048	0.174	0.172	0.17	0.06	0.061	0.061	0.06	0.059	0.059	0.05	0.05	0.05
621	0.048	0.048	0.047	0.174	0.171	0.169	0.06	0.061	0.061	0.06	0.059	0.059	0.05	0.05	0.05
622	0.048	0.047	0.047	0.173	0.171	0.168	0.06	0.061	0.06	0.06	0.059	0.059	0.05	0.05	0.05
623	0.048	0.047	0.047	0.172	0.17	0.167	0.059	0.06	0.06	0.059	0.059	0.058	0.05	0.05	0.05
624	0.047	0.047	0.047	0.172	0.169	0.167	0.059	0.06	0.06	0.059	0.058	0.058	0.049	0.049	0.05
625	0.047	0.047	0.046	0.171	0.169	0.166	0.059	0.06	0.06	0.059	0.058	0.058	0.049	0.049	0.049
626	0.047	0.046	0.046	0.17	0.168	0.166	0.059	0.059	0.059	0.059	0.058	0.058	0.049	0.049	0.049
627	0.047	0.046	0.046	0.17	0.167	0.165	0.058	0.059	0.059	0.059	0.058	0.058	0.049	0.049	0.049
628	0.047	0.046	0.046	0.169	0.167	0.164	0.058	0.059	0.059	0.059	0.058	0.058	0.049	0.049	0.049
629	0.046	0.046	0.046	0.169	0.166	0.164	0.058	0.059	0.059	0.059	0.058	0.058	0.049	0.049	0.049
630	0.046	0.046	0.046	0.168	0.166	0.163	0.058	0.059	0.059	0.059	0.057	0.058	0.048	0.049	0.049
631	0.046	0.046	0.045	0.168	0.165	0.163	0.058	0.058	0.058	0.058	0.057	0.057	0.048	0.048	0.048
632	0.046	0.045	0.045	0.167	0.165	0.162	0.057	0.058	0.058	0.058	0.057	0.057	0.048	0.048	0.048
633	0.046	0.045	0.045	0.167	0.164	0.162	0.057	0.058	0.058	0.058	0.057	0.057	0.048	0.048	0.048
634	0.046	0.045	0.045	0.166	0.164	0.161	0.057	0.058	0.058	0.058	0.057	0.057	0.048	0.048	0.048
635	0.045	0.045	0.045	0.166	0.163	0.161	0.057	0.058	0.058	0.058	0.057	0.057	0.048	0.048	0.048
636	0.045	0.045	0.045	0.165	0.162	0.16	0.057	0.057	0.058	0.058	0.057	0.057	0.048	0.048	0.048
637	0.045	0.045	0.044	0.165	0.162	0.16	0.057	0.057	0.057	0.058	0.057	0.057	0.047	0.048	0.048
638	0.045	0.045	0.044	0.164	0.162	0.159	0.056	0.057	0.057	0.058	0.057	0.057	0.048	0.048	0.048
639	0.045	0.045	0.044	0.164	0.161	0.159	0.056	0.057	0.057	0.058	0.057	0.057	0.048	0.048	0.048
640	0.045	0.044	0.044	0.163	0.161	0.158	0.056	0.057	0.057	0.058	0.057	0.057	0.048	0.048	0.048
641	0.045	0.044	0.044	0.163	0.16	0.158	0.056	0.057	0.057	0.059	0.057	0.057	0.048	0.048	0.048
642	0.045	0.045	0.044	0.163	0.16	0.158	0.056	0.057	0.057	0.059	0.057	0.057	0.048	0.048	0.048
643	0.045	0.044	0.044	0.162	0.16	0.158	0.056	0.057	0.057	0.059	0.057	0.057	0.048	0.048	0.048
644	0.045	0.044	0.044	0.162	0.159	0.157	0.056	0.057	0.057	0.059	0.057	0.057	0.048	0.048	0.048
645	0.045	0.044	0.044	0.162	0.159	0.157	0.056	0.057	0.057	0.059	0.057	0.057	0.048	0.048	0.048
646	0.045	0.044	0.044	0.162	0.159	0.157	0.056	0.057	0.057	0.059	0.057	0.057	0.048	0.048	0.048
647	0.045	0.044	0.044	0.161	0.158	0.156	0.056	0.057	0.057	0.059	0.057	0.057	0.048	0.048	0.048
648	0.045	0.044	0.044	0.161	0.158	0.156	0.056	0.057	0.057	0.058	0.057	0.057	0.048	0.048	0.048
649	0.045	0.044	0.044	0.16	0.158	0.155	0.056	0.057	0.057	0.058	0.056	0.057	0.048	0.048	0.048
650	0.045	0.044	0.044	0.16	0.157	0.155	0.056	0.056	0.057	0.058	0.056	0.057	0.048	0.048	0.048
651	0.044	0.044	0.044	0.159	0.157	0.155	0.055	0.056	0.056	0.057	0.056	0.056	0.048	0.048	0.048
652	0.044	0.044	0.044	0.159	0.156	0.154	0.055	0.056	0.056	0.057	0.055	0.056	0.048	0.048	0.048
653	0.044	0.044	0.043	0.159	0.156	0.154	0.055	0.056	0.056	0.057	0.055	0.056	0.048	0.048	0.048
654	0.044	0.044	0.043	0.158	0.155	0.153	0.055	0.056	0.056	0.056	0.055	0.055	0.047	0.048	0.048
655	0.044	0.043	0.043	0.158	0.155	0.153	0.055	0.056	0.056	0.056	0.054	0.055	0.047	0.047	0.047
656	0.044	0.043	0.043	0.157	0.154	0.152	0.055	0.055	0.056	0.056	0.054	0.055	0.047	0.047	0.047
657	0.044	0.043	0.043	0.157	0.154	0.152	0.055	0.055	0.056	0.056	0.054	0.055	0.047	0.047	0.047
658	0.044	0.043	0.043	0.156	0.153	0.151	0.054	0.055	0.055	0.055	0.054	0.054	0.047	0.047	0.047
659	0.043	0.043	0.043	0.156	0.153	0.151	0.054	0.055	0.055	0.055	0.053	0.054	0.047	0.047	0.047
660	0.043	0.043	0.043	0.156	0.153	0.151	0.054	0.055	0.055	0.055	0.053	0.054	0.047	0.047	0.047
661	0.043	0.043	0.042	0.155	0.152	0.15	0.054	0.055	0.055	0.054	0.053	0.054	0.047	0.047	0.047
662	0.043	0.043	0.042	0.155	0.152	0.15	0.054	0.055	0.055	0.054	0.053	0.053	0.047	0.047	0.047
663	0.043	0.043	0.042	0.154	0.151	0.149	0.054	0.055	0.055	0.054	0.053	0.053	0.047	0.047	0.047
664	0.043	0.043	0.042	0.154	0.151	0.149	0.054	0.054	0.055	0.054	0.052	0.053	0.046	0.046	0.046
665	0.043	0.042	0.042	0.154	0.151	0.149	0.054	0.054	0.055	0.054	0.052	0.053	0.046	0.046	0.046
666	0.043	0.042	0.042	0.153	0.15	0.148	0.054	0.054	0.054	0.053	0.052	0.053	0.046	0.046	0.046
667	0.043	0.042	0.042	0.153	0.15	0.148	0.053	0.054	0.054	0.053	0.052	0.053	0.046	0.046	0.046
668	0.043	0.042	0.042	0.153	0.15	0.148	0.054	0.054	0.055	0.053	0.052	0.052	0.046	0.046	0.046
669	0.043	0.042	0.042	0.152	0.149	0.148	0.053	0.054	0.054	0.053	0.052	0.052	0.046	0.046	0.046
670	0.043	0.042	0.042	0.152	0.149	0.147	0.053	0.054	0.054	0.053	0.051	0.052	0.046	0.046	0.046
671	0.043	0.042	0.042	0.152	0.149	0.147	0.053	0.054	0.054	0.053	0.051	0.052	0.046	0.046	0.046
672	0.043	0.042	0.042	0.152	0.149	0.147	0.053	0.054	0.054	0.052	0.051	0.052	0.046	0.046	0.046
673	0.043	0.042	0.042	0.151	0.148	0.146	0.053	0.054	0.054	0.052	0.051	0.052	0.046	0.046	0.046
674	0.043	0.042	0.042	0.151	0.148	0.146	0.053	0.054	0.054	0.052	0.051	0.052	0.046	0.046	0.046
675	0.043	0.042	0.042	0.151	0.148	0.146	0.053	0.054	0.054	0.052	0.051	0.052	0.046	0.046	0.046
676	0.043	0.042	0.042	0.151	0.148	0.146	0.053	0.054	0.054	0.052	0.051	0.052	0.046	0.046	0.046
677	0.043	0.042	0.042	0.15	0.147	0.146	0.053	0.054	0.054	0.052	0.051	0.051	0.046	0.046	0.046
678	0.043	0.042	0.042	0.15	0.147	0.145	0.053	0.054	0.054	0.052	0.05	0.051	0.046	0.046	0.046
679	0.043	0.042	0.042	0.15	0.147	0.145	0.053	0.054	0.054	0.052	0.05	0.051	0.046	0.046	0.046
680	0.043	0.043	0.042	0.15	0.147	0.145	0.053	0.054	0.054	0.052	0.05	0.051	0.046	0.046	0.046
681	0.043	0.042	0.042	0.15	0.146	0.145	0.053	0.054	0.054	0.052	0.05	0.051	0.046	0.046	0.046
682	0.043	0.043	0.042	0.149	0.146	0.145	0.053	0.054	0.054	0.052	0.05	0.051	0.046	0.046	0.046
683	0.043	0.043	0.042	0.149	0.146	0.144	0.053	0.054	0.054	0.052	0.05	0.051	0.046	0.046	0.046
684	0.043	0.043	0.042	0.149	0.146	0.144	0.053	0.054	0.054	0.051	0.05	0.051	0.046	0.046	0.046
685	0.043	0.043	0.043	0.149	0.146	0.144	0.053	0.054	0.054	0.052	0.05	0.051	0.046	0.046	0.046
686	0.043	0.043	0.042	0.149	0.145	0.144	0.053	0.054	0.054	0.051	0.05	0.051	0.046	0.046	0.046
687	0.043	0.043	0.043	0.148	0.145	0.144	0.053	0.054	0.054	0.051	0.05	0.051	0.046	0.046	0.046
688	0.043	0.043	0.043	0.148	0.145	0.143	0.054	0.054	0.054	0.051	0.05	0.051	0.046	0.047	0.046
689	0.043	0.043	0.043	0.148	0.145	0.143	0.053	0.054	0.054	0.051	0.05	0.051	0.046	0.046	0.046
690	0.043	0.043	0.043	0.148	0.145	0.143	0.054	0.054	0.054	0.051	0.05	0.051	0.046	0.047	0.046
691	0.043	0.043	0.043	0.148	0.144	0.143	0.054	0.054	0.054	0.051	0.05	0.051	0.046	0.047	0.046
692	0.043	0.043	0.043	0.148	0.144	0.143	0.054	0.054	0.054	0.051	0.05	0.051	0.046	0.047	0.046
693	0.043	0.043	0.043	0.147	0.144	0.142	0.054	0.054	0.054	0.051	0.05	0.051	0.046	0.047	0.046
694	0.043	0.043	0.043	0.147	0.144	0.142	0.054	0.054	0.054	0.051	0.05	0.051	0.046	0.046	0.046
695	0.043	0.043	0.043	0.147	0.144	0.142	0.054	0.054	0.054	0.051	0.05	0.051	0.046	0.046	0.046
696	0.043	0.043	0.043	0.147	0.143	0.142	0.053	0.054	0.054	0.051	0.05	0.051	0.046	0.046	0.046
697	0.043	0.043	0.043	0.146	0.143	0.142	0.053	0.054	0.054	0.051	0.05	0.051	0.046	0.046	0.046
698	0.043	0.043	0.043	0.146	0.143	0.141	0.054	0.054	0.054	0.051	0.05	0.05	0.046	0.046	0.046
699	0.043	0.043	0.043	0.146	0.143	0.141	0.054	0.054	0.054	0.051	0.049	0.05	0.046	0.046	0.046
700	0.043	0.043	0.043	0.146	0.142	0.141	0.053	0.054	0.054	0.05	0.049	0.05	0.046	0.046	0.046

## Sheet: Nile red
Wavelength	Buffer	Buffer	Buffer	Control fibrils	Control fibrils	Control fibrils	Fibrils formed with MB	Fibrils formed with MB	Fibrils formed with MB	Fibrils incubated with MB	Fibrils incubated with MB	Fibrils incubated with MB	Seeded aggregation with MB	Seeded aggregation with MB	Seeded aggregation with MB
540	427.902	392.305	380.019	722.596	674.908	668.006	629.788	616.053	610.004	376.312	368.381	376.586	374.468	386.433	373.22
541.04	165.452	158.372	161.01	286.064	280.168	276.469	244.947	259.631	252.506	155.492	151.339	152.25	148.798	158.269	149.283
541.94	79.1893	80.7323	77.2602	143.276	137.441	136.378	119.193	125.058	123.047	73.7463	76.105	74.1249	73.0539	76.7062	72.202
542.98	33.3294	32.8489	33.2304	63.6891	60.3747	60.0133	53.3312	55.3862	52.9421	33.9017	32.6013	32.6361	34.2986	34.2173	34.1419
544.02	22.1705	22.3349	21.4723	43.9158	42.2093	43.0803	37.2778	37.8507	36.739	22.8732	22.709	23.1189	23.7348	24.1471	23.398
545.07	18.956	19.2002	18.8062	38.6171	37.5367	37.0972	31.9432	32.7988	31.7496	19.9516	19.7779	20.152	20.2523	20.9907	20.522
545.97	18.2044	17.3966	17.2897	36.672	34.7915	34.9781	28.3838	29.9134	27.9336	18.2402	18.2149	18.5182	19.0664	18.7889	19.0491
547.01	15.6828	15.3328	16.3263	34.124	33.3423	33.3515	26.8733	26.0831	25.4169	16.4641	16.738	16.6531	17.1123	17.822	17.6532
548.05	15.0757	14.1882	13.8217	33.2046	32.0001	31.3646	23.9962	23.8783	24.2672	15.5834	15.0847	15.309	16.003	16.8901	15.634
548.95	12.9986	13.3695	13.6692	32.0368	30.0369	30.721	23.118	22.9946	22.504	15.7123	14.3541	14.5796	15.1782	15.2382	15.1684
550	12.3461	12.4348	12.2503	30.7526	29.5044	29.2695	20.1059	20.2892	20.4359	14.2939	13.5101	14.9989	13.3773	13.9467	13.1732
551.04	11.2175	11.3469	11.2513	30.4664	28.3181	28.4352	18.6114	18.659	18.7346	12.8485	12.6313	13.545	13.1989	12.5505	13.3648
551.94	11.0393	11.1399	10.4329	29.3224	28.313	27.9938	17.4203	17.6936	17.9191	12.1996	12.1309	12.0493	12.2167	12.5026	11.8485
552.98	10.1621	9.6483	10.3115	29.1278	28.4411	28.5718	16.4947	16.5439	16.2917	11.8406	11.5211	12.088	11.1366	11.6044	11.599
554.02	9.82523	10.2431	9.331	28.873	28.9257	28.4657	15.8075	15.2806	15.6832	11.3106	11.3447	11.4995	11.2963	11.351	10.7535
555.07	9.57229	9.20566	8.88629	28.9418	28.794	29.1795	14.5234	14.4175	14.5146	10.8202	10.8715	10.5138	10.7633	10.6779	9.93582
555.97	8.35902	8.2576	8.39648	30.5001	29.774	28.5181	13.757	14.2129	14.4003	10.5835	10.39	10.5459	10.2991	10.4076	9.74982
557.01	8.20877	7.90086	8.38734	30.2245	29.8969	29.7555	12.9393	13.6537	13.3327	9.8843	9.61597	10.0707	10.0163	9.62135	10.0109
558.05	7.99536	7.54904	7.41917	30.2656	30.6115	30.1132	12.8511	12.5626	12.5002	9.95896	9.96784	9.98411	9.94898	9.53937	9.75717
558.95	7.54723	7.21983	7.1905	31.2955	31.525	31.0537	11.539	11.5852	11.5904	9.59214	9.60641	9.64397	9.22318	9.93781	9.43567
560	7.01545	6.88918	7.21645	32.619	32.2466	32.5978	11.2864	11.6105	11.1048	9.47601	9.54616	9.95949	9.16761	9.28416	8.64256
561.04	6.707	6.91388	7.0162	33.9502	33.3853	32.7259	11.0357	11.1379	10.3302	9.39896	9.44724	9.32619	8.66416	9.28762	9.18216
561.94	6.99257	6.34309	7.20177	34.8903	34.9765	34.5807	10.8138	10.5567	10.7693	9.23973	9.64863	8.91561	8.88553	8.99548	8.89593
562.98	6.62754	6.57509	6.63733	35.4215	35.6541	35.8306	9.83072	9.6739	9.80516	9.06689	9.49195	9.69596	8.88838	8.59374	8.41251
564.02	6.60041	6.42144	6.11754	38.2735	37.8003	37.4212	9.91988	9.63016	9.84075	9.27528	9.2455	9.52252	8.8983	8.5713	8.68412
565.07	5.9409	6.17958	6.39462	39.2054	39.4049	40.0306	9.12743	9.14979	8.98578	8.99411	9.15748	9.63468	8.81428	8.73487	8.52372
565.97	6.08554	5.93781	5.92236	40.9965	41.4908	40.3991	8.9171	9.68259	9.1087	9.04895	9.04896	9.4303	8.39608	8.62493	8.35614
567.01	6.19944	6.25178	6.13655	43.4206	42.3758	42.2293	8.80098	9.30956	8.92308	9.24153	8.65828	9.3531	8.28364	8.75101	8.95351
568.05	5.56859	5.79068	5.99597	44.1987	44.6786	44.1854	9.33827	8.90362	8.72129	9.23271	9.09975	9.64707	8.59356	8.79512	8.46128
568.95	5.81624	5.63991	5.86152	46.246	45.7624	44.8393	8.23336	8.56118	8.32878	9.03759	9.22561	9.69941	8.0507	8.08072	7.93663
570	5.76093	5.45455	6.0241	47.2112	48.1471	47.5478	7.92596	8.38366	8.57267	8.85165	9.48877	9.5896	8.12389	8.33676	8.94637
571.02	5.57412	5.32072	5.25162	50.4726	50.4457	50.9004	8.40196	8.71865	7.93626	9.11113	9.58265	9.67762	8.56913	8.54114	8.45745
572.05	5.71735	5.28711	5.29225	53.2185	53.3404	52.3029	7.9174	8.01467	7.85801	9.39679	9.42177	9.55464	8.26709	8.61688	8.25641
572.94	5.37017	5.76343	5.68366	53.4598	53.3103	53.8162	7.87923	8.10855	8.01144	9.39819	9.4751	9.63638	8.57989	8.77526	8.86885
573.97	5.60379	5.25027	5.46415	55.7183	56.9789	57.046	7.82921	8.04385	7.42374	9.65373	9.93388	10.1682	8.6427	8.99398	8.77341
575	5.31611	5.52469	5.44187	58.2853	58.3686	58.947	7.65338	7.49784	7.82032	9.91034	9.75926	10.0687	9.08472	8.74034	8.75041
576.02	5.73383	5.52519	5.70189	60.4068	60.4008	60.4905	8.21196	7.56106	7.72639	9.33041	9.61088	9.92718	9.02935	9.0117	9.08077
577.05	5.65981	5.61363	5.60551	61.74	62.7924	64.0407	7.86141	7.70032	7.47225	10.1391	10.1322	10.3871	8.94777	9.1808	9.28896
577.94	5.51704	5.31745	5.67896	63.7791	64.4569	64.9682	7.76964	7.38207	7.61612	9.88421	10.3198	10.6229	9.28584	9.21987	8.81057
578.97	5.66806	5.48503	5.63406	66.0442	66.9382	66.9476	7.93558	7.85217	7.75915	10.4017	10.5994	10.747	9.69108	9.16936	9.32372
580	5.82079	5.87378	5.74772	68.4407	67.7562	69.4678	7.53994	7.33637	7.13297	9.87525	10.2083	10.9639	9.09849	9.36659	9.56447
581.02	6.03054	6.03956	6.22259	70.1047	70.6883	71.0555	7.43449	7.35606	7.14931	10.5608	10.8224	10.9706	9.71518	9.58811	9.96462
582.05	6.07729	5.76075	6.03943	72.081	73.4466	73.5568	7.40822	7.8385	7.57636	11.0254	10.4894	10.8765	9.61553	10.5488	9.83153
582.94	6.05755	6.23011	6.26908	76.0292	75.432	75.5647	7.77323	7.93919	7.42957	11.7218	11.3244	11.4216	10.0026	10.3323	10.1604
583.97	5.87596	6.20155	5.9087	76.7999	77.2471	77.5197	8.26083	7.53341	8.09329	11.5274	11.744	12.0601	10.2202	10.6776	10.884
585	6.30961	6.23992	6.86117	79.0168	79.321	79.275	7.86859	8.39353	7.98811	11.994	11.5148	12.4642	10.7281	10.5532	10.6765
586.02	6.79703	7.18623	6.93068	82.3026	81.1965	81.3513	8.07841	8.10426	7.70587	11.5818	11.986	12.2049	10.1639	10.6841	11.1603
587.05	6.9375	6.76962	7.29894	82.5239	83.8031	82.5958	8.43473	8.07136	7.97419	12.2024	12.9866	12.9819	11.4688	10.8898	11.0726
587.94	7.33392	6.93344	6.89854	85.2863	84.5696	85.7071	8.28453	8.51792	8.56751	13.0383	12.5957	13.0843	11.9171	11.5382	11.0762
588.97	7.13951	7.06929	7.304	88.1421	86.631	87.1918	8.14203	8.55393	8.94768	13.1143	12.8841	13.5475	11.5452	11.634	12.4051
590	7.61347	7.37813	7.69149	90.6411	90.4601	90.1878	8.85966	8.79179	8.30304	13.876	13.1672	13.8175	11.9744	12.1256	12.2914
591.02	7.52853	7.67244	7.9103	91.9011	92.8382	91.8571	9.53852	9.29995	8.70998	13.7312	14.0151	14.1414	12.305	12.443	12.9154
592.05	7.79236	7.68415	8.19576	93.3483	95.0633	94.0839	9.10479	9.34844	9.64649	13.8477	14.148	14.0707	13.1236	13.3687	13.674
592.94	8.36436	8.36286	8.08347	96.6614	96.4822	96.5029	9.38967	9.53983	9.26942	14.9661	14.5165	14.3255	12.7859	13.3181	13.0286
593.97	8.96207	9.17598	8.91954	97.0594	95.7381	96.8726	9.57749	9.09808	9.96683	14.425	14.6482	14.924	13.7755	13.5861	13.4378
595	9.19706	9.25452	9.10677	98.6743	98.6453	100.158	10.0647	9.92729	9.9929	14.7727	15.2498	15.321	13.5076	14.2581	14.3008
596.02	9.50791	9.63272	9.08283	101.55	102	102.954	10.1791	10.8164	10.4481	15.4686	15.4622	15.14	14.1438	14.2307	15.4037
597.05	9.8032	9.7486	9.6559	106.012	105.064	103.729	10.7037	10.1906	10.6445	15.6636	15.7778	16.2359	15.1235	15.4122	14.7962
597.94	9.81293	10.4236	10.2179	105.461	105.279	105.979	10.5297	10.5267	10.8049	16.1955	16.5282	16.7341	15.0546	15.4035	14.9163
598.97	10.7785	9.91633	10.3058	108.395	107.967	107.577	10.8993	10.9048	10.8061	16.4468	16.4403	16.3805	14.663	14.6817	15.7511
600	10.567	10.8104	10.5165	110.745	108.821	109.794	10.8195	11.1374	10.8669	16.7865	17.0309	16.4224	15.9874	15.394	16.2414
601.02	11.0144	11.1068	11.5574	112.007	111.386	112.25	11.4547	11.6115	11.1262	16.6323	17.8473	17.2954	15.6652	15.6077	16.4707
602.05	11.0202	11.5946	11.0712	115.777	113.27	114.284	11.4529	11.2789	11.6932	17.4313	17.9357	17.6064	16.1435	16.2644	16.5153
602.94	11.282	11.9335	11.2638	116.773	114.812	115.459	11.7929	11.4506	11.7352	17.3883	17.6803	18.3006	16.5375	16.5768	16.9286
603.97	12.426	11.7383	11.4132	118.376	116.301	117.944	11.941	12.1681	11.7332	17.6442	18.1402	18.3459	17.0709	17.13	17.1446
605	12.5078	12.2239	12.3067	119.54	117.983	119.734	12.009	11.9474	11.658	17.9254	18.4458	18.6273	17.4336	18.0414	17.9079
606.02	12.6794	12.8189	12.727	122.409	120.557	122.201	11.8556	11.8351	12.0653	18.0742	18.5714	18.52	17.2053	18.0079	17.9441
607.05	12.6306	12.3527	12.6902	123.821	121.671	123.101	11.9037	12.3035	12.0944	18.4733	18.5002	18.3682	18.3214	18.2758	17.8123
607.94	12.5053	14.0044	13.011	125.904	125.099	124.6	12.3614	12.4121	11.9555	18.9851	19.1118	19.5897	18.3784	17.3827	18.2735
608.97	13.1593	12.9614	13.7661	127.904	126.596	126.197	12.1374	12.2874	12.268	18.7418	19.1499	18.7066	18.2588	18.6179	17.6422
610	13.9427	13.22	13.5034	129.877	128.429	126.559	12.94	12.3994	12.6749	18.8502	19.4725	19.5123	18.2376	18.7092	19.3799
611.02	14.7377	13.9618	13.8696	131.954	129.371	129.284	13.3592	12.7278	12.7491	19.382	19.4673	19.1891	18.8303	19.1659	19.168
612.05	14.418	14.4677	13.4079	133.6	128.925	129.542	12.7543	13.2868	12.3228	19.4637	19.6629	20.1293	18.7525	18.6585	19.3367
612.94	14.5595	13.7829	13.8926	133.851	130.997	131.553	12.7976	12.4451	12.7177	20.1864	20.0999	19.5789	18.887	19.1714	19.2488
613.97	14.545	14.1992	14.0342	136.608	132.031	133.565	12.518	12.7908	12.9925	20.1083	19.506	20.06	19.0383	19.3215	19.7518
615	14.1981	14.664	14.7246	136.844	133.135	133.374	13.1519	13.2219	13.123	20.5141	20.0073	20.7325	19.8138	19.835	19.8998
616.02	14.3805	14.5268	14.5994	138.516	133.427	134.797	12.2155	13.3294	13.189	19.9232	19.9442	19.8654	19.6901	19.7217	19.6642
617.05	14.491	15.1195	15.1529	138.275	134.628	136.521	13.5662	13.2427	13.0967	20.6779	20.4283	20.0838	19.5787	20.3549	20.1109
617.94	15.27	15.0026	14.7485	139.003	137.114	135.906	13.4399	12.9962	13.7006	19.8282	20.295	21.043	20.0688	19.7245	20.0655
618.97	15.2834	15.7786	15.7677	140.371	138.518	136.613	13.4167	13.3217	13.2509	19.5851	20.555	20.134	19.9288	20.6675	20.4641
620	15.4378	15.9405	15.5243	142.5	137.008	138.941	13.2032	12.9585	13.204	20.5389	20.279	20.7896	20.0826	20.6461	19.9778
621.02	15.467	15.3135	15.3007	142.17	138.626	136.99	13.6178	13.5564	13.1519	20.6082	20.1053	20.1936	20.7575	20.3063	20.2629
622.05	15.7859	15.6574	15.4555	142.377	137.414	138.379	13.5439	13.9486	13.3091	20.3824	20.4846	20.7243	20.8573	20.6594	20.7726
622.94	16.1033	16.2652	15.7847	143.981	139.197	140.037	13.6163	13.9779	12.9828	19.5487	21.1864	20.6729	20.615	21.1271	20.69
623.97	16.4202	15.9071	16.4546	142.409	139.561	139.187	13.8783	13.4891	13.7076	20.1835	20.2902	21.4064	20.9475	20.9589	20.7779
625	16.1543	16.8798	15.8468	142.159	140.466	140.026	13.9729	14.2559	13.9914	20.3754	21.0132	20.6548	20.9391	20.701	20.9906
626.02	16.1036	16.3877	16.1519	142.449	138.038	138.256	13.9848	13.9975	14.4391	20.1056	19.8269	20.9861	19.8804	21.0457	20.6305
627.05	15.6372	16.3488	15.7647	142.552	138.952	138.416	14.5006	13.4513	13.8794	20.4315	19.9988	20.7675	20.7942	20.6438	21.3716
627.94	16.3612	16.5528	16.5825	142.314	138.811	138.633	14.2667	14.487	14.5362	20.7606	21.151	21.1467	20.8356	20.6564	20.2228
628.97	16.5675	16.5339	16.1485	140.193	136.512	138.541	13.8815	13.9695	14.439	20.3117	20.4712	21.237	20.7534	21.1364	21.1208
630	16.5248	16.5923	16.6164	141.777	135.53	135.514	14.0486	14.5421	14.6436	20.624	20.5073	20.5842	21.8189	21.1419	21.4027
631.01	17.2383	17.1823	16.9374	140.353	134.328	133.542	14.7994	14.9867	14.6661	20.196	20.5273	20.9097	21.1302	21.1917	21.3831
632.02	16.6937	17.4121	16.8839	138.96	134.384	133.617	15.1704	14.9254	15.1498	20.6488	21.1725	20.9498	21.542	20.7562	21.2846
633.04	17.7746	17.4976	17.4401	138.362	132.892	135.147	15.3594	14.8848	15.4914	20.7125	19.8156	20.4509	20.2848	20.8566	20.7484
634.05	17.666	17.0813	17.1435	137.268	132.086	132.105	15.7158	15.1597	15.4786	20.9265	20.6222	20.5389	21.6103	21.2306	21.4542
635.07	17.5772	17.9511	17.2425	134.925	131.236	130.051	16.1898	15.5968	16.1779	19.5846	20.5227	20.6857	21.5062	22.2291	21.2879
635.94	17.1912	17.451	17.6607	133.493	130.516	130.444	16.0793	15.6943	16.413	19.8963	20.6957	20.1318	22.1497	22.5341	21.4816
636.95	17.4538	17.8377	17.3087	132.587	128.589	125.635	16.2489	15.3668	16.377	20.3486	20.3584	20.7357	21.8782	21.3465	22.0138
637.97	18.3298	17.9486	17.4212	130.386	126.151	125.59	16.9325	17.0608	17.1153	20.516	20.4323	20.5366	21.8523	22.2084	21.6311
638.98	18.3477	18.455	18.3557	127.572	123.64	126.486	17.4062	17.9142	16.6511	20.556	20.4123	20.3164	21.9659	21.9002	22.5767
640	18.7618	18.0604	18.401	125.82	121.139	122.018	17.1985	17.2475	18.1453	20.242	20.1914	20.6363	21.9467	21.9371	22.3733
641.01	18.6136	19.0194	18.4502	124.833	121.44	121.301	18.2852	18.5167	18.1688	20.2265	20.1454	20.0502	22.2063	21.6966	22.8162
642.02	18.7897	18.7363	18.3291	120.896	121.07	119.893	18.665	18.2861	17.3916	19.8641	20.1889	19.9612	21.5807	22.4714	22.0455
643.04	19.222	18.6226	18.2469	119.962	115.977	117.116	19.221	19.245	18.8231	19.5839	20.259	20.6067	21.9628	22.8705	22.3908
644.05	19.1479	19.3913	18.8932	116.16	113.457	114.852	19.1518	19.9905	18.9941	19.6615	20.1747	20.4226	22.4615	22.2621	22.1248
645.07	19.1717	18.8776	18.6763	116.893	111.987	110.469	19.023	20.1957	19.0315	20.4522	20.2042	20.194	21.7844	22.5483	22.3719
645.94	19.2907	19.2987	18.6703	113.356	108.452	107.813	19.6682	19.8153	20.4795	19.4957	20.001	20.4092	21.3857	22.5318	21.7436
646.95	19.1825	19.8682	19.3254	110.487	106.212	107.744	20.2113	21.33	21.1621	20.0904	20.1904	19.9901	22.406	22.1186	22.2654
647.97	19.6956	19.0295	19.012	109.816	105.015	106.995	20.8373	21.019	21.2336	20.1636	20.36	20.2839	21.7156	22.203	22.185
648.98	18.9813	19.3821	18.9862	106.18	102.909	103.191	21.2132	20.7755	20.9202	19.4664	19.8635	19.5409	21.6361	22.6672	22.3312
650	18.3379	19.6081	18.7341	103.981	100.736	100.079	21.3777	21.7192	20.976	19.6803	19.702	19.002	22.1355	21.4966	22.1597
651.01	19.5324	19.1225	18.9407	100.486	98.636	98.2033	21.1097	21.6833	22.2512	20.1373	19.5205	19.4854	21.896	22.41	21.6652
652.02	19.1526	18.9897	19.1229	100.192	96.0257	94.6623	22.1104	22.3948	21.678	19.2687	19.2323	19.8985	22.1186	21.321	21.098
653.04	18.6774	19.0449	18.6831	95.0456	91.3982	92.7874	21.5313	22.1386	22.0071	18.5856	19.1766	18.6502	21.8197	21.6463	22.0153
654.05	19.4043	18.9705	18.9509	92.9291	90.2156	90.998	21.5044	22.9815	21.7044	18.9909	18.505	18.9613	21.359	21.6701	22.1429
655.07	18.7623	18.6381	18.29	91.2673	88.2058	87.9941	22.2551	22.6582	22.2764	18.7865	18.8245	18.2432	21.2688	21.3386	21.0787
655.94	19.01	18.9141	18.083	89.9644	86.919	85.6015	22.0652	22.9904	21.7087	17.9875	18.6225	18.5093	21.2819	20.9907	21.1149
656.95	18.4934	18.7647	18.3856	86.557	84.4426	83.8592	21.3048	23.2045	21.8056	18.1219	18.2229	17.7176	21.1418	21.3521	20.9709
657.97	18.049	18.07	18.3355	83.849	82.3029	81.9514	22.3725	23.3071	21.1595	18.1434	17.7777	18.2888	20.5942	21.1731	20.7812
658.98	17.8292	17.5309	17.2588	81.769	79.0689	78.2886	22.9608	23.1533	22.3778	17.9129	18.0958	17.8477	20.0087	20.5091	20.772
660	18.0492	18.082	17.8829	79.7818	76.0459	77.46	22.321	22.9962	21.6689	17.5168	17.073	17.0027	21.5886	20.6031	19.6758
661.01	17.5076	17.8214	17.3033	77.1548	74.0328	73.0604	21.5829	23.0641	22.2411	16.4681	17.2715	16.886	19.4284	19.9553	19.8108
662.02	17.202	17.5602	16.7223	74.892	71.3018	73.2948	21.6559	23.3113	21.7666	16.6388	16.4991	16.9022	19.3846	20.0494	19.4196
663.04	17.1396	17.2535	16.6127	74.2217	69.7837	71.4016	21.7336	22.3112	21.5759	16.2671	16.8787	16.7861	19.6548	19.5268	19.6696
664.05	17.0272	16.4751	17.461	70.6032	68.7575	68.3205	21.7898	23.3022	21.0198	15.9915	16.4613	16.8403	18.5001	18.6534	19.1648
665.07	16.7141	16.4634	15.7249	69.858	66.7533	65.4905	21.4396	22.3643	21.4941	15.833	16.3232	15.7115	18.3572	18.7028	18.3136
665.94	16.6699	16.5067	15.9849	67.0276	63.8933	63.3308	20.921	22.0079	20.5026	15.9455	16.4826	16.2356	17.8747	17.7715	18.7518
666.95	16.0863	16.0765	15.575	64.432	63.2439	62.3947	21.666	22.1195	20.7797	14.956	15.3712	15.7284	17.8538	18.178	17.8859
667.97	15.9546	15.4905	15.4499	63.4587	60.0204	59.6667	20.6434	22.4182	20.3286	15.3889	15.013	15.1717	17.7866	17.5887	17.9184
668.98	15.443	15.5783	15.0169	59.3526	59.159	58.639	19.9974	21.0369	20.4301	15.2565	15.1759	15.109	17.6006	17.5052	17.5567
670	14.7377	14.4736	14.2333	58.2654	56.7811	55.7519	20.6952	21.6761	20.3944	14.121	14.7916	14.4876	16.1974	16.9658	16.9956
671	14.8612	14.4848	14.5029	57.0369	55.1118	53.5527	19.9031	20.7312	19.5638	13.7157	13.9337	14.4324	16.3363	16.8515	16.6201
672	14.1226	14.521	14.5437	53.4639	52.6362	52.3579	19.0273	20.4863	19.0349	13.7901	14.6486	14.013	16.2001	16.2411	16.4311
673	13.575	13.5755	13.8093	51.7397	50.5808	50.8126	19.1049	19.6004	17.839	13.3058	13.2956	13.408	15.382	15.7629	16.0424
674	13.0769	13.7705	13.5351	51.5841	49.0639	49.2397	18.0735	19.0306	17.5176	12.8933	13.0276	12.929	15.5289	15.371	15.3517
675	13.3421	13.1519	13.3501	49.2442	47.8536	47.0408	17.3665	18.7695	17.9315	12.6365	12.6319	12.6417	14.6536	14.6539	15.2982
676	12.7091	12.5095	12.6133	47.8116	45.5606	46.0524	17.6071	18.0768	16.6178	12.2121	12.0979	12.6211	14.0436	14.2859	14.6792
677	12.306	12.375	11.7683	45.5105	44.2287	43.7304	16.6323	17.5711	16.7741	12.0207	11.2528	12.057	14.0995	14.1596	13.8671
678	12.4257	12.0525	11.8108	44.7775	42.5955	42.0689	16.6011	17.2575	15.4084	11.3432	11.6118	11.8189	13.448	13.2448	13.2164
679	11.5007	11.8389	11.6298	42.5349	40.2219	40.2204	16.4114	16.8066	15.3976	10.9475	11.7631	11.7643	12.956	12.8381	13.5107
680	10.6333	10.9741	11.6515	41.485	38.7918	39.1266	15.1943	16.3027	15.2714	10.6853	10.763	11.1408	12.1324	12.8503	12.1457
681.01	10.7524	11.1152	10.9912	39.7636	37.7475	38.4912	15.2494	15.728	14.048	10.747	10.699	10.9844	12.4793	12.5966	11.9822
682.02	10.2153	10.2999	10.2014	37.55	36.6149	36.8543	14.5759	15.4294	14.2866	10.3303	10.4821	10.1891	11.869	12.0628	11.8665
683.04	10.4264	10.1491	10.0296	37.155	35.0471	35.695	14.4451	15.0295	13.8558	9.89562	10.0121	10.7529	11.6859	11.9933	11.7575
684.05	9.96516	9.91681	9.88887	35.2907	34.6134	33.9193	13.1075	14.0381	13.083	10.2333	10.2508	9.98151	11.3038	11.3015	11.371
685.07	9.36845	9.80731	9.82455	34.0126	33.1877	33.6004	12.8617	13.5788	13.185	9.58278	10.1971	9.79986	10.5285	10.8364	11.2228
685.94	9.29	9.48708	9.3214	34.3598	32.6203	32.8221	12.7311	13.548	12.8634	9.28319	9.32053	10.1993	10.6754	11.4096	11.0463
686.95	9.13878	9.20519	9.43856	33.4734	31.9334	31.1675	12.1113	13.1033	12.2935	9.11549	9.69399	9.79815	10.6004	10.2342	11.0113
687.97	9.23475	8.85314	9.57679	31.952	31.4469	30.5397	11.8312	12.6633	12.1794	8.67783	9.20877	8.84215	10.6142	10.4364	10.1995
688.98	9.04513	8.87158	9.06306	31.6144	29.7613	30.2836	11.6801	12.1601	11.6871	9.31054	9.55001	9.23695	10.1065	10.0926	10.5617
690	8.99259	8.97588	9.03069	30.5272	29.7862	29.9245	11.6226	12.1999	11.0042	8.6837	8.6256	8.77062	9.31449	9.9544	10.14
691	8.78497	8.65587	8.36043	29.6807	28.7076	29.2571	11.524	11.777	11.0312	8.28522	8.94895	8.66313	9.45601	9.64824	10.1845
692	8.5691	8.5271	8.43628	29.3507	27.3655	27.8028	10.4357	11.4857	10.6444	8.26873	8.58519	8.84303	9.72497	10.0207	9.53281
693	8.33922	8.62905	8.05115	28.3644	26.4196	27.9788	11.0261	11.278	10.5662	8.73259	8.49692	8.47181	8.79523	9.73404	9.35361
694	8.43934	8.08785	8.25919	27.6432	26.5236	26.9566	9.91314	10.7981	10.1634	7.78388	8.43744	8.42678	8.76268	8.80184	9.20816
695	7.76569	7.77027	7.48827	26.363	26.0222	25.4566	9.6727	10.2931	9.66612	8.07857	7.97036	7.90496	8.57896	8.9149	8.56162
696	7.80608	7.18576	7.45048	26.3523	24.4438	24.9769	9.6882	10.0378	9.51947	7.43886	7.86877	7.94148	8.17151	8.27445	8.77886
697	7.49031	7.35104	6.92717	25.228	24.186	24.4037	9.64432	10.1671	9.11669	7.98792	7.88357	7.4699	8.32721	8.54794	8.61359
698	7.51349	7.45116	7.45363	24.5584	24.4445	23.7574	9.37017	9.77056	9.34293	7.14609	7.58229	7.60392	8.39073	8.34445	8.17482
699	7.18201	6.60362	6.96804	24.0448	22.4543	23.2885	8.74395	9.32006	8.84571	7.55261	6.95435	7.11349	7.86845	8.1962	7.9995
700	6.76675	6.81952	6.88821	23.1406	21.6106	21.9478	8.81354	8.85518	8.50457	7.02297	7.37418	7.39022	7.77495	7.83452	7.77452
701	6.87969	7.00626	6.79603	23.0031	21.8815	22.2317	9.07718	9.03591	8.42808	7.32073	7.26093	7.03151	7.65399	8.05142	7.50531
702	7.01116	6.60338	6.84563	22.6945	20.6959	21.9406	8.37939	8.61494	8.53503	6.51055	7.11442	7.06058	7.65534	7.36462	7.68644
703	6.85457	6.47499	6.64493	21.3784	20.902	20.5028	8.3327	8.08564	8.18948	6.94357	6.4589	6.65319	6.99865	6.81442	7.27911
704	6.3133	6.30507	6.65199	21.1237	20.6763	20.3356	7.96297	8.62898	7.51742	6.82116	6.31342	6.64021	7.19951	7.11679	6.97357
705	5.82828	6.09747	6.06829	19.6753	19.1129	19.7191	7.76483	8.28008	7.88874	6.70386	6.45223	6.00389	6.76092	6.84235	6.89982
706	5.78812	6.17196	5.73534	19.7111	18.5572	18.4204	7.48944	7.607	7.49494	5.82916	6.62324	6.05614	6.76406	6.95077	6.91572
707	6.11079	6.23882	5.64673	19.0834	18.2909	18.1467	7.3253	7.56239	7.03976	6.43347	5.9763	6.25892	6.46589	6.48031	6.91541
708	5.76211	5.74234	5.8997	18.3523	17.7867	17.6177	7.08298	7.74587	7.25478	5.87754	5.96515	5.75157	6.35553	6.52219	6.84977
709	5.84977	5.70436	5.7152	17.8972	17.3045	17.0008	6.67943	7.15583	7.00245	6.15586	5.75928	6.01485	6.35168	6.49759	6.18156
710	5.24363	5.6107	5.29462	17.1348	17.4107	16.6949	6.87165	6.53626	7.18886	5.65562	6.04257	5.75037	6.10591	6.25396	6.47839
710.98	5.47225	5.35615	5.18844	16.8458	16.4204	15.8738	6.70578	7.06848	6.83379	5.71438	5.64162	5.77828	6.53026	5.94788	5.75386
711.97	5.26474	4.95902	5.37184	16.0541	15.778	15.5562	6.58584	6.92206	6.48207	5.43612	5.90308	5.47032	5.95507	5.73374	5.80037
712.95	5.25646	4.931	4.97721	16.6381	15.5949	15.6219	6.34835	6.65375	6.40603	5.43211	5.61668	5.00428	5.71553	5.78115	5.63776
713.94	4.89639	4.8338	4.94102	15.3177	14.8572	14.8886	5.92864	6.37142	6.01228	5.43888	5.07638	5.75764	5.54711	5.42964	5.40565
715.07	4.62529	4.92618	4.76363	14.8732	14.7399	14.4557	5.8041	5.95301	6.10919	4.92773	5.12082	5.46431	5.21164	5.47486	5.77258
716.05	4.43462	4.25768	4.3981	14.3469	13.8605	13.7495	5.98839	5.99947	5.91556	4.83161	4.85414	4.94389	5.1051	5.19389	5.40464
717.04	4.35764	4.98482	4.40179	14.2716	13.386	13.477	5.84499	5.78939	5.81022	4.75375	4.6558	4.84175	4.6764	5.36331	5.0924
718.02	4.20556	4.59378	4.5431	13.7695	13.0326	12.8281	5.43054	5.71481	5.56598	4.74739	4.72413	4.74885	4.9468	5.02363	4.80288
719.01	4.22978	4.28635	4.25464	13.0544	12.6098	12.3915	5.76046	5.43566	5.26742	4.7608	4.46076	4.46098	4.55275	4.99785	4.92746
720	4.36382	4.2432	4.39453	12.3624	12.2766	11.7322	5.43332	5.6933	5.7721	4.08911	4.1615	4.40726	5.04677	4.76006	5.01751
721	3.81243	4.07462	4.14206	11.9363	11.7329	11.7682	4.90931	5.1664	5.1067	4.31155	4.1988	4.52558	4.501	4.80179	4.50768
722	3.90032	4.06834	3.99324	11.7856	11.3658	10.8901	5.13693	5.32903	5.12399	4.41799	4.51232	4.42382	4.4672	4.6297	4.21311
723	3.9863	3.74816	3.95233	11.4122	10.6735	11.1021	4.84751	5.15581	5.00803	4.40954	3.99478	4.02715	4.55215	4.51856	4.51887
724	4.1313	4.03123	3.58787	11.3135	10.9233	11.1968	4.38283	5.14219	4.87147	4.15042	4.19557	4.18705	4.26537	4.37967	4.41267
725	3.71912	3.81988	3.56029	10.9857	10.6708	10.4715	4.86237	4.90502	4.71574	4.14938	4.11648	4.03419	4.09881	4.50636	4.45465
726	3.8145	3.83617	3.90517	10.6527	9.91975	10.0588	4.50322	4.70888	4.71637	4.04591	3.94765	4.10183	3.80013	4.0317	4.02771
727	3.32062	3.48827	3.44811	9.73826	9.45922	10.1547	4.32342	4.44458	4.16511	3.75216	3.55811	3.99078	4.2255	4.06252	4.1239
728	3.41665	3.52016	3.78508	9.48046	9.16761	9.30395	4.20043	4.39111	4.46515	3.63376	3.71163	3.80096	4.12887	3.87453	4.07502
729	3.12201	3.25896	3.4708	9.45986	8.86388	8.8985	4.42613	4.53404	4.6184	3.63231	3.72675	3.73152	3.89111	4.03334	3.99117
730	3.34992	3.15794	3.01298	9.25687	8.75166	8.58436	4.38359	4.20884	4.09038	3.77467	3.72776	3.81448	3.6842	3.95014	3.86259
730.98	3.20957	3.44084	3.06101	8.53135	8.57275	8.11864	4.31824	4.09569	4.05524	3.42897	3.53148	3.79381	3.76421	3.77526	3.60603
731.97	3.14273	3.05014	3.18909	8.26386	8.45814	7.88581	4.36349	3.92832	3.89928	3.24397	3.02941	3.39607	3.74567	3.71349	3.21486
732.95	3.01094	3.22039	3.14412	8.47854	8.0767	7.81419	3.82297	3.96624	3.95537	3.36546	3.1166	3.07059	3.46462	3.69555	3.13987
733.94	2.91415	3.02448	3.07899	7.80362	7.62056	7.52335	3.47706	4.08292	4.179	3.36689	3.20545	2.78764	3.31635	3.54116	3.02987
735.07	2.89855	2.88153	2.79068	7.12745	7.42254	7.09129	3.70618	3.89429	3.51828	3.01623	3.07573	3.04773	3.1485	3.50937	3.23084
736.05	2.849	2.6575	2.983	7.21842	7.2768	7.10787	3.50998	3.62905	3.96776	3.15925	3.17009	2.93197	3.14076	3.12263	3.23435
737.04	2.52207	2.64554	2.79201	7.37365	7.15387	6.89514	3.42068	3.20365	3.71414	2.85589	2.86899	3.05652	3.21831	3.20693	3.21739
738.02	2.92125	2.57536	2.62613	6.93815	6.77507	6.59423	3.20349	3.73134	3.33104	2.69201	3.02138	2.96464	2.84195	2.92817	2.90271
739.01	2.48756	2.66952	2.53118	6.67967	5.90254	6.51359	3.35903	3.36101	3.40535	3.08417	2.66562	2.77997	2.88575	2.71834	3.21002
740	2.27336	2.53416	2.46565	6.16845	6.18011	6.22791	2.96077	3.16028	2.98144	2.886	2.67648	2.77835	2.68026	2.87914	2.93882
740.97	2.46192	2.29026	2.38321	6.42079	5.98884	6.1481	3.25102	3.02567	3.19342	2.59141	2.66598	2.83045	2.61031	3.00868	2.6474
741.94	2.40185	2.3554	2.19777	5.91422	6.09539	5.57981	3.09677	3.1186	3.10962	2.59516	2.68268	2.80507	2.78775	2.6458	2.96329
743.05	2.15459	2.44003	2.34685	5.91413	5.82974	5.54351	2.9011	3.16734	3.15307	2.63911	2.65838	2.53858	2.6555	2.88564	3.00656
744.02	2.29031	2.26598	2.34276	5.32737	5.27062	5.69645	2.88562	3.18112	2.69828	2.26566	2.46644	2.57895	2.39536	2.72046	2.47439
745	2.05659	2.17041	2.32338	5.52071	5.23737	5.43403	3.03202	2.93237	2.7196	2.45858	2.30382	2.58114	2.55387	2.73931	2.55533
745.97	2.19699	2.13162	2.19069	5.44803	5.16644	5.45307	2.99627	2.91724	3.03313	2.39147	2.53863	2.43583	2.7879	2.35706	2.45185
746.94	2.13682	2.03938	2.20645	4.92365	5.10767	4.65338	2.98258	2.955	2.89248	2.24443	2.31907	2.37823	2.24056	2.33413	2.24345
748.05	2.21519	2.05235	2.00899	4.93597	4.7121	4.95318	2.66523	2.75099	2.62243	2.14229	2.13962	2.4464	2.64647	2.2165	1.92144
749.02	2.07858	2.03505	2.00761	4.83498	4.44306	4.57827	2.75201	2.78447	2.43109	2.11502	2.377	2.21242	2.62604	2.35894	2.00045
750	2.03632	2.05861	1.88527	4.00929	4.67974	4.33236	2.81504	2.93477	2.62357	2.23667	2.1119	2.17638	2.48336	1.92171	2.31076
750.98	1.93928	2.07016	2.10705	4.72717	4.31566	4.15058	2.49358	2.75478	2.36076	1.99951	2.16007	1.95695	2.20957	2.30392	2.18683
751.97	1.74299	1.92835	1.83478	4.62949	4.17474	4.28725	2.48131	2.48866	2.513	1.9035	1.83637	2.05017	1.95156	2.30907	2.24996
752.95	1.86233	1.96182	1.83365	4.4742	4.12743	4.30412	2.41243	2.33184	2.39012	1.94281	2.18637	2.05933	1.98654	1.91688	1.99512
753.94	1.85138	1.93413	1.67876	4.15673	3.87141	3.70184	2.59401	2.61584	2.65907	1.86145	1.94712	2.01145	2.19865	1.86883	2.1842
755.07	1.64481	1.6783	1.66431	3.98923	4.20053	4.10243	2.08363	2.39915	2.20524	1.76904	1.95707	2.00761	2.05622	1.95451	1.86211
756.05	1.57187	1.79323	1.62201	3.94835	3.64172	3.49717	2.20608	2.33837	2.08105	2.09726	1.72419	1.93184	1.80603	2.14326	1.8464
757.04	1.65418	1.38148	1.71693	3.73058	3.84811	3.64804	2.09974	2.14665	2.11554	1.93415	1.52068	1.77097	1.91898	1.83113	1.82916
758.02	1.36179	1.76536	1.52422	4.02689	3.41788	3.6747	2.28168	2.49704	1.99545	1.76338	1.77841	1.83171	1.80186	1.88997	1.74022
759.01	1.48068	1.71173	1.58416	3.58056	3.41574	3.32387	1.84485	2.06466	2.11954	1.69276	1.77228	1.70956	1.7798	1.61059	1.83555
760	1.64318	1.50673	1.36297	3.26589	3.28473	3.39786	2.07894	1.77506	2.01553	1.48768	1.54614	1.71	1.74797	1.63528	1.74966
760.97	1.53261	1.26533	1.41046	3.32736	3.13855	3.06605	2.01195	1.7339	2.03028	1.8082	1.71983	1.74962	1.67164	1.72288	1.59241
761.94	1.48231	1.55337	1.32446	3.08912	3.03812	3.19524	1.93927	2.0266	2.0615	1.57537	1.73614	1.56342	1.52714	1.74232	1.5881
763.05	1.63214	1.44164	1.26532	3.07593	2.90259	3.10896	2.04307	1.89762	2.05933	1.72753	1.58238	1.61041	1.69393	1.58514	1.47827
764.02	1.38961	1.26438	1.22568	2.87569	2.52982	2.92053	1.80599	1.704	1.96259	1.68924	1.22271	1.54247	1.58268	1.47635	1.3784
765	1.71201	1.48893	1.20344	3.20047	2.68892	2.7378	1.66913	1.79544	1.74112	1.52618	1.53428	1.52569	1.40428	1.48066	1.59948
765.97	1.25646	1.04374	1.25567	2.92046	2.76576	2.56088	1.5097	1.84087	1.75727	1.4326	1.36766	1.58973	1.48321	1.4751	1.44989
766.94	1.39901	1.2378	1.32471	2.91121	2.68068	2.4726	1.91842	1.64856	1.65269	1.47993	1.53213	1.41084	1.45524	1.32649	1.25835
768.05	1.45871	1.25196	1.16453	2.63663	2.69735	2.79968	1.95563	1.90587	1.87294	1.55373	1.59525	1.46123	1.42448	1.27047	1.31086
769.02	1.16644	1.19726	1.21946	2.77475	2.86833	2.50063	1.80602	1.66901	1.737	1.16185	1.40531	1.38651	1.43022	1.16468	1.43016
770	1.20127	1.08609	1.38323	2.52329	2.49564	2.57118	1.56531	1.61891	1.86143	1.34237	1.42436	1.24631	1.32004	1.46764	1.51379
770.97	1.22613	1.10991	1.226	2.48764	2.27998	2.39951	1.84132	1.47315	1.58929	1.3827	1.43601	1.44225	1.23276	1.1985	1.27241
771.94	1.09073	1.09804	1.11373	2.33416	2.25034	2.25955	1.58932	1.43858	1.50042	1.35736	1.51501	1.3622	1.17951	1.31658	1.42956
773.05	1.08261	1.03726	1.29481	2.25687	2.57425	2.40799	1.45929	1.44215	1.49797	1.39412	1.23503	1.37196	1.46706	1.27909	1.28193
774.02	1.14915	1.18231	1.08393	2.42578	2.11466	2.32806	1.50671	1.61265	1.58384	1.31383	1.12659	1.24331	1.27565	1.05742	1.21473
775	1.11767	1.19184	1.10255	2.00069	2.04921	2.15878	1.46708	1.22448	1.24027	1.03748	1.37453	1.23003	1.50221	1.44415	1.22709
775.97	1.07125	1.02471	0.982139	2.16781	2.00356	2.25663	1.29521	1.43775	1.47382	0.922694	1.24444	1.23751	1.10344	1.22931	1.17753
776.94	1.08364	1.02477	0.942366	2.20368	2.16906	2.10116	1.30507	1.44075	1.35019	1.22871	1.27946	0.92795	1.19766	1.18226	1.18635
778.05	0.96405	0.892937	0.931668	1.85954	1.93162	2.26876	1.34834	1.37938	1.42898	1.05559	0.977071	1.16837	1.14657	1.17293	1.05912
779.02	0.992501	1.17433	0.954305	2.19686	1.89697	1.88385	1.34926	1.40498	1.27091	1.07125	0.991096	1.06145	1.09155	1.23901	0.987122
780	1.11243	0.909701	1.05423	1.9176	1.98877	1.74851	1.26634	1.33149	1.26006	1.22496	1.02324	1.10332	1.17134	1.08763	1.19954
780.97	0.867719	1.03671	0.925856	1.86807	1.77755	1.88878	1.40488	1.517	1.46424	1.04293	1.0219	1.0787	0.982244	1.1052	1.08023
781.94	1.02987	0.993534	0.6175	2.11902	1.86827	1.80578	1.25956	1.27478	1.16326	0.987167	1.05406	0.970932	1.05152	1.0335	1.11197
783.05	1.06503	0.818002	0.912928	1.78467	1.63754	1.83903	1.43266	1.14926	1.23705	0.829538	0.903258	0.968022	0.970638	1.06228	1.10623
784.02	0.77775	1.04376	0.815903	1.63515	1.61192	1.67906	1.04516	1.19665	1.19133	1.10319	0.878163	0.989477	0.827009	1.07475	0.884742
785	0.903188	0.97493	0.959923	1.61437	1.64377	1.71726	1.22306	1.27479	1.25997	1.04857	0.993615	0.925287	0.94189	0.908873	0.970697
785.97	0.759428	1.07899	0.879592	1.86986	1.7044	1.83896	1.36028	1.16839	1.15186	0.879874	0.968761	1.0688	1.0689	1.05502	1.12098
786.94	0.739145	0.846886	0.858615	1.53047	1.78307	1.48409	1.19766	1.25495	1.05125	0.973906	0.870052	1.09661	0.755048	0.962076	1.07444
788.05	0.883985	0.745973	0.971508	1.55393	1.53059	1.443	1.30715	1.111	1.2088	0.777802	1.00021	0.965404	0.965411	0.83417	1.01962
789.02	0.990911	0.801629	0.85762	1.49461	1.61534	1.61338	1.03204	1.11286	1.14581	0.933166	0.830578	0.996337	0.986738	0.928198	0.78364
790	0.842977	0.755413	0.743946	1.49254	1.39615	1.43195	1.07131	1.09413	0.801462	0.817648	1.00325	0.851185	0.715003	0.777807	1.0109
790.97	0.793354	0.850554	0.871866	1.34003	1.57101	1.37214	1.01841	1.05283	1.36794	1.07615	0.74966	1.07311	0.872138	0.726813	0.756508
791.94	0.90781	0.828203	0.581249	1.67529	1.27255	1.24537	1.25419	1.07387	0.972073	0.849885	0.976722	0.887784	1.14583	0.657298	1.08812
793.05	1.02764	0.582063	0.946309	1.57655	1.38029	1.31025	1.15032	0.831333	1.10474	0.749426	0.783013	0.91079	0.804056	0.688336	0.936272
794.02	0.93265	0.574722	0.925198	1.3396	1.34109	1.17313	1.02337	0.975395	0.948281	0.774961	0.716387	0.67707	0.756576	0.840977	0.791742
795	0.675219	0.658402	0.707792	1.3648	1.3555	1.38289	0.993357	0.80123	0.965648	0.67287	0.693057	1.02233	0.743587	0.77878	0.757086
795.97	0.706758	0.66072	0.716047	1.42586	1.43652	1.23606	0.910504	0.874549	1.06657	0.826138	0.723676	0.751073	0.642197	0.77163	0.889028
796.94	0.713632	0.577394	0.630833	1.45703	1.24935	1.3246	0.931596	0.914676	1.09676	0.715563	1.00061	0.715003	0.775266	0.65822	0.70513
798.05	0.741312	0.782437	0.933492	1.40335	1.27598	1.39611	0.938303	0.83374	0.872696	0.619291	0.792221	0.747753	0.783904	1.00522	0.850458
799.02	0.576511	0.512511	0.585638	1.16548	1.17636	1.42629	0.919413	0.922739	0.945565	0.819102	0.861731	0.74645	0.671581	0.665346	0.729273
800	0.629684	0.555722	0.623714	1.40949	1.23253	1.16985	0.931173	0.82416	0.715808	0.748515	0.856805	0.656158	0.669181	0.500728	0.597646

## Sheet: ThT
Wavelength	Buffer	Buffer	Buffer	Control fibrils	Control fibrils	Control fibrils	Fibrils formed with MB	Fibrils formed with MB	Fibrils formed with MB	Fibrils incubated with MB	Fibrils incubated with MB	Fibrils incubated with MB	Seeded aggregation with MB	Seeded aggregation with MB	Seeded aggregation with MB
450	3.42066	3.69789	3.53145	88.5784	90.2703	89.1114	10.8629	10.2782	11.0354	12.3767	12.544	11.3141	9.22353	7.87124	8.3429
451.06	3.46305	3.5696	3.48168	53.8821	53.5486	55.194	6.83778	6.77519	7.17474	8.10199	7.84668	7.31898	5.58576	5.28257	5.92368
451.96	3.3675	3.71623	3.72485	44.5729	44.1071	44.6251	6.06301	5.88138	6.07285	6.3327	6.44172	5.91782	4.74882	4.78225	4.90374
453.03	3.89881	3.80907	3.86067	44.1552	43.1052	43.5486	5.75587	5.79236	5.77485	6.23282	6.19638	6.0574	4.6028	4.62114	4.68058
453.93	4.50227	4.36196	4.40943	47.315	47.4514	46.7835	6.03292	5.89501	6.0729	6.80582	6.55911	6.50472	4.62848	4.86821	5.04251
455	4.51095	4.81959	4.89107	55.5632	55.4926	54.9725	6.82843	6.67787	6.46147	7.10217	7.48743	7.44689	5.1338	5.54284	5.28339
456.06	5.27329	5.41785	5.11036	64.6202	64.3466	63.975	7.47452	6.85944	7.18572	8.14545	8.12825	8.04121	5.62759	6.20987	6.0793
456.96	5.61005	5.66946	5.58525	74.87	74.9517	75.117	7.88535	8.0149	7.72348	8.67118	8.84652	8.5481	6.34336	6.33952	6.30194
458.03	6.24256	6.14422	6.20778	85.1421	83.7265	83.9229	8.79263	8.6007	8.28988	9.82456	9.50188	9.4407	7.06718	6.80242	6.46329
458.93	6.71791	7.02225	6.83159	96.3282	94.5938	94.8462	9.17789	9.14374	8.99204	10.4242	10.6573	10.2609	6.92119	7.37646	7.03793
460	7.05636	7.30566	7.39326	109.266	108.069	108.512	9.92661	9.47341	9.84045	11.3745	11.3434	11.7566	7.40659	7.31968	7.42585
461.06	7.86557	7.92523	8.33392	124.744	122.792	123.731	10.7893	10.6156	10.8064	12.9768	12.3029	12.2662	8.32321	8.26895	8.72458
461.96	8.42208	9.07263	8.65093	138.601	136.884	137.111	11.4371	11.4182	11.1421	13.7449	13.8571	14.0349	8.57011	9.00551	8.72274
463.03	8.50707	9.01525	9.19926	154.608	154.307	154.72	12.1977	12.0977	11.8355	14.526	14.5198	14.42	9.4062	9.47567	9.95424
463.93	9.3751	9.64465	9.55903	171.253	169.043	169.443	12.2032	12.5615	12.7131	15.2655	15.1938	15.6386	9.39238	9.60563	9.3488
465	10.2727	10.201	10.5828	190.736	188.46	189.528	13.3142	13.2062	12.9278	16.6118	16.3796	16.3126	10.4002	10.5619	10.5534
466.06	11.0032	11.2819	10.861	209.841	205.304	207.303	14.5982	13.7483	14.3232	18.1998	17.7453	17.6469	10.82	10.8708	11.2207
466.96	11.1849	11.6064	11.5206	225.117	225.356	225.031	15.0535	14.4371	15.091	18.6347	18.6041	18.5883	11.341	11.7051	11.8098
468.03	11.7978	11.5419	11.3257	245.514	243.639	247.621	15.3736	15.5295	15.2338	20.2714	19.2114	19.2342	11.8894	11.9136	12.1782
468.93	11.943	12.3638	12.131	263.565	261.302	260.827	15.9431	15.6856	15.1997	20.4861	20.4663	20.3032	12.0424	11.9537	12.8003
470	12.8026	12.8447	12.7144	288.183	281.205	287.695	16.387	16.3288	16.5433	21.8512	20.6995	21.3191	12.9833	12.4901	13.035
471.06	12.8633	13.3349	12.8141	308.663	304.519	302.235	17.0548	17.1119	17.046	22.5714	22.473	22.008	13.259	13.2895	13.1326
471.96	13.0197	14.1321	13.3248	320.416	317.654	315.855	16.9679	16.8655	17.3756	23.4608	22.2981	22.5672	13.3377	13.2068	13.8254
473.03	13.7079	13.4944	13.9208	339.768	338.722	337.143	18.0469	17.7187	17.4178	23.4531	23.9723	23.2051	13.635	13.8793	14.3121
473.93	13.9374	14.2386	13.9407	358.547	353.269	353.783	17.8777	17.6481	18.0004	23.8832	24.0491	24.6523	14.1952	14.2517	14.3933
475	14.4063	14.4776	14.2927	376.299	373.149	369.905	18.887	18.1877	18.8697	25.4115	25.2034	24.6459	14.4525	13.8047	14.2465
476.06	14.6532	14.7864	14.3163	399.146	392.412	390.496	18.6592	18.8147	18.8053	24.9654	25.5337	25.8135	14.3733	14.5396	14.7817
476.96	14.4177	14.8956	14.9113	405.316	399.599	402.022	19.1829	18.6591	19.4765	25.5754	25.6584	25.1458	14.8133	14.3845	14.8354
478.03	15.0039	14.9761	14.7498	421.989	414.216	414.6	19.3942	19.0421	18.9458	25.4028	25.9682	25.8027	14.5181	15.0878	15.5181
478.93	15.0604	15.5531	15.2933	434.557	426.72	427.596	20.2007	19.0571	20.0017	26.5356	26.6293	26.8158	14.7434	14.8642	15.7632
480	15.0473	14.8608	15.0558	450.594	443.405	444.819	20.0053	19.6955	19.1539	26.2561	26.4673	26.7173	15.1156	15.4584	15.4221
481.06	15.3087	15.4513	15.4451	457.33	453.121	455.092	20.6102	19.6055	20.1375	26.5708	26.8037	27.2653	15.1104	15.5615	15.5049
481.96	15.6283	16.2493	15.7458	462.848	461.461	459.501	20.5448	19.6681	20.4853	26.4881	27.1577	27.3465	15.5268	15.7054	15.8417
483.03	15.4297	16.1791	15.4658	479.986	469.194	469.611	20.2789	19.8948	20.4128	26.574	27.4483	27.3916	15.3149	15.5629	15.6966
483.93	15.451	15.5697	16.5101	480.432	475.043	477.658	20.9954	20.2703	20.5144	26.6408	27.9013	27.4416	15.5884	15.893	15.6654
485	15.3215	15.8853	15.8341	490.403	480.692	481.878	20.6814	20.4361	19.6456	26.2254	27.5709	27.0142	15.7377	15.5961	15.105
486.06	15.9424	15.3665	15.6359	494.879	483.349	483.842	20.6259	20.3922	20.4873	26.7687	27.7075	27.97	15.5537	15.7276	15.4278
486.96	15.6345	15.5606	16.2205	495.835	486.132	489.986	20.7971	20.4028	20.3209	26.455	27.8772	27.4138	15.8368	15.7228	16.3435
488.03	16.1791	16.0368	16.0075	497.507	492.799	489.078	21.0043	20.5739	20.6863	26.4434	27.9457	27.9657	15.7649	15.0493	15.867
488.93	15.4769	15.533	15.4956	498.06	491.281	492.124	20.4044	19.9051	19.9504	25.7675	27.4606	27.6435	15.2657	16.0732	16.0797
490	15.6275	16.3028	15.7291	499.448	482.55	488.1	20.5983	20.3506	20.4583	25.9729	27.2537	27.0878	15.6886	15.6466	16.2633
491.06	15.5414	15.9662	15.8201	492.718	488.716	490.785	20.2818	19.9203	19.7687	25.4038	26.7693	26.9352	15.6802	15.3357	15.5676
491.96	15.341	15.7516	15.9221	490.365	483.476	486.152	20.5465	19.683	19.9239	25.5173	26.725	27.0112	15.3537	15.3668	15.826
493.03	15.9032	15.6611	15.8864	485.927	479.806	479.644	20.1113	19.4626	20.1942	25.172	26.7961	26.7497	15.282	15.1244	15.4841
493.93	15.8039	15.4587	16.4724	483.187	480.162	476.13	19.5828	19.764	20.3702	25.2635	26.4665	26.9861	15.132	15.1107	15.429
495	15.2192	15.4661	15.4428	474.787	470.185	470.658	19.6005	19.313	19.711	24.776	26.3086	27.0796	15.2728	15.5375	15.8696
496.06	14.7256	15.9452	15.1994	467.935	464.482	462.923	19.9689	19.3953	19.0711	25.3545	25.9571	25.7227	14.9063	15.0228	15.5814
496.96	15.6873	15.3604	15.2022	458.094	455.472	457.405	19.4524	19.413	20.0066	24.9226	25.8021	26.0761	14.6727	15.0666	15.0847
498.03	15.0342	15.0912	15.2452	456.686	449.355	446.651	19.4457	19.2387	19.3268	24.3779	25.5922	25.2221	14.5369	14.7807	14.7768
498.93	15.2907	15.0628	15.5464	447.966	441.205	440.189	19.4589	19.1131	19.4338	23.9117	25.0324	25.1745	13.9538	14.738	14.5784
500	14.4312	15.5513	14.7261	435.634	430.224	432.899	19.4325	18.76	18.4727	24.3365	25.4765	24.3574	14.1431	14.4827	14.5299
501.04	15.0463	14.5245	14.8521	427.188	424.527	424.134	18.2097	17.9507	18.8035	23.1821	24.3696	24.3139	13.8637	14.566	14.6193
501.94	14.5822	14.5351	14.7764	418.609	415.651	416.279	18.5547	18.3599	18.4609	23.1726	24.0837	24.4151	14.3672	14.3056	14.2242
502.98	14.566	14.8951	14.3925	409.626	410.461	405.743	17.8363	18.105	18.306	22.6208	24.6386	23.9146	14.2337	14.1015	14.6616
504.02	14.1342	14.3223	14.4372	402.83	398.467	399.947	18.1046	17.4934	17.6145	22.726	23.4461	23.4783	14.002	14.0811	13.9523
505.07	14.0878	14.6657	14.4328	392.825	386.34	390.754	17.9329	16.8333	17.7773	22.1497	23.2381	23.5934	13.6297	14.2619	14.1636
505.97	13.8616	13.9682	13.7857	387.861	384.571	383.583	17.3183	17.8683	17.2455	21.7746	22.7745	22.6708	13.2146	13.9314	13.7695
507.01	14.2658	14.0619	13.8572	375.344	375.451	371.495	18.0136	17.2927	17.5272	21.4254	22.785	22.5964	13.6619	13.3835	13.49
508.05	13.8148	14.0347	14.249	367.174	363.745	361.069	17.1947	17.8444	17.4044	21.5094	22.3206	22.415	13.4655	13.2436	13.2565
508.95	13.7476	14.0131	13.8162	355.161	354.745	354.452	17.2416	16.4766	17.1969	21.2643	22.0587	21.2216	13.2326	13.7427	13.2218
510	13.3703	13.435	13.4286	350.822	343.194	346.475	17.1073	16.9312	16.7847	20.6573	21.3609	21.504	13.096	13.2989	13.9246
511.06	13.4823	13.6319	13.762	338.503	336.318	335.222	17.125	16.962	16.8954	20.7712	21.4372	21.1766	13.1507	13.1423	13.1164
511.96	13.3347	12.7201	13.0934	333.715	330.315	329.945	16.7182	16.266	16.2111	20.7241	20.602	20.8496	12.3216	13.5168	13.3265
513.03	13.5319	13.5628	13.2005	322.941	320.919	322.654	16.4397	16.5777	16.2991	20.301	20.7317	20.8385	12.88	13.0417	13.0128
513.93	12.6766	13.6208	13.3201	317.632	312.418	315.78	16.7406	16.4123	16.1607	20.0569	20.6322	20.1753	12.5965	12.982	13.3411
515	12.8209	12.6546	13.1481	306.924	303.357	305.564	16.1905	15.7365	15.7974	19.7477	20.8049	19.4123	12.8133	12.8954	12.926
516.06	12.74	12.868	13.1962	299.02	295.896	300.901	16.0237	15.6224	15.8755	18.8336	19.5741	19.2495	12.1624	12.9564	12.4745
516.96	12.6856	12.8254	12.3549	290.247	290.372	290.718	15.8596	15.9	15.7015	18.8761	19.8088	20.2097	12.121	12.2907	12.6678
518.03	12.42	12.144	11.9721	284.102	282.534	284.543	15.9981	15.2099	15.6082	18.5915	19.2618	18.2184	12.6158	12.7522	12.0609
518.93	12.5533	12.4182	12.8822	277.15	277.165	275.952	15.6743	14.778	14.9223	18.7006	18.6399	17.8387	11.9606	12.1383	11.8441
520	12.3815	12.0489	12.1201	268.939	269.039	267.592	15.0373	15.1246	14.9843	17.8321	18.1665	18.045	11.5293	12.4449	11.612
521.04	11.3509	11.9824	11.8525	260.639	259.508	258.689	14.6726	14.3074	14.8261	17.2051	17.8848	17.972	11.1094	11.1969	11.4521
521.94	11.7305	11.4603	11.664	256.94	253.841	252.261	14.4532	13.6149	14.4718	17.3712	17.5452	16.782	10.9267	11.6348	11.4313
522.98	11.5147	11.5257	11.3477	247.064	246.32	247.477	13.7146	13.7852	13.9298	16.9578	17.3673	16.6806	10.9346	11.235	11.1254
524.02	11.0123	10.7137	10.9884	241.741	239.774	239.375	14.1783	13.2354	13.6719	16.7332	16.679	16.4025	10.6375	10.9678	10.8449
525.07	10.76	10.7835	10.8023	231.612	232.238	231.69	13.3976	12.78	13.2042	15.8625	16.1725	16.296	10.3398	10.742	10.2082
525.97	10.3832	10.7208	10.3871	225.989	225.445	224.468	12.729	13.0327	12.8	15.2842	15.9032	15.7829	10.0345	10.2144	9.7973
527.01	10.6613	10.8182	9.93808	219.923	220.725	218.144	12.9597	12.3286	12.8661	15.1877	16.0708	15.2453	9.96417	10.1135	10.0049
528.05	10.1102	10.1123	10.2217	209.506	212.269	210.378	12.1913	12.0966	12.4104	15.1858	14.9432	14.8518	9.57048	9.9959	9.31835
528.95	9.87154	9.9184	9.69765	207.246	206.306	206.772	12.0497	11.6185	12.0219	14.8052	14.8005	14.8784	9.58473	9.40149	9.08196
530	9.68793	9.27017	9.92687	200.057	200.811	201.75	12.0641	11.3241	11.8673	14.3014	13.9396	13.9079	9.27345	9.92673	9.02553
531.04	9.71093	9.81342	9.74819	194.155	192.087	193.29	11.5377	11.5643	11.5172	13.8229	13.7983	14.0491	9.0217	8.7927	9.0463
531.94	8.88727	9.42221	9.45015	190.992	188.742	186.499	11.2272	11.1047	11.0443	13.6835	13.5818	13.4564	8.69693	9.05876	8.74408
532.98	8.75178	9.2276	8.95344	181.699	181.263	179.73	11.3242	10.9843	10.7726	12.9111	13.1259	13.1358	8.65232	8.85851	8.55685
534.02	9.05498	8.98442	8.83701	177.667	175.649	176.111	10.8708	10.1376	10.8233	13.057	13.0538	12.8152	8.5285	8.63521	8.37364
535.07	8.50471	8.55585	8.86918	170.038	168.656	168.145	10.5426	10.2766	10.1672	12.8476	12.7323	11.9633	7.70067	8.16303	8.44939
535.97	8.4195	8.30322	8.74689	165.603	165.314	164.311	10.3358	10.1114	10.2864	12.9967	12.2189	12.3583	8.12394	8.11784	8.1122
537.01	8.02464	8.2906	8.41568	159.615	160.043	157.515	9.86163	10.0171	10.263	12.3708	12.3188	11.8667	7.67887	8.20326	7.8267
538.05	8.21218	8.36306	8.10264	152.787	152.638	152.345	9.96595	9.42591	10.0612	11.9372	11.8264	11.9804	7.73918	7.71566	7.55522
538.95	7.36309	8.01428	8.37782	147.848	148.478	147.176	9.86828	9.29923	9.68926	12.1523	11.3997	11.5684	7.43719	7.39378	7.39325
540	7.97807	7.52529	7.75099	145.954	142.659	142.638	9.85405	9.26238	9.54548	11.3895	11.4685	11.2351	7.3804	7.77559	7.05901
541.04	7.63034	7.53314	7.67411	137.538	137.375	138.053	9.06429	9.33639	9.0638	10.6314	11.1534	11.0179	7.21179	7.39992	7.0711
541.94	7.69845	7.83897	7.28525	133.148	133.243	133.96	8.86606	8.60203	9.00164	10.9502	10.5838	10.4814	7.01904	6.95883	7.00709
542.98	7.30734	7.44357	7.50467	128.461	128.172	127.915	8.91024	8.67987	8.8075	11.483	10.3931	10.6691	6.57101	7.01621	7.1584
544.02	7.17547	7.55311	7.16506	123.55	125.175	124.395	8.70652	8.35007	8.88889	10.3608	10.5648	10.355	6.64347	6.83324	6.75841
545.07	7.29345	7.52893	7.19663	120.628	118.603	120.964	8.45572	7.90998	8.67448	10.3338	10.1839	10.0691	6.63138	6.85891	6.84357
545.97	6.74271	6.84717	7.12679	115.013	115.192	115.21	8.48062	8.12782	8.32615	9.89628	9.34183	9.94211	6.50357	6.44386	6.55864
547.01	6.74746	6.62522	7.09777	111.639	110.661	110.982	8.59963	8.33652	7.83904	9.54213	9.40229	9.35252	6.2496	6.76018	6.32811
548.05	6.44773	6.43144	6.23696	107.654	106.677	106.833	8.33249	8.09431	8.07024	9.7488	9.3478	9.15053	6.26002	6.37737	6.22961
548.95	6.57253	6.15962	6.7376	103.194	104.765	102.755	7.85803	7.53136	7.6474	9.34772	9.14814	9.03901	6.16895	6.46806	6.16452
550	6.35701	6.51693	6.66847	101.076	100.66	100.04	7.745	7.58467	7.48243	8.64837	9.28388	8.80199	5.70794	6.27439	6.42391
551.04	6.38284	6.0198	6.35256	95.6002	97.3588	95.7981	7.3481	7.28313	7.58371	8.79769	8.53002	8.2721	5.69775	6.0116	5.91116
551.94	5.83371	6.2053	6.38093	93.6292	92.2819	92.6569	7.48558	7.32257	7.2034	8.73404	8.9962	8.74288	5.85791	5.93636	5.55961
552.98	5.96165	6.20279	6.43967	89.4287	88.9876	88.1193	7.21088	7.19474	7.17752	8.45661	8.29058	8.21158	5.44365	5.7778	5.2528
554.02	5.98561	5.88241	5.80181	87.4048	86.0269	87.1047	6.88573	6.93088	6.78273	8.45549	7.95187	8.09076	5.53819	5.43248	5.59799
555.07	5.65023	5.74539	5.65608	83.0958	83.6807	82.025	6.79636	6.97028	6.81295	8.10274	7.94029	7.82345	5.38778	5.28403	5.28326
555.97	5.5847	5.50742	5.44833	81.3824	80.8584	79.4965	6.66493	6.79062	7.00012	8.01529	7.76458	7.73751	5.29878	5.32098	5.24346
557.01	5.44392	5.33561	5.32581	77.677	77.6616	76.3528	6.64756	6.39205	6.29032	8.14339	7.47377	7.6322	5.20493	5.29377	5.09784
558.05	5.56208	5.64972	5.32364	74.8046	75.2958	74.1613	6.31329	6.60169	6.33005	7.93504	7.31077	7.35987	5.29716	5.24481	5.18606
558.95	5.01066	5.26667	5.17118	71.9607	72.3276	72.6152	6.23739	5.91742	6.44495	7.54361	7.09621	7.58122	5.02393	5.04058	4.99103
560	5.22808	5.06111	5.18244	69.7677	70.352	69.7552	6.29024	6.27211	6.39668	7.00904	7.50046	6.83432	5.15051	4.74335	5.03208
561.04	4.93084	4.91236	5.17302	68.0711	67.6814	67.3446	6.04726	5.72603	6.26257	6.88617	6.93393	7.02105	4.80642	5.00774	4.73939
561.94	5.16125	5.41336	5.07979	66.3046	64.975	65.5729	5.93478	6.09075	6.13152	6.71096	6.72102	6.51764	4.50931	4.52855	4.68633
562.98	4.84249	4.69468	4.83265	62.3265	62.1508	61.7509	5.61502	5.75358	5.84473	6.80012	6.71417	6.8279	4.35943	4.76865	4.56904
564.02	4.35356	4.84595	4.71969	60.624	60.3835	58.9463	5.8188	6.05852	5.94097	6.69745	6.45405	6.43868	4.59203	4.66312	4.70176
565.07	4.69842	4.58402	4.87466	57.6579	58.2592	58.373	5.70975	5.25974	5.68521	6.11999	6.06004	6.33337	4.42028	4.31171	4.13665
565.97	4.84203	4.78479	4.61226	57.3262	57.0302	56.802	5.70033	5.57163	5.49736	6.35516	6.10165	6.08442	4.36722	4.36288	4.05731
567.01	4.66917	4.35439	4.3717	54.6511	54.6989	54.4128	5.38251	5.61842	5.2465	6.30198	6.22804	6.25583	4.29189	4.36922	4.11779
568.05	4.27383	4.36497	4.47297	52.4818	52.4009	52.4907	5.16597	5.09098	5.36141	5.81661	5.69169	6.30098	4.14124	3.95408	4.23436
568.95	4.33464	4.69077	4.27801	50.9113	51.1072	50.8465	5.13342	5.01944	4.97569	5.88202	5.72735	5.80357	4.12798	4.02571	3.92699
570	3.84808	4.26683	4.32818	49.0401	49.5155	49.5485	5.11456	5.07753	5.13256	5.44938	5.53895	5.7499	3.94457	4.05582	3.97575
571.02	4.22029	4.09968	4.05163	48.4167	46.9698	47.8685	4.84445	5.04126	4.99225	5.77639	5.49207	5.41825	4.21401	3.80868	3.92961
572.05	4.07285	3.97047	4.21714	45.6249	45.2005	45.4998	4.74573	4.42932	5.02939	5.48571	5.5275	5.60666	4.03265	3.88159	3.80566
572.94	3.93911	4.44265	4.1705	45.0711	44.2344	44.3279	4.85769	4.99292	4.618	5.55685	5.32891	5.52467	3.72108	3.97517	3.88667
573.97	3.66892	4.1835	3.77752	43.1739	43.1065	42.5643	4.85903	4.58164	4.87416	5.29682	4.91223	5.13313	3.52939	3.48672	3.26882
575	3.98711	3.85571	4.04164	41.2145	41.7715	41.5014	4.70093	4.56337	4.77447	5.06788	5.08079	5.17711	3.52041	3.52819	3.53058
576.02	3.56385	3.80031	3.87081	39.941	40.3331	39.4629	4.45183	4.33197	4.61728	5.13702	4.98895	4.63368	3.55465	3.38521	3.61315
577.05	3.99825	3.85438	3.46547	38.3806	38.7986	38.0633	4.53657	4.44737	4.55665	4.93372	4.60001	4.90875	3.60073	3.51941	3.42599
577.94	3.49009	3.38352	3.60463	37.4326	37.2925	36.5397	4.55	4.06848	4.19543	4.92568	4.62176	4.82339	3.50552	3.34459	3.55209
578.97	3.66035	3.51484	3.79288	35.4941	35.9755	35.9401	4.36717	4.011	4.21375	4.85982	4.35182	4.68168	3.32141	3.47437	3.50714
580	3.7284	3.50816	3.71299	34.894	34.9722	34.8236	4.03528	4.12227	4.02558	4.49724	4.56402	4.5744	3.22065	3.23666	3.28474
581.02	3.31735	3.46277	3.28218	33.5424	33.295	33.9376	4.09519	3.97574	3.66383	4.70167	4.56569	4.4858	3.11115	3.05348	3.0558
582.05	3.29512	3.26885	3.25837	32.1223	31.9704	32.1224	3.7852	3.78981	4.0629	4.38926	4.52847	4.29967	3.1783	2.92453	3.07503
582.94	3.22524	3.43785	3.23274	31.6706	31.1147	32.0198	3.72384	3.65216	3.95954	4.44066	3.96628	4.13076	3.04311	3.12004	2.99697
583.97	3.1254	3.22933	3.34991	30.0944	29.6773	29.8805	3.55775	3.83447	3.86477	4.40349	4.03382	4.15619	3.07869	2.86299	2.99761
585	3.41031	3.15479	3.35398	29.0479	29.394	28.8177	3.57687	3.57272	3.67537	4.07461	3.9344	3.982	2.88036	2.92937	2.79285
586.02	3.09248	3.2434	3.00851	28.3089	28.426	27.9539	3.67809	3.5194	3.55658	3.92815	3.90006	3.86869	2.95452	2.93767	2.87453
587.05	3.18199	3.01732	2.95698	27.645	27.2661	27.083	3.59947	3.401	3.54064	4.10637	4.10236	3.82161	2.93381	2.8136	2.80164
587.94	2.91323	2.91421	3.05411	26.4862	26.6196	26.6101	3.52934	3.31307	3.53328	3.9758	4.04757	3.8694	2.78689	2.71452	2.83159
588.97	2.75497	2.90197	2.94858	25.4664	25.6338	25.6168	3.42139	3.3362	3.19898	3.72473	3.82771	3.50165	2.71256	2.72768	2.6093
590	2.76014	2.8888	2.98504	24.315	24.8581	24.6678	3.57274	3.38072	3.4346	3.45399	3.7297	3.77019	2.7046	2.64269	2.55163
591.02	2.58651	2.92866	2.94379	24.0703	24.3364	23.963	3.21219	3.01684	3.46336	3.50052	3.42224	3.46489	2.5941	2.45219	2.47169
592.05	2.56778	2.59218	2.76724	23.5203	22.9473	23.602	3.06878	3.31171	3.2848	3.54516	3.47674	3.47419	2.65838	2.39555	2.39089
592.94	2.4993	2.74594	2.78932	22.9632	23.209	22.5987	3.26896	3.15757	3.3631	3.48938	3.39262	3.26022	2.39268	2.55366	2.7162
593.97	2.47309	2.81434	2.47504	21.6299	22.2709	22.026	3.02865	3.14605	3.03192	3.31677	3.41947	3.28665	2.45166	2.42718	2.19613
595	2.64308	2.65809	2.39529	21.0654	21.0679	20.4961	3.01759	2.91694	2.97837	3.44	3.18172	3.26244	2.37096	2.35127	2.24099
596.02	2.42064	2.46004	2.32409	20.4151	20.0862	20.2156	2.96167	2.86859	2.93701	3.1664	3.19361	3.31864	2.41955	2.35027	2.27982
597.05	2.65533	2.41663	2.62975	20.0631	19.259	19.8021	3.08794	2.88626	3.11317	3.12543	3.4498	2.81174	2.30085	2.38788	2.07051
597.94	2.32791	2.597	2.45239	19.4021	19.3978	18.7062	3.04572	2.61374	2.79246	3.01622	3.25454	2.83114	2.61508	2.19593	2.31071
598.97	2.44425	2.31999	2.45189	18.8993	18.6813	18.5242	2.7033	2.74755	2.88307	3.15937	3.0206	3.04641	2.25228	2.16713	2.11584
600	2.13695	2.25879	2.38584	18.6905	17.6035	17.9926	2.70236	2.65769	2.64091	3.35504	3.07804	2.85448	2.4702	2.04546	2.10383
